# Supplementary material for: Identification of clinical trait–related lncRNA and mRNA biomarkers with weighted gene co-expression network analysis as useful tool for personalized medicine in ovarian cancer
Source: EPMA J. 2019 Jul 19;10(3):273–90. doi: 10.1007/s13167-019-00175-0 (PMC6695468; doi:10.1007/s13167-019-00175-0)
Supplement: Supplementary file 1 — (XLSX 10662 kb) [file 13167_2019_175_MOESM1_ESM.xlsx]

## Sheet: Supplementary table 1
Supplementary table 1: LncRNA expressions of ovarian cancers from TCGA database for the WGCNA analysis.
	AC010654.1	AC022098.1	SLC16A1-AS1	FOXN3-AS1	AC010894.2	LINC01569	LINC00174	PI4KAP1	ACTA2-AS1	AC060766.4	AP002748.3	ABHD11-AS1	FRG1HP	KANSL1-AS1	AP001160.2	STX17-AS1	ST20-AS1	LINC00963	UBA6-AS1	AC126755.1	AC132192.2	NDUFB2-AS1	KMT2E-AS1	LINC00324	OSER1-DT	AC106897.1	AP001453.4	MAGI2-AS3	UNC5B-AS1	TDRKH-AS1	LINC01578	DUBR	AC098484.1	KDM4A-AS1	SH3BP5-AS1	AL450992.2	AC020916.1	MALINC1	JPX	USP46-AS1	MIR3936HG	STAG3L5P-PVRIG2P-PILRB	CHKB-DT	AC010319.4	AC011447.3	INE1	AL163051.1	AC020765.2	AC016876.1
TCGA-25-1630	7.73968	7.7055	7.5715	10.313	9.18393	7.62297	8.14748	9.12325	7.43698	8.88139	9.15305	10.7029	9.92726	8.61652	7.70099	8.88226	8.12654	9.96789	8.61732	7.79739	7.74434	7.63594	9.11536	8.46924	9.22276	7.92534	8.55082	7.99719	12.5327	7.53622	10.5513	8.7165	8.20604	7.66163	8.09244	8.68385	9.66796	7.09281	10.2681	9.12066	7.6021	7.53095	9.87433	8.56118	7.22096	8.18521	8.14057	8.62874	10.4674
TCGA-24-2254	7.78647	8.68129	7.39642	7.62324	8.06534	8.28469	9.60937	8.53112	7.7508	8.66036	8.35742	8.33838	10.1142	8.40106	8.34123	8.21192	7.27789	10.8223	8.26531	8.02777	8.19327	7.60543	10.145	8.31402	8.97213	7.42263	8.45776	8.22716	10.0332	7.76618	10.51	8.94682	8.66122	7.73554	9.16656	8.84287	11.5977	7.36178	10.0291	8.83258	7.56137	8.86685	7.60581	9.06946	7.3169	9.37279	7.82173	9.1833	10.429
TCGA-29-1694	7.84075	7.81399	7.7087	8.91229	8.46165	8.66965	8.79847	7.60892	7.40854	8.77277	8.61441	10.7521	9.58602	8.84276	8.28498	8.6089	8.48718	11.7551	8.46883	7.10342	8.66188	8.27458	10.1778	7.90306	9.60338	7.56395	9.04615	7.47204	12.2653	7.68236	10.7489	8.19243	7.89203	7.25882	8.43425	10.0123	10.8342	8.48799	9.60813	8.79286	7.53252	7.7368	8.30372	8.51132	7.38521	8.45997	7.94529	8.14376	10.0422
TCGA-23-1029	8.75114	8.20863	8.56842	10.5802	8.52687	8.38388	9.14924	7.68614	7.62182	9.65666	8.8367	9.85366	9.34409	10.3473	7.75784	8.22126	7.93643	8.74905	8.57727	8.15211	8.53656	8.14832	9.09891	7.93757	9.11388	7.30612	8.37018	7.6148	9.75704	7.42469	10.35	9.01543	8.21879	7.98818	8.60081	8.12393	9.85659	7.77113	9.56366	10.4781	7.61707	8.12714	8.85759	9.36756	8.12823	9.12719	8.27134	8.03113	10.1862
TCGA-23-1120	8.52057	8.07625	7.76519	8.33555	9.28653	9.58449	9.8595	8.54482	6.90725	9.09522	8.55297	9.10411	10.0413	9.77856	7.56629	8.07542	6.78459	9.11774	9.5053	7.29787	8.64499	7.73291	10.2957	7.42112	9.54448	7.49369	8.80138	8.22446	10.726	7.80586	9.49791	8.53916	7.99123	7.79381	8.45824	7.96285	11.2627	7.66148	9.95618	9.03907	7.76672	7.58936	8.38172	9.30154	6.86245	8.50437	7.86499	8.66297	9.73834
TCGA-20-1687	8.0611	8.296	7.15673	8.79984	8.40577	8.7247	8.56994	7.98652	7.56585	10.5261	9.22471	12.0286	9.64055	11.6389	8.39192	9.91679	7.65209	10.2297	8.82277	8.31974	7.52116	9.02503	8.52422	8.69186	10.5887	7.509	7.85037	7.85389	10.5607	8.37576	10.316	8.09569	8.87884	7.85865	8.04178	8.63314	10.3819	8.50976	9.73623	9.08886	8.61116	7.49072	7.70806	8.76139	7.35809	9.01081	7.55136	7.80582	9.01436
TCGA-23-1111	7.05367	7.94496	7.61844	6.92358	7.39819	7.384	8.8857	7.58877	6.85038	8.9694	7.72093	7.73034	8.85112	9.38859	7.81208	7.4573	7.13341	10.4219	7.86933	6.72052	8.20622	8.04599	8.45474	8.16542	9.55928	7.24525	7.61476	7.11316	11.1464	7.98729	10.0551	8.02185	7.76564	7.29793	8.21984	8.31869	11.1381	7.68919	9.4918	8.19074	7.71728	8.15008	8.81565	9.58867	6.98304	7.45714	6.89405	7.26474	8.70517
TCGA-25-1319	7.32399	8.99585	7.17625	8.01073	8.67061	7.88083	9.68122	7.26969	6.92449	9.72448	8.59881	7.4621	10.6911	8.83634	8.07591	8.73018	7.442	10.5574	9.19908	7.1481	7.70317	7.60567	9.65519	8.18371	9.72626	8.21849	7.71009	7.46968	8.41592	8.08078	9.9178	9.03493	9.02581	7.7051	8.76155	8.03945	10.4938	6.92628	9.07455	8.41153	7.88532	7.30725	7.55443	12.3842	7.1625	8.25336	7.99132	7.74419	9.46275
TCGA-24-2262	6.78284	8.52812	7.08797	8.05761	6.97353	7.34298	9.44671	7.62046	7.29538	7.80457	8.25659	8.05845	9.08544	11.8877	8.16504	7.68888	6.85556	10.8016	8.87508	6.75744	8.20547	7.87222	10.2366	7.88171	8.48286	8.01673	8.60898	7.47777	11.0544	7.76853	10.0571	7.86022	8.0891	7.57248	8.13459	7.48489	10.5856	6.86833	8.86039	7.98461	7.45113	8.22182	7.58968	8.73414	6.26534	8.66045	7.00196	7.75174	8.96938
TCGA-61-1911	7.5817	8.74779	6.70915	9.73241	7.59839	7.94612	8.52318	7.97485	7.1874	9.50756	8.69297	10.8847	8.83159	10.5638	8.28354	8.56405	7.01681	10.4792	8.67281	6.7973	7.26296	7.60465	9.22973	8.88985	9.29588	8.50945	8.33845	7.22718	13.2844	7.73279	10.2825	8.55009	7.12696	7.17243	8.24207	9.94028	10.1981	7.88577	9.46952	8.58417	7.92677	7.57751	9.38365	9.65035	6.72814	8.0986	7.59364	8.325	9.98711
TCGA-04-1514	7.50842	7.86404	7.20753	8.27198	8.65853	8.0244	10.3977	7.0838	6.78924	9.22616	7.66226	8.91593	9.65354	10.1814	7.54022	8.17063	7.64759	10.2617	8.83037	7.92084	7.69793	8.06905	9.87063	6.89879	10.0005	7.33458	6.90626	9.36686	7.87262	8.3514	10.5893	8.34022	8.56143	7.00844	7.46281	8.20506	11.5039	6.57573	9.7463	9.79294	7.92907	7.82161	7.1234	9.04897	8.5919	8.49885	8.72908	8.3619	10.2793
TCGA-29-1778	7.97504	8.08564	6.73685	10.0594	9.10702	8.68367	9.28582	8.535	6.1962	9.27711	8.8159	7.35483	9.02763	10.4229	7.44583	9.75056	7.29179	10.3393	8.16678	6.66486	8.24012	8.24202	9.75764	7.80113	9.99247	9.44272	8.27006	6.70406	9.45752	7.32108	10.1496	8.39699	7.8349	8.27537	9.17132	9.67008	10.1303	6.76248	9.19086	9.52045	7.56298	8.05713	6.68496	10.1299	9.5474	7.39204	8.31877	8.22495	10.1201
TCGA-04-1519	7.76032	8.06282	7.23111	7.58558	9.18177	9.53121	9.15087	7.93351	6.59329	9.03706	8.91928	6.53074	9.22708	7.55053	7.74881	8.19161	6.96429	10.2123	8.85465	6.71123	7.68695	7.47978	9.40927	8.03004	10.3605	8.10074	8.08779	7.42621	9.2263	7.88959	9.9871	8.05818	7.89478	6.64706	8.12025	9.02537	9.86491	7.56867	10.6888	8.82954	7.30774	7.08132	7.10986	8.73354	7.36659	7.6199	8.0315	7.9719	10.9566
TCGA-25-1326	8.10492	8.80387	8.00134	9.66021	8.30434	8.92301	9.43056	8.12214	8.67329	8.56696	8.70853	10.7734	9.58681	7.94303	7.68744	7.99174	7.72973	9.71912	8.66771	7.49521	7.29268	8.45653	9.77029	8.07818	10.2929	7.89585	7.5087	8.4064	11.0179	8.02299	10.764	8.29302	8.65271	8.11046	8.57686	10.8967	11.0659	8.23904	10.2867	9.7214	8.09586	8.34603	8.75917	9.36319	7.82652	9.17754	7.91663	7.72371	10.1229
TCGA-57-1583	7.11048	8.40521	7.92791	8.22094	8.43359	8.06735	9.60336	7.31863	7.63343	8.64845	8.67246	7.88406	9.115	7.45829	8.05993	8.33032	7.17851	10.7942	9.10438	7.61085	8.54248	7.75205	9.57192	7.33025	10.2917	8.49302	7.99837	7.16654	10.8445	8.31235	9.92988	8.12366	8.91869	8.2433	8.13827	7.87136	11.4503	7.20639	9.63295	7.81053	8.72973	7.60278	7.63737	10.2003	8.30226	8.60088	8.16045	8.87001	9.02195
TCGA-61-1725	7.60102	7.59545	7.47697	10.6282	9.61764	7.91557	7.86286	6.78986	6.68098	7.96851	9.27942	11.5499	9.44917	7.86224	8.69458	8.92805	7.79594	9.079	8.83055	6.63892	7.78221	8.66643	10.2539	7.7555	10.1479	9.02579	8.30382	7.40228	10.5776	8.98687	10.8189	8.35851	7.98491	7.3253	7.36165	7.48443	9.49628	7.9322	10.8793	8.88677	8.74294	7.40212	8.36446	7.9406	7.67901	7.34041	8.89237	9.32015	11.0114
TCGA-23-1028	6.97859	7.35402	6.82009	9.15842	9.37041	7.57126	7.61191	7.22971	6.71026	9.76628	9.54341	10.5453	9.02486	8.84286	9.1439	8.34296	7.85075	9.40681	8.00006	6.77018	7.07248	8.64402	10.4864	7.57306	8.17149	7.58807	7.77543	7.11299	11.2323	7.91442	10.9786	7.69898	7.77431	7.06081	7.20406	9.09758	9.21365	7.40881	10.5849	7.88966	6.8019	7.1952	8.22771	7.61608	6.7369	7.38853	7.88082	9.59079	11.3312
TCGA-36-1571	7.27252	7.11042	7.95095	8.51482	8.41515	7.46503	8.44894	7.36459	6.64626	9.39502	8.80047	8.21508	8.95524	10.2876	7.51673	7.75214	8.1962	10.4926	8.53346	6.78435	8.10288	7.85831	9.41056	8.92638	10.5131	7.4296	8.68089	7.04519	8.74201	7.8176	11.5019	7.76022	7.68407	7.63913	8.36729	8.9504	8.89132	8.39322	9.37027	9.55572	8.26309	8.08365	8.14306	12.0406	8.50233	7.50339	7.45798	7.49217	11.065
TCGA-29-1761	7.60707	7.13517	7.33682	9.86683	8.93074	7.65839	7.83028	7.41846	6.75466	7.74985	8.19423	12.0513	9.33385	8.63489	7.14645	9.24178	7.43854	9.24616	8.66491	6.87112	8.7244	8.51979	9.84169	8.57271	9.46433	8.56854	6.87017	7.16644	10.9359	9.27568	10.3588	8.55043	8.32575	7.33392	7.34816	6.90949	10.4541	7.28851	9.52392	8.89354	7.87935	7.5991	8.27204	9.0334	10.2765	10.0055	8.12415	9.36128	9.39444
TCGA-13-1501	8.81219	7.22683	7.20527	11.171	10.6023	7.42336	8.53611	7.52318	7.63229	9.54693	8.26333	8.75698	8.46822	11.6939	7.72786	8.92417	7.76162	10.5556	9.10769	6.78643	7.90302	8.16149	10.0329	7.55779	9.83517	8.37066	7.67483	7.64858	11.4824	7.44824	10.3345	7.46825	7.80321	7.51044	7.556	7.3381	9.68496	7.34241	10.5437	9.44166	7.35884	7.15836	9.41768	8.28468	7.14743	8.03289	8.50424	8.6429	11.0996
TCGA-24-1474	7.72856	8.72734	8.52596	8.95625	7.90371	7.92478	9.01894	7.07719	7.0014	9.77856	8.08896	7.04609	9.47607	8.17946	7.08601	8.61306	7.4085	10.5525	9.05605	7.46596	7.41832	8.47743	9.02042	9.16212	10.0476	7.4225	8.50343	7.44582	8.42438	7.95708	10.75	7.81684	9.16942	7.88298	8.77605	8.65812	12.8025	7.49321	9.55753	8.31263	7.46155	7.5865	7.77908	9.48916	7.75564	8.65832	7.95125	7.72679	10.7937
TCGA-25-2042	8.49522	8.67932	7.92842	9.68977	8.34402	8.31723	8.69081	8.70289	9.56139	8.58592	8.69648	9.47533	9.4371	10.2304	7.78579	8.20887	8.46629	11.2454	8.67651	8.20398	7.53426	8.19346	9.76041	8.12738	9.96318	9.10932	8.57628	9.62645	11.359	7.6266	10.7661	8.72493	9.05915	7.99178	9.04253	8.60672	12.8331	8.1427	9.84604	9.37833	8.23334	8.1888	9.24089	8.01189	8.47894	9.2313	7.66528	8.03376	9.5029
TCGA-24-2280	7.15414	7.84253	8.59679	8.38698	8.50544	8.18112	9.71535	8.45759	8.89559	9.82868	7.27807	8.02331	9.58447	8.15356	7.68038	8.017	7.18867	9.64031	8.4812	6.78643	8.13632	8.11319	9.45765	7.32406	10.0661	7.92607	8.31536	10.148	8.63723	8.01249	9.76645	8.10524	7.7915	7.59457	8.64671	7.32475	11.8459	7.16233	9.30949	8.54407	7.7078	8.57173	7.04174	9.19014	8.36466	8.86869	7.32794	7.67777	10.3936
TCGA-04-1365	7.35478	7.3326	7.29647	7.94345	9.25736	9.2991	9.07246	7.56947	6.57219	9.02186	8.24111	7.55941	9.33355	7.97146	8.10387	7.9477	7.04858	10.6683	8.74027	6.98033	7.91507	7.53591	9.93551	7.32144	9.10389	8.02916	8.29194	6.66933	10.5046	7.8155	11.282	7.21568	7.78432	7.5985	7.59947	8.20296	9.66488	7.52512	10.3798	8.10103	6.84861	7.70191	9.2665	9.50658	7.63717	8.4696	7.43411	8.51713	9.92962
TCGA-36-1580	7.24639	7.65483	7.32739	8.10171	9.00516	8.07702	9.59284	7.44604	8.08597	9.34339	7.84706	9.43831	8.85165	8.18356	7.72272	7.7306	8.1428	10.0298	8.55113	7.31164	8.51353	8.48583	10.4088	9.16115	10.0611	8.15475	8.11124	8.70373	11.5312	8.94894	11.4627	8.56839	8.62277	7.89357	8.56478	7.76215	10.5944	7.47394	9.73325	8.39502	7.73468	7.81929	8.39407	8.59572	7.5523	7.88749	8.22022	8.13032	11.3126
TCGA-25-1635	7.74017	7.6205	6.99027	8.68925	7.84296	8.0782	8.57862	7.20617	8.38121	9.04321	8.54512	8.06953	9.81121	8.80104	7.37704	8.31905	8.11646	11.6928	8.17195	7.88494	8.1279	7.39913	10.2931	7.80679	10.7046	8.21029	7.13168	7.9273	11.2975	7.61717	10.4468	8.56888	8.04152	7.75091	8.01128	8.50778	8.87167	7.52744	10.0054	8.72	7.32774	7.52448	8.60204	9.02445	7.25621	8.8119	7.60501	8.549	9.39211
TCGA-13-0804	7.27166	7.97781	7.84979	8.97004	9.02548	9.32549	9.13898	7.85222	6.57163	8.27108	8.76528	11.364	8.13635	10.6454	8.91885	7.10261	6.94179	10.9724	7.3257	6.63753	8.01304	7.67047	9.93214	7.95585	8.17807	7.96281	8.26739	6.29055	11.8871	7.32324	11.0926	6.91374	7.58789	7.06723	8.95589	7.93393	10.9768	6.81997	10.0267	7.83221	7.38941	7.96939	8.15603	8.42708	7.36839	8.22801	7.80428	8.5579	10.5638
TCGA-57-1586	6.4951	7.45208	6.82497	8.1964	7.5821	7.9205	9.40496	7.77461	6.39684	8.82745	8.1768	7.34428	8.9758	9.22361	7.69303	8.11922	7.05521	10.1525	8.18732	7.5359	7.68403	8.16305	9.50451	7.12205	9.91223	7.86577	8.24137	6.84487	12.5605	10.0813	9.72156	8.84041	8.92543	8.75826	8.30296	10.1903	10.1411	6.28572	9.84509	8.31561	7.76201	7.7126	7.80741	9.36816	8.33359	8.2832	8.34162	7.95218	10.7439
TCGA-29-1691	9.10005	7.31946	7.17088	10.1113	10.0953	9.42891	8.58023	8.57691	6.7601	8.95343	9.23316	7.88606	9.83423	10.8138	7.34151	9.33871	7.72738	9.82752	9.24869	7.31154	7.76945	7.60247	10.299	7.22567	10.4751	8.6845	7.66573	7.61711	11.3514	8.22606	11.3522	7.77564	8.20314	8.20596	7.44029	9.63275	9.74372	7.15226	10.1056	9.63959	6.96712	6.78377	8.96639	8.66917	7.22397	8.30844	8.76499	9.09777	10.4435
TCGA-09-1670	7.09674	7.72594	8.67411	9.48103	8.60782	8.47299	9.20629	7.58169	6.96176	9.3208	8.82036	9.90669	9.12913	9.67002	7.22732	7.53041	7.18633	10.06	8.22511	7.51835	7.75878	8.33892	8.65577	9.10938	9.80796	7.97496	7.85245	7.72333	11.0949	8.09556	9.86474	8.78767	8.68233	7.43418	8.41204	8.47579	9.38034	7.95806	9.77817	8.26418	8.47537	7.78244	7.64182	9.16276	7.41613	8.74267	7.60581	7.75507	10.7194
TCGA-13-0726	7.51796	7.34666	7.3166	9.21001	8.78855	8.31643	8.52341	8.63539	6.69967	9.24387	9.35538	11.081	7.28944	8.48388	8.43664	8.29837	7.13777	10.2627	8.24141	6.52836	7.7196	7.59421	10.0286	7.43616	10.0931	7.36567	8.38948	7.29383	14.1364	7.25111	10.6896	6.85096	7.57869	7.15488	9.15423	8.64111	10.549	7.55665	9.68538	7.55272	7.70506	7.31217	8.67894	8.28262	6.30344	7.50617	7.77849	9.76095	9.16642
TCGA-13-0908	8.25869	7.4596	8.19103	9.68696	8.36203	8.99788	9.50909	7.75233	8.34583	8.85803	9.13085	7.4954	10.1916	8.898	8.51216	8.22737	8.63088	10.2541	8.6931	7.53124	7.89706	7.92302	10.5365	7.39721	9.13535	7.29692	8.63824	8.76546	9.63101	7.98751	10.5223	8.06438	8.59445	7.60324	8.97154	9.59744	9.93278	8.26293	9.81116	9.39602	8.03283	8.58201	9.92842	7.94288	7.73958	9.78758	8.1697	8.51923	9.05143
TCGA-29-1766	7.37496	6.97998	6.74377	9.34493	9.3993	7.13202	7.75578	7.62631	7.92993	9.18119	9.15462	7.74198	9.46226	11.7713	6.94247	8.57422	6.95049	9.36572	9.23852	6.38073	7.35039	7.73814	9.40323	7.90168	10.0138	9.92091	7.1841	7.45305	11.7038	7.96916	9.84159	8.67611	8.65383	7.22004	7.16546	8.22634	9.00532	6.4461	9.80181	8.70255	6.62639	6.59661	8.54361	8.34284	7.27646	7.25782	7.89325	8.3073	10.9181
TCGA-13-0883	7.0409	7.93471	7.03063	9.41969	7.67428	8.19824	8.94176	8.62866	7.80508	9.11492	8.76572	8.84796	9.95352	8.67346	7.48834	8.60681	7.63538	9.37442	8.41588	7.97538	8.18018	7.44254	9.16493	7.5114	9.85995	7.43618	7.67547	8.7406	11.9419	7.95176	10.5293	8.26691	7.60554	7.09018	8.0316	8.10014	10.4631	7.42276	10.2659	8.55621	8.70954	7.98224	8.66209	7.78452	7.32666	8.64349	8.57238	7.80428	10.2268
TCGA-13-1488	7.23787	7.56705	7.0056	8.84188	9.43274	7.71635	8.66314	7.32216	6.53285	8.96773	9.02143	8.211	8.75709	12.6966	8.30884	8.70575	6.74733	11.2898	8.2447	6.50476	7.55848	7.66182	10.6978	7.79986	8.42522	8.98969	7.98169	7.34302	12.251	7.893	9.60707	7.62751	7.83431	7.38103	8.31426	8.00001	9.98317	6.8212	9.21608	8.145	7.37916	7.6319	9.03823	8.4166	7.32376	8.57067	7.35865	8.85542	11.0797
TCGA-30-1862	7.55387	8.0252	7.49491	8.27875	8.78963	7.92127	10.1451	8.00452	8.80991	8.07468	8.92625	7.37857	10.0695	10.8849	8.54921	9.11354	7.5234	11.2709	8.35926	7.85822	7.44698	8.06163	9.75855	7.91432	10.2895	8.71844	8.23364	7.91684	9.60031	8.61352	10.2677	8.40125	8.62529	8.03907	7.67707	11.2847	11.5029	7.35884	9.19559	8.62082	7.97722	7.73897	7.7823	9.27583	7.63697	8.90141	7.79989	7.98517	10.3001
TCGA-24-2023	7.09175	8.43117	6.68327	8.05739	7.80962	7.76914	8.66018	7.72515	7.08341	8.72398	9.49113	9.16731	9.07477	9.57276	8.83487	7.98258	7.6847	9.36217	8.23484	8.07424	8.38319	8.05781	9.73375	8.51151	9.70911	8.09989	8.53486	6.85936	10.7206	9.13546	10.6342	7.95539	7.9673	7.77986	8.52194	8.86318	10.8647	7.1208	9.40731	8.33858	8.14239	8.26289	8.47505	8.48974	7.86624	8.14573	8.42719	8.48944	10.295
TCGA-59-2351	8.29105	8.05877	8.13022	9.18178	8.52168	8.62547	8.67083	7.84733	8.1251	9.00075	8.86084	8.22422	8.8426	8.66993	7.89331	8.43352	7.551	9.87802	8.556	7.2163	7.81428	8.45099	9.12534	8.13228	9.58645	7.70225	8.5203	7.79546	10.9619	8.15222	10.7286	8.83048	8.55902	7.65899	7.97707	8.60309	9.37064	7.27754	9.97144	9.8418	7.48017	7.71718	8.01292	8.12633	7.59041	7.96626	8.00488	7.93736	9.94884
TCGA-24-1464	7.06953	7.17311	9.01308	8.85007	8.46461	7.77375	8.92565	7.93582	7.22281	9.58104	7.7001	9.89717	8.68372	8.97768	7.99327	7.87545	7.43599	8.50125	8.6637	6.49972	8.63055	7.94071	9.40932	7.26859	9.36499	7.75821	8.48344	6.99939	9.26408	7.50861	10.9332	8.11295	7.48621	7.22291	7.80794	8.01423	9.89229	6.55144	9.87644	7.87375	7.40049	7.68472	9.14387	8.01858	7.04563	7.67422	8.03765	8.86959	9.73382
TCGA-24-0982	7.08192	8.09739	7.91975	7.51333	8.58688	8.00077	10.0406	7.69084	7.17812	9.10348	8.1555	8.17579	9.15654	7.77661	7.54779	7.43169	6.51103	9.25085	8.1164	6.38122	8.47431	7.30743	9.1229	6.9318	10.2124	8.21977	8.24495	7.36243	12.2729	8.39679	9.81769	8.13004	6.78974	6.9736	8.06027	6.75908	11.3765	7.19633	9.16938	7.88015	8.04215	6.99121	7.91481	8.92486	8.98584	7.57822	7.82336	7.88853	9.6083
TCGA-09-2056	7.2316	7.24187	6.48584	9.06156	8.6814	8.32885	7.9013	6.85473	6.57609	8.19312	9.43061	11.6458	9.30137	8.36551	7.84626	7.96947	7.38046	9.23383	8.08517	6.42891	7.49734	7.13825	10.7078	7.43729	10.0119	7.83543	8.34257	6.68078	13.2839	9.40176	11.0298	7.66633	7.7258	7.45204	7.49502	8.89659	9.79877	7.09314	9.81751	8.58503	6.9455	6.79893	8.65803	7.90048	6.89178	7.4035	7.33637	8.50272	9.4775
TCGA-23-1021	7.86348	7.19236	8.50272	9.13319	9.23996	8.86201	8.72231	6.9049	7.14046	9.22342	8.96376	11.1497	8.84899	8.22942	9.05367	7.93927	7.37546	10.345	7.39163	6.63095	7.93826	8.42446	10.8873	7.00335	9.09495	8.54759	8.14619	6.91795	12.7739	8.80362	9.93045	8.13051	6.92261	7.11556	7.92573	7.71392	9.46612	7.44249	9.76826	7.84089	8.03298	7.55797	7.74929	8.29134	6.52146	8.06474	8.84014	9.6284	9.93003
TCGA-24-1847	8.86003	8.06975	7.45703	8.96675	7.87919	8.69123	9.15816	7.76746	7.85073	8.42532	8.38964	12.8183	9.9464	9.19222	7.35514	7.48291	8.28282	10.0384	8.73653	7.75391	8.41594	8.55089	10.4038	8.23178	9.8355	8.37453	8.00908	7.47451	12.1811	7.82143	10.9127	8.23259	8.60375	7.57664	8.16377	9.65611	10.8106	8.27217	9.94275	10.1771	7.62126	8.00934	10.0627	8.71801	7.34318	9.18395	7.98659	8.18304	9.40115
TCGA-57-1582	9.10309	7.92657	7.16261	9.14973	8.77173	8.86138	8.91938	9.50174	7.40408	9.04897	9.19785	12.3826	8.70316	8.70211	7.74689	8.27592	7.99438	9.95289	8.92537	7.66185	8.1868	8.70504	9.50877	8.03612	10.7264	7.47933	8.16585	7.57035	9.79779	8.10519	11.2571	8.40963	8.08358	7.66988	7.86308	8.31343	10.0265	8.15354	11.0762	10.6285	7.26133	7.92516	9.46718	8.51416	7.85032	8.62028	8.48072	8.53142	10.0322
TCGA-09-1669	7.69387	7.88812	7.96903	8.34224	8.85388	8.49134	8.92138	8.39168	7.59885	8.79709	8.03109	7.65227	9.74659	8.74327	7.72403	8.54011	7.50872	9.77554	9.1412	7.36364	9.02555	8.39708	10.1133	7.78629	10.1598	8.61494	7.51805	7.41325	11.3273	8.43193	11.557	8.095	8.2806	7.49197	8.3107	7.77236	10.2513	7.12013	10.852	8.95543	7.84491	7.43011	8.18154	9.34618	7.72793	8.00168	8.61128	8.99612	10.1067
TCGA-24-1924	8.19419	7.61558	6.9006	9.34415	8.93967	7.40165	8.7006	7.39313	6.92903	8.82934	9.91342	10.1061	9.89497	10.8042	7.13337	7.80068	7.03368	8.76862	8.7411	6.76093	7.6333	8.06442	10.805	7.99993	8.95784	8.08587	7.60556	7.02819	11.0599	8.72412	10.2298	8.34135	8.71032	7.6935	7.47194	9.1763	10.5151	6.56506	10.2751	9.28434	7.49087	7.1699	8.79629	8.4171	7.78079	8.39302	9.06197	9.49684	10.9063
TCGA-57-1584	8.53914	8.27461	7.39911	9.32088	8.22018	8.94722	9.27489	7.38338	7.18389	9.01603	8.91518	9.6361	9.47723	10.2171	7.63288	9.41339	7.97983	9.91567	8.10204	7.51886	7.77215	8.4248	9.3674	8.69519	9.2422	7.90056	8.14685	7.34359	10.1977	8.18545	10.6566	8.33792	8.14891	7.95648	9.69951	8.29009	9.2869	8.4314	10.2649	8.81369	8.4552	7.82676	8.26523	8.83109	8.03234	8.44504	8.29407	7.32708	9.35596
TCGA-23-1026	7.41936	7.55525	7.06049	9.77943	8.58536	7.93423	8.83586	8.0435	7.60198	9.29364	8.62161	11.0258	9.5704	8.31339	8.10144	7.73147	7.80281	11.0283	8.85725	7.31288	8.22402	7.54143	9.6657	7.39313	9.46259	8.58943	8.64331	7.62692	11.6116	8.10957	10.068	7.60836	7.77808	7.67032	8.46211	9.83533	10.3614	7.19458	9.99112	8.733	7.19602	7.92843	8.99252	8.48317	6.78927	8.10812	8.16352	8.12417	9.26958
TCGA-25-1318	7.46644	8.55446	7.23227	8.9759	8.3939	8.24944	9.28193	9.21188	8.98147	8.85752	8.81614	10.6744	8.93826	8.19854	7.2171	8.43323	7.20644	9.68446	8.62862	7.95426	7.55049	7.95937	9.04606	8.26289	9.99055	7.551	8.10448	7.61525	11.0726	8.04872	10.0738	8.54989	8.42706	7.57879	9.19538	10.0126	11.2508	7.89787	9.28951	9.65758	8.31656	7.959	8.63205	9.36506	7.71173	9.17654	7.89692	7.86967	9.59879
TCGA-24-1563	7.46845	7.4866	7.62189	8.99288	8.40667	7.83739	8.92926	8.68074	8.80501	8.55969	8.22004	10.5655	9.52337	8.14247	7.48699	7.94789	7.51321	9.52224	8.59727	7.15732	7.13709	7.43868	8.89838	7.49229	8.96693	7.81169	8.18438	8.32239	10.4318	7.84186	11.1123	8.03747	8.20078	7.62213	8.95446	9.30543	12.3916	7.74545	9.98831	8.91814	7.24562	7.45988	8.69149	8.53282	7.33474	8.57658	7.77812	8.09439	8.94357
TCGA-24-1544	7.4777	7.2751	6.94831	8.47531	9.29594	8.35067	8.5869	7.19321	6.6794	9.10576	8.17793	6.93486	10.1804	8.99793	7.65415	9.05598	7.26305	8.86754	8.37507	7.44968	7.07935	8.0164	9.3694	7.42613	11.9429	7.54685	7.1622	7.1208	8.30236	8.29364	9.78699	8.55415	8.32496	7.18622	7.80431	7.6985	7.8429	7.83166	9.38679	9.67273	7.876	7.16484	7.59688	8.06588	7.48601	7.16981	7.83842	7.74868	9.90282
TCGA-24-0968	8.39254	7.8389	7.399	9.7015	9.86836	8.61182	8.35964	7.43733	7.25512	10.371	9.10952	11.3844	8.77085	9.86708	7.43993	8.66773	7.05387	9.85661	8.03723	6.8223	6.90225	8.00254	10.1812	7.27734	9.22735	9.40106	7.20185	7.52689	12.5076	8.33974	9.96259	8.13052	7.50035	7.73021	7.43492	8.41494	10.9592	7.49668	10.0394	9.09082	7.36784	7.17934	8.99686	7.92917	7.801	7.54634	7.46959	7.64642	11.8869
TCGA-25-1313	8.62998	7.28166	7.14472	10.421	9.88144	8.13921	9.91054	8.48522	7.33325	9.68836	9.30863	8.75612	9.63528	10.1739	7.83034	7.95683	8.31322	9.73752	8.26091	7.61559	7.93934	8.49477	10.0585	7.92981	9.23523	7.9612	7.19918	7.99732	8.02925	7.9444	10.6604	8.39735	8.84474	7.66205	8.83658	8.63685	9.19498	6.7545	10.0442	9.5532	7.49324	7.54904	8.88581	8.48157	7.37741	8.33811	8.38968	9.01426	10.8965
TCGA-13-1506	7.53004	8.36397	7.42291	8.85161	8.7024	8.7656	8.12433	8.31361	6.60209	7.90774	9.11591	8.40007	9.96942	9.29333	8.18883	8.31306	7.14929	9.98563	8.79882	6.97097	8.13402	7.95166	10.7103	7.71967	9.64239	8.35672	7.85717	6.82412	12.1433	8.75959	10.8246	8.59483	8.32424	7.70485	7.3114	9.5479	9.68582	7.96636	9.8881	8.68998	7.1418	7.1446	9.0462	9.62703	8.77897	7.85973	7.64412	8.35557	11.3973
TCGA-30-1857	7.90811	7.92676	7.29849	9.94331	9.16974	8.80326	8.56416	8.93134	7.72486	9.82014	8.89638	13.1825	8.28995	9.267	7.87894	6.7105	7.11518	10.1701	8.46473	6.73293	7.75433	8.23713	10.5756	8.13548	8.90064	8.59211	7.90895	7.91892	12.3801	7.30358	10.5877	7.49773	7.06532	7.53473	8.02037	7.09147	10.445	7.75486	9.26096	8.03399	6.74264	7.74109	10.1992	8.32892	6.45414	8.08598	8.09984	7.82523	10.1417
TCGA-23-1114	7.19803	7.37212	7.06024	8.31662	9.3404	7.69073	9.27136	8.00033	6.83599	9.42542	7.53377	8.5711	9.16985	9.05313	6.69825	7.46397	7.54751	9.67575	8.39723	7.12987	7.52771	7.349	8.69427	7.94792	9.31484	7.94178	7.67753	7.74591	9.62402	7.69686	11.3465	7.95026	8.09501	7.58403	8.61963	8.45531	11.7065	6.84803	10.0916	9.50631	7.27	7.58022	6.98764	9.30315	7.56491	10.0248	7.84056	8.25892	10.9698
TCGA-31-1951	7.29048	8.89235	7.34675	9.92294	7.93147	7.72775	9.31969	9.7664	8.556	9.55728	7.92639	9.43674	9.76073	7.27605	8.26182	7.68438	7.52033	9.54276	8.88313	8.01619	8.07828	7.92717	9.63679	7.4477	9.18802	7.46036	8.26095	7.77823	11.1349	8.13523	10.9735	8.31205	8.37394	7.91316	8.70448	9.44727	12.9131	7.56479	10.1135	8.22996	7.86473	8.3394	8.22132	10.3517	8.04565	10.0079	8.35783	8.66576	9.87765
TCGA-61-1741	7.1142	8.11352	7.9948	7.78092	8.25759	8.12418	9.67731	8.66909	7.02258	9.17323	8.3031	8.01753	10.2149	8.37885	7.00165	7.97984	6.9417	9.63736	7.97965	8.30294	8.32677	8.00567	8.88251	7.32557	9.83867	7.13024	7.66354	8.60265	11.3862	7.51684	9.81034	8.57349	8.27392	7.29422	8.15408	8.25197	10.4644	7.43543	9.04578	9.43931	7.46945	7.62442	8.06102	9.40929	8.05721	8.42691	7.56859	7.76157	10.579
TCGA-29-1777	7.4547	7.50994	7.21764	8.77307	8.1663	7.85619	6.97465	6.76128	7.30211	8.70829	9.21871	13.743	9.3675	9.29989	7.22906	8.84231	7.10125	8.87915	8.29769	6.7726	7.40556	8.26633	10.063	8.77959	9.39773	10.3341	7.07353	7.84992	11.1413	8.62397	10.2544	8.98901	7.85299	7.33891	7.01619	7.43536	10.0566	6.92634	9.37544	9.23047	7.38235	6.51119	8.70292	6.86299	6.64268	7.52649	7.11899	9.02487	10.8351
TCGA-24-1930	8.2245	7.82952	7.50323	9.45129	8.32595	8.00461	10.1478	7.56869	7.69187	9.32773	9.27544	13.0186	9.98287	8.82646	7.72015	7.73712	7.80938	10.3247	8.29426	7.04381	8.48172	8.12117	10.146	8.11122	9.7277	7.75892	7.5303	7.6461	13.3564	8.47747	10.347	8.70008	7.64496	7.48354	8.28229	8.30268	11.0904	7.76754	9.60831	9.15931	7.88065	8.11663	8.72229	9.50167	7.53258	9.20782	8.39539	7.81571	10.2339
TCGA-61-1737	7.70537	7.7826	7.84338	8.72614	8.8285	7.87108	8.73731	8.64922	7.53749	9.25601	9.37664	8.53841	9.77949	9.0417	7.48037	9.22041	7.67627	10.447	9.0515	7.76872	7.85597	8.47731	10.3949	7.91427	9.71296	8.58694	7.87679	8.31862	10.1052	8.60586	10.179	9.33462	8.49837	8.35576	8.04161	7.32384	10.3285	8.00815	9.92634	8.86205	7.80828	8.3325	9.15834	8.99963	9.87438	8.14287	9.15845	9.54122	10.0663
TCGA-13-1505	7.16655	8.04799	7.20947	8.79587	7.88255	8.64947	9.31183	7.96878	9.36536	9.10998	8.61961	6.9358	9.78334	7.93053	7.80508	8.1055	7.59362	9.43302	8.53543	7.49528	8.15027	7.92799	9.2087	7.8586	9.94186	8.23968	7.4413	8.28996	8.6193	8.70993	11.063	8.86955	9.30933	8.18956	9.13186	7.38343	9.97254	6.91128	9.62057	8.83727	6.98155	7.78061	7.45566	8.96708	7.93444	9.68735	7.80976	8.10703	9.89341
TCGA-13-1405	7.69836	7.58926	7.64984	8.39427	8.61306	7.60509	8.63071	8.20921	8.27914	8.98991	7.9691	10.0835	10.4774	10.3218	8.8991	8.07865	7.55244	10.9256	9.15481	7.10176	7.77498	8.0266	9.7161	8.44837	9.55389	8.68593	7.911	8.17954	12.3252	8.1482	11.0828	7.86791	7.87622	7.69959	8.38484	7.80935	9.86153	7.31282	9.78363	8.87017	7.20068	8.11752	8.75431	8.09039	7.49746	9.19199	7.31983	7.71274	8.82964
TCGA-61-2000	7.48618	7.90111	8.259	9.1574	8.81103	8.33554	9.57441	7.02896	6.93358	10.7337	8.8505	7.11345	9.85355	10.8558	8.83783	9.23944	7.50306	10.3571	9.57467	7.18222	8.20141	7.63194	9.78901	7.57215	10.1011	7.56148	8.3315	7.42118	10.801	8.6103	10.4327	8.3612	8.72916	7.86092	8.29418	8.23931	9.9598	7.64668	10.1193	8.59878	7.87334	7.43172	7.81932	10.651	8.97879	7.52447	7.77951	8.61488	9.05256
TCGA-24-2261	7.52285	8.85466	8.02399	8.64526	8.24328	8.50732	9.71532	7.86935	7.05401	9.18456	8.57892	8.57511	9.60521	8.45532	7.23434	7.74614	7.40873	9.8688	9.27708	8.05271	8.48948	8.40784	9.61832	7.7173	9.35095	6.68467	8.23728	7.3367	11.042	7.50381	9.66259	8.74549	8.12756	7.90462	8.38124	8.13824	11.0112	6.9617	9.78382	10.0789	7.96498	8.56034	8.85638	9.46764	7.36198	9.06808	7.92889	7.86477	8.85037
TCGA-24-1845	7.80441	7.55602	8.18573	9.00521	8.90478	8.34058	9.6423	9.43882	6.47286	9.10463	9.28081	11.4392	8.80873	9.01335	7.66099	8.58795	7.09145	9.60856	8.6337	7.78216	8.56899	8.11471	11.0713	7.2851	9.43152	8.05705	7.84669	6.48853	9.38997	8.54294	9.88955	8.54359	7.79953	7.9744	8.92407	7.85121	10.5306	7.68313	9.07528	8.43581	8.55723	8.49195	8.16428	8.84725	7.39604	8.26089	7.7637	8.30608	10.055
TCGA-24-1426	6.92212	8.28946	7.88419	9.55286	8.63431	7.847	9.79592	8.84572	6.49327	8.71318	8.72259	10.0441	8.78821	9.53148	7.79121	7.14516	6.47074	11.1687	7.51048	6.74977	8.94013	7.045	9.47131	6.77319	9.73267	7.60582	7.32935	7.49841	13.5555	7.84121	9.21528	7.73138	7.52831	7.10225	7.96627	8.38016	11.0056	7.61166	9.2222	7.46084	7.69783	7.84875	7.42181	9.24922	7.2808	7.99865	8.09577	7.81377	9.56294
TCGA-10-0933	6.93843	7.55132	7.86333	8.96764	9.24113	7.19607	8.20891	7.06342	6.79355	10.7914	7.91608	7.28922	8.90028	9.41007	7.49184	8.53774	7.16435	8.32558	8.36108	6.73445	7.85289	7.94512	9.46323	6.93492	10.1563	7.92734	7.34639	7.82305	12.0721	8.14629	11.1449	8.45927	7.32547	7.73381	7.34931	6.96572	9.03653	7.16186	10.6335	8.66694	7.16362	7.19908	8.14762	8.22141	8.58604	7.59403	7.8498	8.48288	9.42336
TCGA-25-1317	7.32813	8.49414	7.54569	8.80842	9.4892	7.74683	9.05014	8.04659	8.07611	9.35356	8.11397	7.79549	9.33674	7.92444	7.44411	8.16113	7.46118	9.00147	7.9214	8.0804	8.24962	7.82765	9.745	7.81411	9.73051	7.85281	8.20829	7.86285	11.4205	7.8869	10.1886	8.49692	7.37038	7.17761	8.25185	7.7473	11.0085	7.13608	9.43226	9.34257	7.64889	7.98376	7.68302	9.08181	7.66869	8.14974	7.89288	8.48353	9.96919
TCGA-09-0369	7.39289	7.40813	7.03817	10.0445	9.51283	7.98539	9.18479	8.18076	7.96794	8.18469	9.27944	7.07884	9.26227	10.8917	10.0287	8.59332	8.14956	8.54281	8.00216	7.39425	8.87547	8.52505	10.0876	7.64084	9.73766	6.95464	8.35291	7.3622	13.4678	7.9601	10.553	8.5317	7.99347	7.82044	7.99784	9.16575	9.25775	6.51939	9.11288	8.65035	7.23864	7.93073	8.70082	8.3933	6.54137	8.28651	8.63993	9.49774	12.1695
TCGA-04-1347	7.45944	6.95096	7.5067	9.25518	10.0231	7.41984	8.7517	7.92142	6.71719	9.17885	8.88932	7.52985	9.10135	10.3092	8.41137	9.48162	7.20743	8.61331	8.53044	6.6522	7.81741	8.3422	9.87696	8.11847	11.293	9.11201	7.44348	8.22147	9.19821	8.76817	10.3476	8.30647	7.07343	7.2592	7.03739	7.16694	8.64958	6.84408	9.11703	7.66736	7.61962	8.05666	7.41566	8.47459	6.87968	7.88363	8.58571	8.6003	9.97023
TCGA-13-1495	6.78156	8.04591	7.44834	9.30791	8.51561	7.35726	8.18902	6.93672	7.10355	9.6734	9.45721	7.48945	9.53115	8.64601	10.1024	8.36552	6.75033	9.89894	8.78006	6.67422	6.97189	8.0249	9.68346	8.64267	9.87847	7.69782	8.94446	7.45618	12.2672	8.57998	10.9229	8.11692	7.31217	7.82485	8.05557	8.28258	9.58339	6.69139	10.1023	7.34426	7.15919	7.39566	7.06307	8.52268	7.80089	8.29728	7.70063	8.60919	11.5927
TCGA-04-1542	7.66182	7.47474	6.84823	7.4702	9.93121	9.72574	8.26996	6.77271	6.0953	7.87846	9.45644	10.4668	8.24965	11.9171	7.98169	9.31406	6.78242	9.74219	8.00312	6.35034	7.17888	8.26061	9.56306	7.46347	10.6467	7.99799	8.23984	6.29426	10.7217	7.09531	10.3146	7.96019	7.05167	6.41888	7.03643	7.69396	10.1671	7.03034	9.12995	9.83224	6.96168	6.74342	9.20444	7.31899	7.16175	6.69004	7.7566	8.1507	10.8698
TCGA-23-1022	7.60752	7.83337	6.68603	9.03148	8.60531	7.92235	7.89306	7.22025	6.57755	8.48214	9.56348	10.5368	9.02401	9.37737	7.21295	9.82441	7.07567	9.87695	8.41386	7.04399	6.59333	9.11456	8.53468	8.68965	10.878	7.04698	8.21017	6.61065	12.6755	8.73761	11.5622	8.12342	7.15449	6.85625	6.73651	7.12939	7.40851	6.52586	9.5725	8.25894	7.39112	6.58959	8.68622	8.1036	7.8055	7.45942	7.81144	7.73184	11.8619
TCGA-24-1424	7.24649	7.21601	7.31842	7.61805	8.85265	7.40691	9.74636	8.25785	7.19648	8.84847	8.20452	7.49901	10.025	8.33016	7.46478	8.11997	7.885	9.3497	8.36008	8.11502	8.03389	8.73494	10.4304	7.7192	10.3333	7.91963	8.7564	7.58898	10.5694	7.99636	9.96946	8.60761	8.2877	7.39575	8.40211	7.28572	10.4947	6.72871	9.81381	9.26682	7.13438	8.04568	7.41019	10.3993	9.26421	8.43338	8.18268	8.60793	10.6524
TCGA-13-0884	7.00336	7.25653	7.21603	10.0928	9.33994	7.77107	8.00241	8.17017	8.50425	10.0533	8.66938	10.6956	8.18761	8.11167	7.43779	7.8868	6.89527	9.97765	8.40311	6.40995	7.35092	7.31926	9.90884	7.22921	9.5908	8.60738	7.20359	7.29069	12.85	7.30569	9.86909	7.47363	7.00445	6.91143	7.79546	7.29479	9.65138	6.89808	10.1657	8.8203	6.873	7.38573	8.19728	9.01445	6.84697	7.86612	7.49438	8.34575	8.98886
TCGA-61-2104	7.22757	7.82189	7.19992	8.8299	7.9925	8.62802	10.1735	9.93704	6.88532	8.43202	8.86606	8.24983	9.15292	8.18267	7.52479	8.58986	7.25008	10.6052	9.72348	7.86515	7.92033	8.45119	10.1877	8.35025	10.0825	6.90862	8.54243	7.44515	11.4592	8.48446	10.4675	8.69563	8.46637	7.83714	8.59481	9.8372	11.1969	7.51214	8.48277	9.48369	8.44193	8.64982	8.4959	9.38111	7.18615	7.88928	7.61081	7.78167	9.77511
TCGA-24-1842	7.72552	8.38151	7.49523	9.21829	8.43116	7.71024	8.84431	8.07962	7.61255	8.17812	9.34667	9.38625	9.60983	7.9061	8.54716	8.99272	7.41908	9.77581	9.32533	7.79968	8.46988	7.54677	8.85892	7.47427	9.55159	8.10399	8.9369	7.37292	12.2728	8.32583	10.1851	8.72128	7.71919	7.94741	8.07006	9.50588	10.2541	7.14796	9.41172	8.40903	7.43717	7.59003	8.69628	8.70831	7.75525	8.54627	7.97929	8.73694	10.4739
TCGA-36-1570	7.7636	7.85952	7.72099	10.099	8.8462	7.82011	8.59134	7.36437	6.60588	7.52671	9.20757	11.9384	9.19099	9.24755	8.03082	8.00788	7.23896	10.3896	8.78227	7.16753	8.10006	7.47298	9.80188	7.37752	8.65119	7.43579	7.97683	8.21367	8.7472	8.11369	10.6462	8.98036	7.50214	7.84984	8.58756	8.28187	10.6688	7.69225	9.87825	8.76972	7.92942	7.85791	7.69911	9.31595	8.45664	8.58732	9.00077	8.19583	9.53343
TCGA-09-0367	7.65317	7.22524	6.46036	9.531	9.61806	7.9576	7.40805	6.9105	6.45616	8.11019	10.265	10.9824	7.91592	9.87245	8.65318	8.88569	7.28915	9.29107	8.14835	6.72094	7.04498	7.84838	9.62649	7.83703	10.4935	8.36897	8.37158	6.74819	13.0956	8.4898	11.2042	7.73407	7.91746	6.68046	7.21284	7.97306	8.30312	7.17737	8.69654	7.90422	7.63931	6.85584	7.89184	7.27857	6.75498	6.71677	8.22189	8.7281	10.3206
TCGA-13-1512	7.71286	8.2115	7.21274	9.73811	9.28991	8.25703	8.04182	7.54886	6.87176	8.93022	8.96692	9.23528	8.97953	9.13446	8.17054	9.5226	7.42351	9.24786	9.23289	7.15853	7.85047	7.9038	9.57322	7.73955	10.1282	8.71438	7.54	7.70489	12.5878	9.1574	10.1416	7.38498	8.29441	7.9192	7.3753	9.40175	8.83257	8.46285	10.6691	9.48045	8.57566	7.5946	9.88455	8.02454	8.1875	7.89756	8.77544	9.15225	10.5304
TCGA-25-1323	7.61896	8.18905	7.605	7.58376	8.07975	7.44103	8.62743	8.38233	8.66797	8.70451	8.13961	8.28729	9.61948	8.96071	7.81102	8.30658	7.33247	10.319	8.31147	7.29667	7.44236	8.23842	10.0548	7.43803	10.0426	7.97551	8.40186	7.89585	11.0112	8.10755	9.69323	9.47503	7.91522	7.90972	7.97725	7.3516	11.7819	7.93668	9.95095	8.87544	7.41124	8.01003	7.86583	9.49586	7.00099	8.18745	7.86645	7.65146	9.41419
TCGA-29-2414	7.6834	8.42765	7.83782	7.71267	8.8224	8.72207	8.12357	7.2224	6.56055	9.09961	8.77982	7.5569	9.16665	8.64536	7.29435	9.09511	7.30519	8.89532	8.22635	6.79035	9.14995	7.45467	9.78411	7.64397	10.3369	7.30485	7.12708	8.38414	9.68012	8.2635	9.68229	8.19992	6.85651	7.08522	9.05704	7.7792	9.94602	7.56496	8.76383	8.61366	7.53286	7.20825	7.49048	9.7276	6.94509	8.17132	7.59704	8.17651	9.11357
TCGA-13-0923	7.80525	7.19155	6.69977	9.99387	9.71023	7.06153	8.66026	7.51255	6.62146	8.84252	9.63087	9.78282	8.90545	9.00641	7.30198	8.91381	7.37066	10.1529	8.04068	6.86711	7.57353	7.93969	11.0405	7.38801	9.42515	10.3905	7.8581	6.61961	10.7728	8.46742	10.1986	7.78445	7.3063	7.33963	7.29392	8.38913	9.75873	6.6317	9.32248	7.96088	7.30704	7.29193	9.66587	8.91437	7.2748	8.00393	8.18768	8.70682	10.4584
TCGA-24-1427	7.36961	8.03986	7.59136	8.9272	8.13916	8.0721	8.36333	7.88337	8.64424	9.07658	8.64496	11.4272	9.47166	8.2144	8.17166	7.67068	8.02833	9.48272	9.08759	8.30753	7.89438	7.99597	9.21618	7.87216	9.95121	8.43486	8.70569	8.55993	12.6142	8.36132	10.8997	7.932	8.42699	7.69817	8.69343	8.07635	11.1846	7.4274	10.3698	9.21129	7.86898	8.52183	8.61525	8.35978	7.20016	9.36224	7.83133	7.45303	10.1776
TCGA-24-1422	7.90185	8.06041	7.21277	8.93639	9.29445	7.47976	9.90828	8.25952	8.51777	9.512	7.92798	9.02674	9.50644	8.16999	7.32991	8.19904	7.34003	9.7785	8.51446	7.46266	8.41826	8.44972	9.98161	7.36094	9.24114	8.3911	8.6286	8.0101	11.1092	8.0264	9.90111	8.66863	8.28533	7.94564	7.91325	7.98162	11.2982	7.63102	9.14386	8.48793	8.07686	7.95435	8.81043	9.15048	7.12419	8.59904	8.16697	8.04061	10.6561
TCGA-31-1959	8.44138	8.49333	7.67875	9.10091	8.2955	8.79074	8.77028	8.22899	9.01095	9.51857	9.10217	7.60877	9.8552	8.55507	8.17294	8.73688	8.04996	10.044	9.41374	7.93783	7.74974	7.74619	9.26759	8.04111	8.87348	7.81569	7.72506	8.76587	9.10582	7.69261	11.7793	8.45429	8.76667	8.20597	8.60214	8.33207	10.7513	7.7501	10.3251	9.81028	7.99603	7.60155	8.29863	9.76069	8.51808	8.66458	8.81322	8.69625	11.5031
TCGA-24-1603	8.21201	7.7343	8.28476	9.95387	9.62687	9.17847	8.90397	7.4232	6.72676	8.34834	9.22966	7.00483	9.23011	11.1912	7.46887	8.29235	7.33973	9.73404	8.47023	7.3192	8.03005	8.16701	9.6179	7.29862	10.1938	7.58661	8.12031	8.23855	10.8948	7.471	10.4474	8.1027	8.28782	7.50999	8.02429	9.81692	9.26492	8.15044	9.87356	9.00149	7.87273	7.40085	9.91408	8.35899	7.53128	8.10641	8.15091	8.05598	9.40443
TCGA-13-1411	7.65666	7.60892	7.38683	7.84943	8.29289	7.7415	8.96286	9.06847	7.66387	8.69507	8.47187	8.65218	8.24793	10.6913	7.6658	7.6047	7.71314	10.0119	8.75913	7.28433	8.0427	8.54832	10.9644	8.60097	8.61839	7.57618	7.97628	7.8728	12.6216	7.32405	9.79586	7.77183	8.03289	7.3248	7.57357	7.5396	9.40712	6.87171	9.16765	8.68694	7.12585	7.82941	8.23688	8.5705	7.34904	7.84163	7.88597	7.54802	10.2052
TCGA-13-1409	7.02168	7.88398	7.31665	7.08454	9.49681	8.28988	9.09714	8.65861	6.81936	9.08136	7.41923	10.1893	9.04876	7.56796	7.90532	7.92538	6.76953	9.6842	7.76948	7.0414	8.40385	7.78901	9.63488	7.32142	9.87334	8.50549	6.92695	6.99222	11.1035	8.83311	9.8811	8.58269	7.01447	6.89325	7.55761	7.0604	10.1288	7.58169	9.37425	7.49645	7.86315	7.59431	7.45448	8.87202	7.34737	7.2735	7.72367	8.27858	9.32324
TCGA-61-2098	7.3725	8.03819	7.2687	7.48296	7.97704	7.32746	9.89429	6.57949	7.19599	9.43846	8.70628	8.50151	9.61676	7.92336	7.30242	7.67908	7.3537	8.9519	8.56333	7.86417	8.60142	7.82504	8.67114	7.18244	9.5979	7.45546	8.99515	8.00863	9.38208	8.31755	9.52659	9.75463	8.25141	7.41863	8.17451	8.47215	11.4415	7.4305	9.82236	9.7702	8.16907	7.6184	7.60816	9.7523	8.67766	8.43694	7.54014	8.24461	10.5032
TCGA-24-2289	8.47564	7.8104	7.70127	9.26445	8.25085	8.60677	9.63729	8.85217	10.0985	8.62025	8.93341	10.6833	9.34379	10.5228	8.18571	7.37909	8.54173	10.8743	8.8338	7.35439	8.10978	8.5501	10.1147	8.58004	9.39192	8.84277	8.81751	8.54556	7.91841	7.21738	10.5081	8.39065	8.59063	8.15788	9.44178	9.72463	12.4943	7.76943	10.1073	9.74463	7.41296	8.31983	7.65622	8.75777	7.00163	9.60754	8.8327	8.7383	10.9549
TCGA-13-1408	7.37997	7.94422	7.61867	8.25845	8.55775	7.67151	9.91244	8.46239	9.46757	10.2623	7.90252	8.50391	9.50572	8.88539	8.02023	7.96863	7.29209	10.2392	8.61659	7.03323	7.64488	7.79009	9.7259	7.31393	9.13509	7.86791	7.86634	8.30007	10.4822	8.30854	10.3573	8.11322	7.54138	7.50495	8.19033	7.7769	11.5658	7.20794	9.85397	8.27027	7.2238	7.67671	8.58082	9.65942	7.37291	9.68411	8.02223	7.97269	9.17732
TCGA-24-2281	8.5764	8.3952	7.93891	9.42435	8.18162	8.05534	9.12566	8.31004	6.79477	8.42149	8.52766	9.55896	9.21169	8.14065	7.68512	7.42316	7.01284	10.0565	8.53098	7.97749	8.35793	7.73852	10.2287	7.71537	8.7803	7.21629	8.16571	6.75018	10.7628	7.54321	9.97158	7.89119	7.69083	8.22072	8.58367	7.57207	10.8312	6.87779	9.64353	8.98046	7.62624	7.56675	8.18699	9.54524	7.50926	9.26284	8.51478	8.30096	11.4276
TCGA-61-1736	6.86142	7.76615	7.40403	8.33629	7.50416	7.78742	8.82026	9.14519	7.02724	8.36032	8.50926	12.9612	10.2058	7.84901	7.8672	7.6953	7.44783	10.4304	7.97877	6.83972	8.19417	7.74616	9.29764	7.20673	9.3469	7.80747	8.49081	7.25622	11.9172	7.67623	10.7651	8.52313	7.90509	7.62808	8.35218	10.0903	13.0966	6.79725	9.42	8.52688	7.74561	8.46577	8.60942	8.61371	7.26278	8.64444	7.7012	7.50742	9.47863
TCGA-23-1109	6.75379	8.79443	7.58839	8.52728	8.47558	7.14535	8.76248	9.44962	8.0171	8.03334	8.9442	7.14393	9.40611	11.2245	7.28955	7.665	7.12797	10.2643	8.8574	7.33153	9.25988	7.55149	10.4695	8.38383	10.061	7.89547	7.47071	6.94779	12.0646	7.90121	9.65958	7.91311	7.81553	7.6942	8.92293	8.55763	10.7989	7.10146	9.38646	7.90851	7.23395	8.08044	7.78312	9.4906	7.71175	8.18052	7.33153	8.69818	11.1735
TCGA-09-1668	8.42944	8.11762	7.2042	9.61046	8.30178	7.94653	8.36666	7.63115	7.17024	8.87196	9.95872	10.764	9.51548	11.5115	7.5234	8.80417	6.97207	10.1171	7.7753	7.759	8.25811	7.50323	10.3486	7.67133	9.35415	9.5854	7.18667	7.71415	11.6589	8.12294	9.91767	8.68593	8.29515	7.46839	7.79616	8.95771	14.4481	7.16707	10.2771	9.20595	8.24749	7.11692	8.53772	8.82883	7.29682	9.4873	8.51654	8.72594	9.07242
TCGA-57-1585	8.33644	8.10974	7.3686	9.12893	8.53321	8.22948	8.84352	9.51703	8.47653	9.24596	8.66239	11.5803	9.94513	8.87843	7.43988	7.72494	7.93202	10.2451	9.07698	8.24136	7.47252	7.98641	10.3445	8.99929	10.5649	8.76231	8.2355	8.65995	11.4142	8.27598	10.5333	9.01797	8.43415	7.73212	8.00029	8.04713	10.99	7.79503	9.64315	9.42212	7.65717	7.33983	9.61792	8.32404	7.32979	8.33585	7.69442	8.44451	10.6672
TCGA-09-0366	7.95568	7.45178	6.73877	9.39005	8.30289	8.35608	9.66796	8.08702	6.62408	8.88215	8.95877	10.4676	9.61637	11.1795	7.24124	9.75609	7.75329	11.0831	8.23852	7.2593	8.19272	7.5457	10.8831	8.12768	11.4134	8.41087	7.5418	6.47106	9.40301	9.98002	10.7852	7.8976	7.92174	7.71773	9.16265	9.65501	10.5095	7.3561	9.28494	8.69876	7.48006	8.83628	8.09626	10.1371	8.7322	8.47118	7.97665	8.58964	9.80438
TCGA-24-1430	7.27612	7.28815	6.3572	9.4089	9.22324	8.17078	9.28331	7.87666	6.48997	8.72963	9.17646	9.08974	9.36901	9.6756	8.00485	9.39019	6.82357	9.90186	9.10265	7.31055	8.32289	7.52931	10.3506	7.55234	10.531	8.1878	7.20774	9.4035	9.1171	7.35157	10.5657	8.33166	8.17025	7.50123	7.71852	8.3005	8.67192	7.14715	9.42449	8.96221	7.2642	7.46379	7.52034	8.35044	7.70174	8.74699	8.7303	9.09138	9.86125
TCGA-04-1655	7.66271	6.68566	6.52653	7.73548	8.98726	7.77191	8.85374	7.33011	6.72266	9.95672	7.30378	8.71433	9.30294	7.73307	7.4071	9.55974	7.10091	9.55599	8.0276	6.62091	7.6609	8.39534	9.9125	7.25719	10.8095	8.87616	7.19547	6.98241	10.8134	8.34988	10.7125	8.27304	7.72091	6.82973	8.64948	8.22707	10.168	7.62602	9.75229	7.63	7.55891	7.65161	7.36558	7.57961	7.09679	7.38037	7.58985	8.37158	10.1821
TCGA-25-1632	7.53291	7.14065	6.81749	7.38663	8.50589	8.10718	8.52513	8.41116	6.30905	7.37162	8.47982	7.80442	9.56926	8.0485	7.48718	8.82297	7.58522	10.2351	8.47798	7.13885	8.33998	7.88447	9.53148	6.95763	9.85179	7.37751	8.17872	6.52288	10.9325	7.77077	10.9253	7.74758	8.16106	6.85848	7.66619	8.15717	11.1356	7.91885	10.3591	8.65398	7.99581	7.03458	7.37947	8.6411	7.01902	7.53077	8.01904	8.32959	10.7078
TCGA-13-1499	8.32137	7.58461	7.61986	9.16199	9.28974	7.81881	8.83135	7.69136	9.08385	9.73835	9.57377	7.7151	9.47336	9.33281	7.91146	9.05606	7.124	10.2009	8.67973	7.08081	7.82944	7.35829	9.545	7.49012	9.69055	9.1295	7.06743	8.7875	10.3717	7.73939	10.6161	7.9494	7.96228	7.26082	8.24371	8.91444	10.0161	7.11943	9.52639	8.91498	7.37809	7.56237	7.87202	8.87739	7.57027	7.65011	7.84793	7.80135	10.416
TCGA-61-2110	6.90906	7.0497	7.95821	8.97628	9.04328	8.85206	9.41749	7.74184	6.81174	8.95983	8.60456	7.04314	9.46025	8.15266	7.85603	7.14936	6.82663	9.38541	7.70818	7.57972	8.09077	8.47118	9.78795	7.42349	9.17131	7.4487	7.90401	9.49803	11.4899	8.00185	9.41283	8.02599	7.2856	6.97152	8.66833	7.93855	9.38395	7.52021	9.97925	7.76959	8.36843	7.7686	8.80251	8.19268	7.09486	8.50035	6.96548	7.97572	9.89298
TCGA-30-1891	7.90025	7.71054	7.81626	9.43864	9.56103	8.34581	8.28785	7.37624	8.13721	9.16683	9.13298	6.94917	9.85568	8.45374	7.73797	9.51421	7.74221	10.3527	9.22827	7.4241	7.6072	8.16167	9.02562	8.06297	10.107	8.99685	7.92209	8.52645	12.6745	8.63023	10.0906	9.08058	9.04099	7.2231	7.74563	8.28704	8.27986	7.61681	10.5922	9.22528	8.37606	7.21589	9.46512	8.38726	7.09746	7.78826	8.0781	7.6139	9.91567
TCGA-24-0966	7.00938	7.86107	7.5061	7.7152	8.95261	8.71971	7.94586	6.95261	6.13289	8.17767	8.71877	7.30342	9.06637	7.84185	9.52327	8.51619	7.40964	10.1023	7.80266	6.76765	9.20999	7.78619	10.6223	7.53231	8.73505	10.2558	7.66932	6.21442	13.4687	7.51141	11.5317	8.30157	6.47366	6.91077	7.37521	7.24473	9.80965	7.1313	9.26999	7.59233	7.59417	7.26968	7.74228	9.32143	7.20145	7.15913	7.74692	8.80509	12.1784
TCGA-59-2363	7.24338	8.7273	7.47398	7.01737	7.92343	7.1725	9.62776	8.4492	6.98291	9.45748	8.67231	7.32055	8.43184	8.51033	7.60729	7.63678	7.04262	9.24837	8.34697	7.241	9.00574	7.06687	8.48825	7.47571	9.6328	7.18667	8.05555	7.04628	10.0909	8.1032	11.3978	8.93962	7.89779	7.03961	8.11456	7.28336	10.7602	8.07113	9.7902	8.257	7.92528	7.26496	8.92213	9.88685	8.85573	8.20688	8.09562	8.18569	9.56446
TCGA-04-1331	7.02587	7.57245	8.16271	8.28751	8.40374	7.66516	9.13929	8.1935	8.32164	9.60323	7.81943	7.54105	9.21494	10.9736	7.24297	8.83159	6.96554	10.4537	8.04836	7.03964	7.83728	7.51947	9.50399	7.17164	9.38102	7.82174	7.31665	8.1459	10.0476	7.82863	11.4144	8.09149	8.04881	7.51579	8.62432	7.55353	10.9056	7.30407	10.6286	7.94006	7.35444	8.36599	8.15729	9.45903	7.0549	9.1588	7.85178	8.10937	9.08217
TCGA-25-2392	8.85862	7.54668	8.31934	9.4084	9.09962	8.93589	8.58084	7.37914	7.01589	9.09356	8.50127	9.59931	9.06231	8.84938	7.42609	8.09141	7.81323	9.98833	8.49054	7.16757	7.75557	8.85866	10.0921	8.01217	9.83583	7.83694	8.4316	8.75159	9.13542	7.673	10.2747	8.01548	8.00734	7.74135	8.4393	9.70055	9.97495	8.02463	9.87253	10.0308	7.56307	7.7255	8.29125	8.73683	8.7209	8.32282	7.80367	8.25581	9.94666
TCGA-61-1998	7.54727	8.07461	7.20059	9.07681	7.8683	7.09274	8.67958	7.22776	7.6673	8.71715	8.28773	11.3557	9.10769	8.74729	7.25576	9.19444	7.71964	10.4503	8.18856	7.44748	7.60711	7.66566	9.179	8.47181	9.40079	7.91685	7.33438	8.1933	11.7702	7.57257	11.7818	8.31049	7.8206	7.44845	7.50523	7.53457	9.93241	6.73001	9.84493	9.26228	6.9465	7.56581	7.52358	8.69945	7.40142	8.41479	8.02037	8.33888	11.487
TCGA-25-2409	7.45418	8.9692	7.66869	9.36236	8.27119	8.86645	9.64104	7.55584	7.39861	8.70908	8.4979	7.14931	9.40556	9.902	8.35445	8.04162	7.71044	10.9258	8.20963	7.5896	7.30561	8.06442	10.0602	7.9706	9.9106	8.72325	8.27939	7.24387	13.1106	8.45148	10.4417	8.20806	7.37554	7.64724	9.14899	8.22014	10.7203	8.05583	10.0976	8.14814	8.468	7.8227	7.80465	9.72234	7.7705	8.83175	8.34838	7.35556	9.38983
TCGA-61-2109	8.7165	7.99622	8.46748	7.89185	8.15087	8.41418	9.23803	7.64069	6.99108	8.09414	8.40356	10.5249	9.93211	9.72409	7.93913	7.09038	8.13687	10.4907	7.80876	8.16667	7.93993	7.87802	9.70502	7.42282	8.89686	7.01735	8.65308	6.6769	12.7672	7.66524	11.3493	8.40584	8.14272	8.10643	7.90702	8.62484	10.5491	7.58666	10.2583	8.8684	8.49392	8.10637	9.40562	8.76988	9.6829	9.27113	7.16306	7.42837	9.27161
TCGA-24-1419	7.69175	7.80581	8.22582	10.2538	7.68506	8.60062	8.89413	7.62738	7.01922	9.33368	8.88888	7.66709	8.59031	8.71518	7.89377	8.6739	8.57016	9.93557	9.25754	8.16429	8.51065	8.31745	9.61723	7.33546	9.19476	8.60169	8.2013	8.08969	9.94898	7.94657	11.8563	7.99864	8.67073	7.77973	8.69521	9.10598	8.71333	7.32491	11.0409	9.56133	7.52736	8.13314	8.73803	9.63263	7.52557	8.65958	8.1915	8.25862	12.0875
TCGA-13-0797	7.49473	7.46454	7.59854	10.2818	8.57049	9.73924	8.57294	7.75238	6.60637	7.69729	8.84192	8.64614	9.27104	10.9686	7.99932	9.16308	6.84322	10.0092	8.1741	8.00343	7.83502	8.61718	10.201	7.18983	9.18027	8.58642	8.93751	6.48551	7.79996	7.15771	11.5713	7.77473	7.94883	8.41839	8.90796	7.58513	10.4758	7.56445	8.97206	8.42583	7.54569	8.51818	8.38908	9.02784	6.95606	8.89218	7.45128	8.72719	9.20758
TCGA-61-2009	8.16271	7.68393	7.01887	8.89988	8.66441	7.16268	7.4792	7.48634	7.26497	8.22742	7.63467	13.3282	9.79651	11.1303	7.56028	8.43011	7.72877	10.9338	8.93892	6.97121	7.56884	8.09107	9.81498	9.42719	10.077	8.47387	8.35782	7.76406	10.3187	8.70731	10.3999	8.96722	7.33471	7.0994	7.19336	8.88269	9.12141	7.82777	9.82639	8.40982	8.16796	7.19385	9.36403	8.52037	6.81293	7.18093	7.46583	9.38523	11.4442
TCGA-61-2101	8.27398	7.54712	6.83337	7.91164	9.16694	8.781	9.49574	8.47951	7.06367	8.57163	9.04638	11.9668	9.39101	8.56273	8.45833	7.82774	7.29558	9.96669	9.64702	7.86135	7.63209	8.41333	10.1558	7.68685	10.4407	7.76505	8.61829	7.48726	12.133	8.91397	9.96084	8.72981	7.93514	7.12323	7.41412	9.47081	9.17084	7.88655	9.12958	10.0768	7.78356	7.48042	7.6389	8.13757	6.72691	7.6688	7.73729	8.23014	10.6506
TCGA-13-0724	8.56841	7.78886	7.39023	9.24555	8.97731	7.3929	9.22492	7.23602	6.67831	9.37775	8.55254	8.10199	8.02577	8.74855	7.20672	8.73107	6.82978	9.48464	8.29752	6.27931	8.5409	7.65978	10.1691	6.77959	9.57891	8.5681	7.56938	7.24311	10.8168	7.74068	9.96245	7.29849	7.07681	7.14802	7.66587	8.8498	11.4673	6.53745	9.89974	7.95867	7.62065	7.73675	8.14994	9.25202	6.72303	7.47162	8.26744	8.94443	10.4087
TCGA-04-1530	7.86684	8.27303	7.53635	7.87499	8.12158	8.38817	9.7477	8.70854	8.03215	8.96391	8.03606	7.99324	8.96728	11.4643	7.95355	7.57472	7.37514	11.2316	8.14837	7.90201	7.94392	7.69915	9.47777	7.18628	8.93114	7.53439	8.30568	7.69184	11.1253	7.29537	10.9872	7.44474	7.80416	7.36005	8.51596	9.28337	12.2101	7.21247	9.73253	7.90264	7.16986	7.57085	8.07558	8.56984	7.42759	9.05467	7.2496	8.07927	10.4667
TCGA-24-1550	8.2562	7.80931	8.27077	9.63026	8.93093	9.31697	8.54587	9.29717	8.1595	8.99468	8.28993	7.79461	9.07509	8.06908	7.9203	8.6147	10.4873	9.03061	8.9358	8.02147	7.31394	8.01418	8.74546	8.58506	9.63164	9.45417	7.83688	8.82957	8.63262	7.8611	9.8923	8.86523	8.79861	7.74782	7.76756	7.58695	9.43838	7.83698	10.4958	9.73508	7.55827	7.45954	9.08353	8.88896	7.74057	8.31748	8.3312	8.08019	10.4906
TCGA-04-1357	7.51221	8.36614	7.89237	8.91146	8.2341	8.59282	9.02045	7.86119	7.57649	9.8772	8.17332	9.81471	9.40069	11.4846	7.75754	8.46991	7.55391	9.51171	8.56681	7.27946	7.94907	8.24464	9.436	8.9391	10.3981	7.80673	8.18446	7.3726	9.6627	8.12271	11.2178	8.59091	7.82178	7.26536	8.21408	7.94465	10.2944	8.27504	10.1133	9.34771	8.17202	7.54519	8.59402	9.16253	7.10702	8.08414	7.06331	8.3841	10.0849
TCGA-24-1551	7.54874	8.17574	7.43285	8.65938	7.46364	7.98393	7.69702	7.76412	7.20364	8.81107	8.74459	7.68699	9.65922	8.5085	9.3179	8.07517	7.83662	10.243	8.24	7.8733	8.0321	9.01352	9.48038	8.53694	9.88533	7.23999	8.92642	7.4399	10.9684	7.66927	10.925	8.35644	7.84918	7.66543	7.50647	8.08309	11.3059	7.4479	9.4508	8.2912	7.75729	7.50255	8.74685	8.234	7.4399	7.99655	7.40354	8.2006	10.1301
TCGA-25-2399	9.19623	8.93777	8.50824	8.24842	8.47358	10.085	9.99891	7.45009	7.78001	8.60961	8.42053	9.07726	9.70385	9.59129	7.53597	7.98841	7.2569	10.7141	8.90992	7.82754	8.22186	7.63631	9.0226	7.61102	8.43989	8.59163	9.12915	7.80637	8.22862	7.47919	10.3401	8.61177	7.42577	7.6754	8.89735	9.671	13.7586	7.91696	9.55431	9.21466	7.52928	8.27488	8.4624	9.87519	8.92237	9.28914	7.77269	7.74731	10.0852
TCGA-04-1356	8.71162	7.45389	6.69315	9.57398	10.4126	7.49276	9.40732	8.33441	6.19666	8.8928	8.99095	9.76836	9.10279	8.3493	7.85393	8.53481	7.58212	11.0301	8.79577	6.23651	8.1764	7.35772	10.35	6.81148	9.19946	8.55961	7.84529	6.78023	12.2225	7.85358	10.8537	6.92358	7.42072	7.60405	8.60811	8.90545	10.4863	6.67669	10.6019	8.57283	7.05726	7.17077	9.47	8.2081	8.00484	8.45232	8.13041	8.99763	10.5703
TCGA-61-2113	7.43034	8.6444	7.69003	7.47184	7.90322	7.7217	9.6465	8.8986	8.9515	10.116	7.82306	9.16181	9.38167	8.24871	8.10137	8.45411	8.72137	10.7673	8.60575	8.07542	8.42102	8.27986	9.86325	7.89167	9.02321	8.09158	8.04464	7.99702	9.24737	8.22187	11.2257	8.84889	8.65403	8.0186	8.58739	8.13542	11.5156	7.89111	9.20235	8.78846	8.07332	8.45532	8.0513	10.1305	7.32391	10.9362	7.93933	7.8349	9.68254
TCGA-13-0905	8.0362	6.86895	6.82034	10.4483	9.95056	7.99276	8.04974	7.65725	6.2482	8.64433	9.03039	11.4665	9.46493	8.9446	7.68956	9.17005	6.88594	8.99495	8.84359	6.35397	7.4663	7.18528	10.9312	7.45653	9.76959	9.76403	7.35509	6.4895	10.9914	8.12701	10.5345	8.20533	7.33973	7.11693	6.89778	7.88493	9.5911	7.2497	10.3209	8.52307	7.42399	6.65117	8.34084	9.11312	8.35774	7.89677	9.81214	9.02099	9.55798
TCGA-24-1416	6.83797	7.85674	7.3729	9.04905	8.37225	8.41372	8.60802	7.13665	6.98699	9.15454	8.55895	10.6196	9.23435	8.40309	8.33733	8.34095	7.41432	11.0711	9.36856	7.93759	7.5509	7.49707	8.59315	7.03084	8.83626	9.11428	8.18445	7.61649	12.7454	7.0744	9.97322	8.67145	7.74808	7.65499	8.07914	8.26133	12.6872	7.41787	9.96609	8.65921	7.55389	7.47609	8.18941	9.38818	7.31158	8.29816	9.06745	7.32789	10.1656
TCGA-61-1995	7.44165	8.09472	8.81466	9.82521	7.84267	7.73125	9.03153	7.57738	6.68774	8.99022	8.44367	7.75222	9.44705	9.72837	8.20335	7.5689	7.40384	11.159	7.87298	7.30745	8.69923	7.30354	9.36156	7.78585	9.38762	7.52011	8.85551	7.56686	12.1242	7.50923	10.494	8.4574	8.32199	7.95208	9.46235	9.51052	10.2361	7.44634	8.94876	8.55244	8.30306	8.36621	8.00955	8.69061	7.35739	9.05032	8.10202	7.2912	9.36854
TCGA-61-1721	7.93029	8.30132	7.63528	9.65803	7.62702	7.88606	8.55653	8.30484	9.91556	9.3584	8.70535	6.93408	10.3248	9.43073	7.5549	7.91562	7.64121	9.41523	8.92162	8.08613	7.7049	7.34107	9.47567	8.44709	10.7765	9.61033	7.68483	10.0553	10.1022	6.83501	10.9275	9.72755	8.48742	7.19119	8.80184	7.77472	10.1086	7.4894	10.1116	9.03708	7.73365	7.30419	7.91627	7.99951	7.13108	8.47589	7.0595	8.32142	10.5361
TCGA-31-1956	7.89288	7.78344	7.46074	10.8529	9.15331	8.94481	8.97693	8.799	7.85862	7.76575	9.205	11.5967	9.47102	10.8918	7.34403	7.58928	7.84866	10.5024	8.87181	7.5737	8.60617	7.44964	10.8442	8.91039	9.87706	9.36683	8.3093	7.88889	11.7453	8.21533	10.8244	9.02639	8.30539	7.78636	8.11637	8.14083	10.7091	7.91332	9.85505	9.61422	7.2927	7.7239	9.96773	8.27456	8.16098	7.70194	8.14463	8.67912	10.1498
TCGA-24-1105	8.07017	7.93354	7.11407	8.87625	9.83198	9.0362	9.66927	10.1114	7.24841	8.08542	8.50659	10.8726	8.72766	9.49978	7.80454	7.87274	7.16148	10.6331	8.54024	7.84408	8.03705	8.71246	10.4601	7.42773	9.34449	7.27682	9.19225	8.0367	13.792	8.21578	10.269	7.87258	7.68328	7.47878	8.34277	7.81656	9.90188	7.52355	9.90458	8.67006	7.83348	7.9235	7.93905	8.60973	8.46354	8.29077	8.13176	8.17167	11.1987
TCGA-20-0991	8.12839	8.35857	7.03356	10.1162	9.13749	9.12402	8.99985	7.78588	6.90913	9.13178	9.20208	10.6886	8.63731	11.5361	7.82924	8.59479	7.33226	10.1601	8.73697	7.15055	7.83981	7.88625	9.52115	8.12463	9.89222	9.20573	8.16819	6.86656	11.0724	7.66818	10.2268	7.64981	8.98986	7.39905	7.16285	8.32931	12.1487	6.95456	9.29127	9.12462	7.24195	7.30211	8.3951	10.0097	8.84571	8.37726	7.8216	8.12602	10.6118
TCGA-04-1651	8.33079	8.13706	6.99585	9.88802	8.13236	8.58201	9.2085	7.94259	6.76917	8.97606	8.29665	10.3881	9.13168	10.9404	8.96019	8.3961	7.85479	10.3074	8.14391	7.96665	9.15002	8.20932	10.353	6.87831	9.18121	8.38884	8.42491	6.55414	10.9563	8.33731	10.726	7.12522	6.9923	7.20457	8.84716	8.21158	10.7561	8.21474	10.363	8.86069	7.61872	8.33813	9.03456	8.41772	6.31821	8.46317	8.5427	9.74633	9.62999
TCGA-25-1627	8.65241	7.9497	7.12256	9.28376	9.20057	7.55483	8.90908	7.13665	6.93058	9.10734	8.87142	8.87588	9.11305	9.81341	7.39976	8.37929	8.49272	10.1647	8.56405	6.99632	8.21221	8.4006	10.7178	8.22842	10.3042	7.74291	8.25393	7.96777	11.8694	8.08251	10.842	8.56138	8.55222	7.32212	7.4497	8.03416	7.97525	7.76525	9.51904	9.26329	7.49029	7.07151	10.1177	8.51145	7.44363	7.49483	8.45421	7.94693	11.3291
TCGA-36-1577	7.29878	7.63205	8.84752	8.70164	8.32275	8.76926	8.02782	7.41279	7.08329	7.85141	9.2786	7.54819	10.5481	8.25625	7.84211	9.62015	8.30099	10.345	8.52347	8.00366	7.65568	8.8519	9.20153	8.22837	10.5305	8.24157	7.88517	8.0051	7.61644	8.74222	10.8127	8.89701	9.60379	9.16145	8.80621	7.68352	10.3599	7.45178	10.7229	8.14199	7.8393	7.5095	8.52228	9.6536	8.78467	7.88241	8.56288	8.92415	11.7019
TCGA-20-1683	7.08305	9.27013	8.10792	7.9089	6.74069	8.02636	8.66459	7.59427	7.28177	7.14837	9.34132	7.35932	10.6609	8.44995	8.36654	8.15086	7.4326	11.0277	8.35297	7.55691	7.67804	7.32877	9.85217	9.08376	11.0752	7.93288	7.84235	8.02325	9.2683	9.40125	10.8015	8.54251	8.60181	7.5435	9.11779	8.60966	11.8431	7.58708	9.31887	8.07246	7.08067	7.62632	8.29665	8.85782	7.11193	8.08277	7.44765	8.34654	11.6941
TCGA-57-1993	7.201	8.13335	7.78733	7.57831	7.25352	7.6219	9.38574	7.904	7.43858	8.4166	7.66165	9.03035	10.4173	9.68086	6.8624	7.65125	7.33938	10.2045	8.56863	8.02337	7.91181	7.62076	9.4814	6.85515	9.39639	7.79764	7.96421	7.07535	11.3763	7.81168	9.93949	8.66651	8.42345	7.97761	8.59721	8.40258	11.1649	7.28937	9.78052	9.19302	8.11663	7.97907	8.50168	9.23306	7.55064	9.68735	7.79433	7.76631	9.62768
TCGA-10-0928	8.32141	7.49157	7.52002	9.39862	9.65497	8.31978	8.18166	7.73453	6.76938	9.03342	8.6157	9.67485	9.94649	10.5783	7.22629	8.8418	7.30466	10.1661	7.97989	7.55151	8.15157	8.11844	10.119	8.81502	8.73262	7.61717	7.87866	7.895	11.4025	7.80256	11.8785	7.57735	7.80266	7.23091	7.61741	7.87778	9.85943	7.77345	11.233	9.0278	8.53559	7.69826	8.04293	8.63076	7.48641	8.62604	8.03409	8.32507	10.6792
TCGA-29-1776	8.36621	7.53673	7.63067	10.841	9.08803	8.27797	8.41084	7.33423	8.20702	8.34937	9.37399	8.27983	10.084	8.13809	7.46282	9.13697	8.69865	9.47177	8.73605	7.46862	8.1583	7.86985	9.71021	7.81896	11.1213	7.68191	8.42355	7.75118	10.3951	8.11392	11.6216	8.2017	8.32756	7.30474	7.86127	7.76082	8.94038	8.44656	10.5848	9.57631	8.59051	7.15463	8.77098	8.48943	7.81443	7.68786	8.45579	8.78886	9.72694
TCGA-24-1552	7.28017	8.09249	7.407	9.27557	8.33925	7.55773	8.64615	7.50036	6.94832	7.93352	8.85401	9.34454	9.44819	11.0632	8.20419	8.32282	7.34732	11.2688	8.49565	7.43205	7.99273	7.9916	9.93227	8.23845	11.0347	7.52216	8.28817	8.84767	10.6484	7.80793	10.2723	9.0497	8.24536	7.31589	8.04512	8.39897	10.4056	7.48217	9.00758	8.3802	7.63552	8.08471	8.91526	8.59149	8.31349	8.09825	7.54611	8.02407	9.40866
TCGA-13-0893	8.80385	7.61064	7.51143	10.3403	10.1754	8.18728	9.14749	8.05601	7.69224	9.00813	8.87466	7.91842	9.95532	8.31356	9.15523	8.57557	7.92272	10.212	8.79707	7.33125	8.51754	7.60353	10.117	7.99303	9.55349	9.29846	8.55218	7.72468	11.1747	8.30509	10.8976	8.53971	8.3664	7.93254	8.09024	8.81208	10.4851	7.12471	10.4568	9.1827	7.89946	7.89593	9.66858	8.90924	8.29005	8.23298	8.0847	8.73098	10.4807
TCGA-13-0916	8.09056	7.60037	7.64343	11.8156	10.14	8.64364	10.051	7.48528	6.76497	7.04768	9.18646	7.79157	9.06513	9.31588	7.76398	8.43887	8.22455	10.1455	8.75773	8.63899	8.13289	8.16054	10.7699	7.39632	9.76048	8.4548	8.35648	7.23533	9.09532	7.78541	11.9133	7.64342	8.2579	8.6161	7.62404	8.4129	9.75837	6.73554	10.3614	8.87182	7.05647	7.67676	10.5635	10.0366	9.7314	8.6894	8.39393	9.15708	10.5925
TCGA-29-1710	8.16621	8.85011	7.38407	8.85819	7.62926	9.07848	9.19688	8.25591	7.77958	8.85343	8.71905	13.1993	9.71461	9.32552	7.34856	8.30228	7.32904	10.9535	8.93066	7.40884	7.47164	8.2999	9.73964	9.49331	10.9144	8.8941	8.50755	8.09816	9.26512	8.2174	10.1997	9.18329	8.44984	7.74461	8.3285	11.4009	11.9823	7.72049	9.54115	9.92497	7.51974	8.04678	9.41519	9.70186	7.01622	8.58732	7.04423	7.70591	10.9142
TCGA-29-1781	8.44947	7.98122	8.04247	10.3535	9.96827	7.74648	8.13431	8.93542	6.81863	8.63619	8.89801	8.06694	10.0833	8.15574	8.19332	7.65371	7.7212	9.26111	8.41246	7.73682	9.05976	8.17902	10.781	9.05265	9.42799	8.2001	7.65649	7.41034	12.5177	8.14348	10.9775	8.12147	8.88774	7.52721	8.07214	7.89068	9.65114	8.25836	9.71207	8.50027	7.68466	7.06053	8.95756	9.20042	7.41456	8.8818	8.72896	9.86038	10.3844
TCGA-23-1113	6.47185	7.58224	7.09935	9.60298	8.32664	7.92269	7.95614	7.21485	6.61118	8.89198	9.03297	9.91814	9.3212	7.5885	7.98951	8.1914	6.84004	11.0187	7.55239	6.85998	7.42059	7.39529	10.4916	7.70087	9.59399	8.59915	7.21695	6.5939	14.3785	7.71625	10.7659	7.53068	7.62624	7.06453	8.60155	8.89479	9.76847	6.74936	9.59628	8.16539	7.35143	7.93834	8.02393	8.59122	6.51214	8.25789	7.90781	8.37716	9.46626
TCGA-13-0720	6.49094	7.51507	7.99334	8.87024	8.98327	7.72165	9.05179	8.36922	6.46196	9.63297	8.13563	9.19553	8.8779	7.91333	9.22809	8.42924	7.41685	10.143	8.32262	7.0953	8.4987	7.84565	9.39008	7.33128	8.90852	8.26506	8.29031	6.61109	10.145	8.22186	10.5888	8.00367	7.43603	7.46689	8.66431	7.83496	11.2622	8.05673	10.1722	8.42846	7.71501	8.30036	7.70392	8.67626	6.57883	8.61577	8.12928	7.41067	9.10652
TCGA-61-2111	7.84386	7.3657	6.92462	8.53805	7.95416	8.11166	9.47381	9.29574	6.49976	9.19479	8.261	10.3167	9.52382	10.3547	7.45518	7.36316	7.64892	9.22828	8.37163	7.16135	7.53072	7.59405	8.94148	7.6681	9.68813	7.00272	7.63349	7.00071	6.87301	7.75928	10.3519	7.01979	8.22207	8.21492	8.69066	8.69352	9.75974	7.3999	9.48849	9.89662	7.66252	7.60787	7.44149	9.67254	8.41804	8.94313	9.88582	8.46187	10.4365
TCGA-13-1483	7.98047	7.52937	7.01466	9.58377	9.59691	9.06235	9.18511	7.28544	7.34116	9.82666	9.98178	10.9986	8.96923	9.77057	7.97074	8.85267	7.79975	10.1621	9.03464	7.08919	9.1172	7.68335	11.1028	7.33053	9.87923	8.23396	8.39548	7.49351	9.9906	8.20177	11.1866	7.66445	7.92031	7.7636	8.39616	7.56614	10.5818	7.50008	10.5298	8.50719	7.63748	8.04409	9.06493	8.09614	8.23211	8.33273	8.54992	8.77715	9.97489
TCGA-59-2350	7.00526	8.10937	7.96764	9.72966	8.2662	7.99958	9.46266	7.33	7.59874	8.52615	9.61915	8.08913	9.75637	8.20653	8.20837	8.5306	7.81941	10.8748	8.53275	7.33652	8.29065	8.08035	9.85063	7.82974	8.64577	7.50385	8.02899	8.78912	13.6333	8.42824	10.283	8.5912	8.9355	7.73694	8.97958	9.98364	10.286	8.41946	10.1983	8.28735	7.85213	8.73234	8.15316	9.30205	7.19964	9.20506	8.25527	7.90267	9.50214
TCGA-09-0364	7.6398	8.43852	8.23463	8.99928	7.91633	7.71319	9.39036	7.99322	6.96717	8.48794	8.35879	7.0673	9.59488	7.80223	7.72648	7.6629	7.43856	7.14813	8.41234	7.59397	8.86326	7.58489	9.14743	8.07991	9.47993	6.80698	8.27725	7.95012	9.26483	7.83235	9.94681	8.91944	8.58255	7.92149	7.65716	7.87723	9.29756	7.30035	8.69779	8.83168	8.12186	8.20111	7.42453	8.80091	9.89692	8.12451	8.37441	8.4657	11.9851
TCGA-61-1907	8.32401	7.34656	7.40097	10.5452	8.69126	7.42373	7.74837	7.00336	6.59004	9.15746	10.4132	9.00914	9.91926	10.0073	7.92988	7.50218	7.82692	8.75877	8.03872	6.84127	8.82039	8.18253	10.642	9.06775	9.36486	6.84816	7.00898	6.63066	11.8918	7.6984	11.3878	7.51002	8.62723	8.99783	8.10576	8.41176	9.26195	7.31916	9.91651	8.62393	7.59195	7.85078	9.92841	7.96988	8.12751	7.67824	8.09143	9.00479	10.854
TCGA-31-1946	7.61292	8.48818	8.19383	8.50795	8.75181	8.73031	9.20445	8.79339	8.55654	8.30836	8.74043	9.0322	10.0669	10.9546	8.59888	8.13746	8.31015	10.4839	8.85171	7.78109	8.43198	7.9898	9.65885	7.71667	9.00437	7.94099	8.65645	8.2095	11.0021	8.52197	10.7523	8.69974	8.40945	7.81715	8.79393	9.27712	11.4578	8.20359	10.451	9.51824	8.50381	7.87623	8.39914	9.3469	8.44376	8.70752	7.72051	8.05085	9.97339
TCGA-36-1568	7.97222	7.92865	7.92461	8.45455	8.28442	8.10605	9.24308	9.08024	8.6414	9.02563	8.88568	10.4269	9.65385	8.12637	7.74348	9.06356	8.20592	10.369	8.94998	7.66469	7.86253	8.49495	9.8148	8.64928	9.07044	7.9929	8.14339	7.91446	12.3666	8.08031	11.355	8.40361	8.41138	8.13595	8.64265	8.04626	9.32364	8.14541	10.3797	9.01382	8.26745	8.19396	8.08308	9.01421	7.43799	8.53851	8.09274	8.55248	9.10431
TCGA-04-1536	7.50481	7.16897	8.07153	10.2398	8.56284	8.85929	8.23931	7.3222	6.95172	8.80559	9.86253	9.87696	9.5556	10.1879	8.80833	8.95148	7.10254	8.9334	7.81909	6.90137	7.39038	9.81231	10.2785	7.50109	9.43436	7.52179	6.93054	7.30039	13.0567	8.45893	10.2231	8.02609	7.94939	8.12196	7.10017	7.75005	8.83365	7.67167	11.1295	8.29125	7.71914	7.56918	7.84636	7.70287	7.69509	7.86247	8.28517	8.82473	10.9195
TCGA-24-2033	7.36438	9.22757	7.78936	9.00051	8.50274	8.26498	9.12294	9.06746	8.98609	8.40804	8.79314	7.36638	9.3373	8.1051	7.5267	7.74039	7.29808	9.5265	8.61718	7.73402	8.9079	7.77296	9.45991	7.41193	9.88515	7.86228	8.63964	8.25273	11.4453	8.40549	9.85628	8.36204	7.82407	7.24028	8.30948	7.66454	11.0788	7.66265	9.35893	9.52746	7.35615	7.72451	7.46517	9.73705	8.36431	8.09217	7.6949	8.70713	8.99983
TCGA-29-1693	7.79671	7.34366	7.25919	9.05641	7.61883	8.49895	7.82989	7.11557	7.09786	8.83414	9.37894	11.0171	9.08728	11.2338	8.10136	7.39407	6.88174	10.1062	8.73391	6.43548	7.3567	7.86641	9.79374	8.80263	10.9067	7.77779	8.31264	7.34986	12.489	8.79646	10.4232	8.50377	7.83569	7.1491	7.12826	7.90132	10.5769	6.42418	9.93801	9.22668	7.45429	6.59903	9.57987	8.63929	7.13489	8.19944	7.98067	8.63894	9.23875
TCGA-13-1487	7.18007	7.21689	7.05136	7.7028	8.92814	7.8118	9.3353	8.77851	7.62219	9.45557	7.51096	11.9729	9.23917	8.11896	8.07066	9.04604	7.32315	10.4199	8.45524	7.21891	7.96347	8.00412	9.46449	7.11725	9.08367	8.22815	7.69613	7.69939	10.6788	8.66276	11.1676	8.02183	8.3558	7.40373	7.95911	6.84604	10.3128	7.46515	9.46349	8.07334	7.28375	8.31109	8.91163	8.58306	7.70475	9.07697	7.24838	7.89564	11.0451
TCGA-25-1628	7.66222	8.47599	7.92788	8.09497	8.03617	8.13072	9.70498	7.74842	9.06733	9.58444	8.4701	8.69601	9.72338	8.45712	7.99547	8.7652	7.81474	10.5571	8.81923	8.42352	8.01404	8.15803	8.85927	7.9776	10.2416	7.50063	8.12684	8.87651	10.4361	7.90946	10.518	8.30618	8.64655	7.44502	8.19627	8.88588	10.314	7.67095	9.75029	8.8866	7.65858	7.8893	8.34365	9.08297	7.76165	8.25437	7.67148	7.80956	10.5874
TCGA-23-1027	7.38597	7.24519	7.37209	10.887	8.70202	7.82324	8.56274	7.98182	8.10459	8.9734	9.48446	11.5773	9.02192	8.51073	7.73556	8.83224	8.02041	10.2616	8.53455	7.51594	7.61652	8.02562	9.15493	7.67803	9.70903	7.87424	8.481	7.21696	12.6497	8.10063	10.4715	7.46455	7.88106	7.58682	7.64534	8.07033	10.6013	7.40402	9.61267	8.29711	6.99293	7.95909	9.45182	8.04444	6.79653	8.07687	7.76135	8.46738	10.1072
TCGA-59-2355	7.21941	8.19497	7.7105	9.07161	8.27366	7.37808	8.63139	7.17196	7.82268	9.27635	7.98969	8.42806	9.48051	8.56049	7.39504	7.68632	7.72509	10.0679	8.12088	6.81927	7.86236	7.99414	8.9674	8.99549	9.16443	7.64505	8.3368	7.74467	12.3815	8.57229	11.5808	8.02596	9.24875	7.24393	8.3423	7.78682	10.2567	7.43087	9.91052	8.40657	7.57436	7.50443	8.03948	9.16912	10.17	8.26151	7.79012	7.526	10.3148
TCGA-24-1469	8.67628	7.68106	6.92197	8.49063	9.18931	7.82914	8.91734	8.25824	6.49984	9.08597	9.29081	9.55272	9.31204	9.1353	8.06489	7.61717	6.86473	9.46044	8.81773	7.37291	8.67973	7.44177	10.1353	7.25023	9.51941	9.29075	7.9937	6.69392	10.0988	8.77433	10.2707	7.94248	8.16918	7.51646	8.64467	10.2121	9.6792	6.90615	9.88424	8.99228	6.71445	7.84058	9.38447	8.88325	7.31425	9.17571	7.73426	9.20075	9.95909
TCGA-13-1497	7.62895	8.40636	7.1432	10.5183	9.03748	7.39958	8.86823	7.54658	7.09162	9.185	9.99011	9.35268	9.60335	9.11266	8.18135	8.39873	7.60773	9.7261	9.26284	7.56382	8.75995	7.95072	10.5588	8.91547	9.44818	8.20993	9.07275	7.42405	10.0682	7.98721	11.0009	8.35219	7.60155	7.79508	8.37658	8.92991	9.71122	7.4013	10.3109	8.48179	7.46879	7.83591	8.70502	9.43454	8.98023	8.28923	9.30491	8.79986	11.9543
TCGA-36-1574	7.83755	7.46589	7.45551	9.84758	8.39798	8.06307	7.82553	7.05311	7.58146	8.08673	9.67472	9.3784	9.52824	9.14737	8.59423	7.80328	7.76835	11.3296	9.1084	6.98649	7.56643	7.74213	10.9227	7.47073	10.2086	9.07082	8.64347	8.05279	12.6667	8.63205	10.7155	7.7718	8.33247	7.73849	7.9927	8.09467	10.5318	7.29236	10.4	8.40804	6.98561	7.13967	11.3679	8.2893	7.04701	7.92038	8.04629	8.64968	9.97432
TCGA-09-1666	7.02002	7.1145	8.14876	9.73794	8.85586	7.57152	8.76678	8.31223	6.81876	9.44729	8.00615	7.24075	10.0212	7.67569	8.7275	8.4502	7.92997	9.95257	9.01382	7.52917	8.55693	8.49098	9.42132	7.88795	8.91958	8.00502	7.66751	9.51932	8.1491	7.84197	10.3093	9.21148	8.41503	7.37756	8.54554	7.99675	8.92465	8.07026	10.5747	9.25889	8.36655	7.90627	8.6519	8.8643	7.2284	8.27717	8.07471	8.90529	8.89194
TCGA-25-1623	7.70387	8.08317	8.06732	8.90474	7.99934	8.58098	9.68337	7.89669	9.39201	8.29361	9.02379	9.87851	9.45132	8.54859	7.07237	8.15941	7.52444	10.029	8.67552	7.53002	8.21839	8.47783	9.80476	7.8919	10.0417	8.25725	8.48985	8.93007	9.52758	8.01645	10.636	9.37798	8.8787	8.11003	8.64799	8.20094	12.7932	7.50489	9.59786	8.83107	7.76254	8.00526	8.70504	9.40375	7.67932	8.28037	7.53375	7.78655	10.1673
TCGA-24-1562	7.60639	8.17681	7.49431	9.13192	8.29038	10.402	8.51692	7.44932	8.02594	9.39849	8.34679	12.1455	9.43369	7.93307	7.91873	8.1029	7.47063	10.5958	8.07273	7.62808	7.41956	7.90344	9.05545	8.40664	9.43352	8.64601	8.12728	7.65663	12.5809	7.89696	11.1111	8.06087	7.98685	7.4962	9.13533	8.12139	9.94074	7.7774	9.82099	8.30024	7.81253	8.11065	7.98053	8.58776	7.33326	8.14099	7.46413	7.49227	9.58487
TCGA-04-1350	7.20023	7.39835	7.34777	10.1235	9.98344	7.49884	8.26956	7.37318	6.44397	8.4739	8.4127	7.25992	8.46128	8.78472	8.10085	9.54923	6.49802	8.96987	8.49904	6.46045	8.56207	7.58036	9.34347	7.51918	9.46469	8.51122	7.24601	7.25203	12.8792	8.16954	10.1263	7.699	7.45374	6.98257	8.37985	7.15086	8.76581	6.8204	9.45424	8.11204	7.46728	7.24085	8.31655	8.71305	6.97335	7.51489	7.94776	7.41376	10.8416
TCGA-30-1853	6.98916	7.98819	6.57902	8.7861	8.0115	8.95985	8.4079	7.69522	6.32694	8.27129	8.97216	6.79009	9.30311	8.50833	6.46371	8.16945	6.92227	8.57281	7.78435	6.86156	8.75946	7.70867	11.1708	7.70494	10.0732	8.13493	6.98689	7.33043	10.6008	7.78029	10.519	8.19011	7.57944	6.758	7.74108	7.05977	10.1262	7.83573	9.07749	7.33589	8.34254	8.31344	7.60696	8.93756	6.3443	7.0504	8.55351	8.60822	10.9071
TCGA-24-1413	7.53397	8.43112	8.72795	7.67773	7.82818	8.59702	9.39421	8.81708	6.57742	8.86897	8.30997	9.71443	9.00935	7.80999	8.04055	7.48924	7.50869	10.4868	7.7669	7.50215	8.41639	7.39251	9.71162	7.01628	8.48799	7.88129	8.39866	6.81897	10.7372	8.39899	10.5027	8.62751	7.33023	7.50958	9.02038	9.37675	10.6756	7.39122	9.77976	8.39571	7.92082	7.58227	8.1974	9.84518	7.78445	9.14793	8.18064	8.36867	10.7627
TCGA-59-2348	7.87059	8.33048	7.34769	9.39499	8.39344	7.82459	8.49895	7.59293	7.69653	8.74867	7.9136	9.05904	9.478	7.65496	7.39874	8.70902	7.81199	10.7313	8.96649	7.32829	8.30326	8.70035	9.08541	7.6053	8.17205	7.77174	7.67091	8.7724	14.2096	8.76372	10.1559	8.61896	8.47609	7.2958	8.40461	9.15642	10.9557	7.59804	10.4473	9.66406	7.92811	7.81321	8.33046	8.92665	7.34994	9.2724	8.31083	8.14851	10.1978
TCGA-23-1809	8.08401	8.17942	7.44804	8.39871	8.90896	7.79033	8.6834	8.74142	7.43838	8.94194	10.0914	7.4659	10.2159	9.39007	7.70575	7.76918	7.44325	10.1639	8.93221	8.61059	8.60074	8.51209	10.3777	7.31682	9.65208	8.18608	7.98567	11.7171	12.5755	7.24401	10.0502	10.2834	7.93411	8.2599	7.95554	7.57044	8.64586	7.17258	9.44293	9.46234	7.43592	8.28025	10.0889	9.0295	7.69208	8.71516	7.33603	8.46166	9.51972
TCGA-13-0800	7.53749	8.04486	7.39594	8.38545	10.2018	8.23086	8.87924	7.40762	7.05156	9.94562	8.46739	7.77414	8.863	7.95336	8.28097	9.61798	7.85688	9.95448	8.9788	7.1203	7.45931	7.91019	8.86717	7.59153	9.16854	8.77394	7.88988	7.44716	8.16299	8.75967	9.94301	9.0468	7.8614	7.14115	8.3036	9.27841	10.776	7.1996	9.99626	9.04664	7.66003	7.31753	8.44334	10.5808	8.21796	8.31264	8.50432	8.16728	12.5077
TCGA-29-1769	7.11628	7.07116	7.24552	8.4496	10.3275	8.2209	7.567	7.23974	7.44347	8.81288	8.79731	9.65885	10.0535	9.14352	6.93944	9.39213	7.22601	9.7906	8.61063	6.65988	8.7022	7.90983	10.9974	7.84693	10.2636	8.60835	7.81594	7.17861	12.1533	7.33735	11.5647	8.25793	7.61841	7.58916	7.40854	6.91947	10.0501	7.39651	10.0233	8.77499	7.00617	7.05498	9.60427	7.88368	6.81634	7.72091	7.84418	8.85835	10.5583
TCGA-30-1866	7.32156	8.22398	6.97797	9.13903	9.35872	7.31912	7.92526	7.19084	6.42716	8.87025	9.81307	9.28726	9.92253	11.5562	8.96274	8.38016	7.06398	9.48782	8.66008	6.54356	8.38052	7.93945	10.3857	9.11217	9.79918	7.86887	8.29349	7.4847	10.7236	8.24844	10.8636	8.4687	7.47625	7.21957	7.92529	8.02079	10.6276	6.91832	10.0719	7.64074	7.73593	7.05267	8.38823	8.55087	6.84094	7.42009	8.67949	9.13558	11.9239
TCGA-20-1682	8.4077	8.59499	7.68418	9.90252	8.64709	9.24313	9.27043	8.48186	7.91171	9.08219	8.54114	8.20619	9.16113	9.58431	7.97259	9.14036	7.69266	9.71893	8.36923	7.59836	7.69811	8.33014	10.1988	8.13297	9.62772	9.57861	7.99999	8.1259	12.9918	8.13837	10.4736	7.90201	9.141	8.13605	7.96982	8.52454	8.77258	7.7209	10.0687	9.08129	7.6658	7.52971	9.64971	8.93528	7.43701	8.12301	8.27574	9.07601	10.5111
TCGA-29-A5NZ	6.98436	9.34887	8.08832	7.70253	7.51096	8.55282	10.3164	7.88581	7.73746	8.73432	8.291	7.63333	10.0941	9.46545	7.85346	7.78332	7.80383	10.3343	8.3971	9.05148	7.90407	7.7193	9.7406	8.09779	9.34346	7.14171	7.81227	7.94073	8.35878	7.21467	10.3514	8.67071	9.62723	7.86082	8.82574	9.50419	9.74671	7.22463	9.96494	9.55542	7.84392	8.21913	7.22645	9.24843	8.42038	8.5103	7.40129	7.80178	10.7817
TCGA-13-A5FT	7.00423	7.72851	7.53972	7.55586	8.76082	7.41145	9.16053	7.14052	6.54071	9.38849	9.60015	8.08814	9.85591	7.9387	7.34384	8.7262	7.24127	8.92716	8.41789	7.43857	8.24024	7.57876	10.2426	7.81362	9.15078	6.67619	8.1567	6.70621	9.28475	7.13477	10.6836	8.54173	9.08286	8.34383	9.10854	6.68594	9.14627	7.92001	10.2861	7.70906	7.49922	7.90081	7.26903	9.14771	8.21456	8.08122	8.40761	7.75874	8.50608
TCGA-25-2391	7.89944	7.31443	7.67069	11.0565	9.53144	8.0791	8.95032	7.27824	6.62055	8.4559	8.80443	9.63672	9.26922	10.1565	7.88425	9.65988	8.05269	10.1405	8.75278	7.07143	8.6316	8.22571	9.67745	8.18485	9.23647	8.58411	8.19742	7.42428	9.77137	7.5511	11.1287	9.26066	8.30081	7.91294	7.86346	8.19158	9.91744	8.36972	10.0815	9.71744	7.70878	7.45701	8.23749	8.40104	7.30082	8.23836	8.70327	8.41985	9.40295
TCGA-31-1944	7.41059	8.16918	7.91825	8.66379	8.14228	8.09864	9.34816	8.32983	7.8471	8.32556	8.52766	8.96532	8.97938	8.42074	7.56007	8.27056	8.06698	9.83059	8.64294	7.18882	7.59984	8.96143	10.7348	7.69543	10.8475	8.82313	8.42192	7.64101	10.2316	8.00413	10.9018	8.33754	8.5336	8.17504	8.95998	7.92663	10.6428	7.36526	9.8476	9.28837	8.27897	8.52273	8.28808	9.12021	7.77222	9.43268	7.42628	7.77471	9.18202
TCGA-29-2425	7.10687	7.35178	6.75974	8.45085	9.19637	7.47352	8.46507	7.87318	6.36478	9.4049	8.75386	8.10129	8.45855	8.25647	6.73351	8.93804	6.81225	9.05051	8.75087	7.30152	7.89707	7.78792	8.75658	7.03476	10.6947	7.36717	8.70082	6.80196	10.59	7.4326	9.86039	7.481	7.72161	7.16335	8.52215	8.20509	8.91544	7.1736	8.70706	8.97228	7.46783	6.83708	7.38472	7.92816	7.62009	7.37699	7.31168	7.71332	9.68511
TCGA-13-0714	7.63401	7.86168	7.30808	9.06909	8.37396	9.0218	8.80308	6.82363	8.90277	8.9211	8.56496	8.87723	8.86278	8.38713	7.1917	7.67202	7.47544	10.0799	8.54506	8.19707	7.01151	8.39402	9.67655	7.74833	8.39177	7.9366	7.78377	7.57746	11.9622	6.89597	10.1332	7.58472	8.3955	7.4628	8.06379	8.13394	9.8297	7.08467	9.99712	8.15804	7.51984	7.61024	9.48437	8.22311	7.33457	8.25734	7.68299	7.85888	9.42295
TCGA-25-1316	6.99556	7.74369	7.37591	7.7676	7.68369	7.47189	8.36711	7.81218	6.68598	9.10521	7.86869	6.52824	9.32317	8.49624	8.26688	7.77855	7.19845	8.36948	8.18719	7.05324	7.90773	7.43469	9.11589	8.04061	9.74205	8.82882	7.13593	8.5678	9.29817	8.92241	10.1386	8.33592	7.94503	6.94051	8.05331	7.37717	8.14623	7.52268	10.504	9.1616	7.72625	7.29383	7.38682	8.87307	6.46011	7.98114	7.90691	7.68262	10.6205
TCGA-61-2003	7.62685	8.5399	7.68705	9.62739	8.1115	8.27331	9.97772	7.92075	9.1704	8.991	8.90992	10.6582	9.65624	9.2471	7.73539	8.08958	7.80536	9.95894	8.52428	7.80228	8.06698	8.35123	9.43053	8.5968	9.98034	8.19715	8.68497	8.62906	9.6022	8.79258	10.4866	8.96272	8.75697	7.63668	8.86391	10.4536	10.4297	7.63784	10.159	9.39186	7.66526	8.15441	8.78771	9.08129	8.39423	9.5168	8.00271	7.95412	10.1393
TCGA-13-0888	8.24801	7.80656	7.20576	7.93155	9.85724	7.22507	9.06351	7.46754	7.32307	10.0813	8.261	7.15365	6.82973	8.80199	9.43203	8.64417	7.19812	9.04837	8.85484	6.5016	7.78459	8.54236	9.63416	6.56245	9.33248	9.69059	7.3791	7.82491	8.76209	7.89659	10.2361	8.20802	7.36047	7.3406	7.37926	7.55991	9.20068	7.07344	8.82214	7.96066	7.21944	7.13319	6.6116	8.79027	7.37064	7.46774	7.72525	8.68576	10.5211
TCGA-29-1703	7.86005	8.31183	7.44791	9.01935	9.4923	8.67363	8.47954	7.19766	6.71636	7.777	8.64009	7.17959	9.8688	8.2756	7.7733	8.82691	7.26496	9.7277	9.07295	7.27871	7.48341	7.70665	9.6275	7.40364	10.0833	9.38281	8.16232	7.77824	10.4227	7.60184	10.0991	8.33883	7.40787	6.99552	7.82607	7.89113	11.1941	7.56088	9.63321	8.69254	7.28639	7.31943	7.52698	9.9676	7.24309	7.19467	8.14294	9.4155	10.6065
TCGA-31-1953	7.66766	8.2507	7.41798	8.98113	8.21207	8.46699	8.68106	7.84493	8.69047	9.27522	8.79881	11.0931	9.86932	8.98026	8.85172	8.38269	7.8404	10.8385	8.68237	7.60522	7.9474	8.27295	9.38151	8.27088	10.0865	9.08534	8.73492	7.8339	11.1303	9.07233	11.0957	8.80092	8.8371	8.06426	8.48171	10.4747	11.1543	7.89091	9.69114	8.83449	7.91966	8.33421	8.38341	8.7698	8.28289	9.00637	7.55054	8.49705	11.6234
TCGA-10-0937	7.28454	7.05047	7.19853	11.1946	10.8031	8.65432	8.23791	6.40907	6.5933	7.8895	9.2578	10.6232	9.54309	8.18549	8.5798	9.39173	7.74172	9.84225	8.67211	6.53408	7.38789	7.07984	9.59563	6.70799	9.31645	7.76567	7.18351	7.81953	13.2297	7.46868	12.0255	7.91826	7.20381	6.66803	7.32408	7.82415	8.16313	7.53718	9.6841	8.53391	7.2851	6.8542	9.51344	7.84873	8.53437	7.89231	9.0238	8.67985	9.49756
TCGA-13-1492	8.76723	7.22947	8.09468	8.80865	8.12075	8.12321	9.35121	7.75233	6.67821	9.31894	8.37765	7.26444	9.18571	8.63934	7.97862	8.86854	7.614	10.1633	7.75478	7.45054	8.67662	7.84672	10.3876	6.79053	10.4229	7.89708	7.52149	6.52556	8.14797	8.13716	10.9461	6.75302	7.98468	8.29265	8.15498	7.60779	9.47745	7.62833	9.71114	8.12373	7.00088	8.53375	8.58655	8.62064	8.25573	8.83517	8.44433	8.80536	8.34689
TCGA-24-1103	8.32301	7.29746	7.54044	10.0266	9.91358	8.57971	8.67895	8.01182	6.46495	8.57241	9.22164	8.1826	9.5929	8.95251	7.88747	8.56844	7.59496	10.249	8.88135	7.2472	7.59848	8.1235	11.2949	6.68081	10.1919	8.56476	7.67558	6.60751	12.0749	8.52264	10.6898	8.49326	7.1424	7.17279	7.03951	7.78137	9.47615	7.51955	9.97877	8.79184	7.27432	7.73738	8.45021	7.8697	8.98972	8.17068	9.281	9.25977	9.07957
TCGA-59-2352	8.03178	8.19105	7.64149	8.52848	8.38503	7.77838	9.18558	7.26914	7.21893	9.82048	8.45827	6.88826	9.55878	8.7052	7.91724	8.02945	8.04345	10.3512	8.71011	6.87718	8.30032	7.81608	8.73553	7.84905	9.63903	8.15826	8.17812	7.89773	7.4941	7.76284	11.3609	9.37596	8.59904	7.97201	8.85287	8.06157	10.0543	7.4199	9.5589	9.0785	7.46522	7.51033	8.01976	10.8298	7.83151	8.22806	8.39886	7.97188	11.1202
TCGA-24-2297	7.01696	7.98029	7.0816	9.16293	8.28026	7.65317	9.61729	8.63898	6.46923	8.95643	8.25195	8.96998	9.62854	8.32599	8.01213	8.48996	6.59577	10.2348	8.41046	7.72194	8.33667	8.02719	9.25869	6.80292	9.29344	8.1206	8.40628	6.7999	10.5592	7.46577	10.3653	7.85281	7.52032	7.5926	8.20567	9.41547	10.9075	7.49592	9.22383	8.46	8.17654	7.83991	8.0658	9.32646	7.94911	8.74923	7.57304	8.19616	9.86614
TCGA-09-2053	7.21391	7.01069	8.26046	7.38651	8.87752	7.96147	9.44183	7.40764	7.29048	9.45213	8.15167	10.9525	8.69354	10.9595	7.78209	7.42882	7.25322	11.4887	8.12357	6.55026	8.2053	8.48481	9.68736	7.8838	9.35525	8.33767	7.52586	7.99356	11.7749	7.98667	10.8255	8.47621	7.57631	7.61625	8.16783	8.21089	10.7518	7.28336	10.0344	7.3074	7.59125	8.01622	7.73705	9.30828	7.11043	7.93858	7.55206	8.17963	10.302
TCGA-25-1315	7.44692	7.32608	7.01226	8.80627	9.32705	9.7044	8.84498	7.53787	6.52935	8.40958	8.61669	6.994	9.83525	7.71219	8.52057	8.56218	7.92314	9.42133	8.47896	7.1352	7.46702	8.42185	10.6803	8.58298	10.0582	8.60693	7.6985	7.1418	9.22581	7.8367	10.6151	8.72706	9.4051	8.05492	8.23366	9.47783	9.40412	7.3077	9.73613	9.07614	7.48556	7.4274	8.67803	9.43604	8.24725	8.68951	9.16304	9.01788	11.445
TCGA-61-2008	6.77587	7.83624	7.61527	9.34996	8.07357	8.25473	10.0952	7.00399	6.09333	8.01392	8.58458	10.2247	10.0113	9.2294	7.53518	8.37725	7.25308	10.8874	8.43984	7.92345	8.86719	7.1616	10.3059	7.83218	9.16003	7.70504	8.06235	7.14993	11.3457	7.87115	10.1741	7.34965	7.75325	8.00029	9.87621	10.6752	10.6441	7.09892	9.38811	9.30136	7.7574	7.80724	8.29119	8.50027	7.58593	9.4125	7.98204	8.59537	10.7928
TCGA-25-2393	6.98311	8.28915	7.68659	7.60063	9.05827	9.21013	9.02291	7.5564	6.90626	9.60922	8.24956	8.04293	9.69182	8.78002	7.91716	8.28598	7.94727	8.95624	8.8054	7.80512	7.89327	7.55916	8.86868	7.84588	10.148	8.29025	8.12453	7.78074	8.71583	7.31425	10.987	7.24513	8.13555	7.17354	7.86353	8.06333	8.79133	7.6614	10.211	8.79293	7.27842	7.64045	7.33248	9.94099	7.59673	7.38044	7.50364	8.09424	9.14005
TCGA-04-1648	8.38182	7.10842	6.55732	9.50615	8.95468	8.62377	9.35789	7.7519	6.33825	9.40284	8.33664	8.83482	8.45974	8.18184	6.81113	9.47561	7.3452	10.2467	8.26413	6.47883	7.02667	7.69296	9.94025	6.63309	9.99061	8.56449	6.69289	6.16296	8.53127	7.67492	10.8676	7.59929	7.93546	7.33469	9.04043	7.37158	9.77656	6.76714	9.51082	8.2527	7.19373	7.30756	8.62362	8.40753	6.46322	8.30843	7.16539	8.54539	9.13812
TCGA-24-1616	7.39357	7.72408	7.8388	10.7823	9.24361	9.41857	8.31542	6.98158	6.86321	8.70721	9.72443	8.73883	9.13647	8.20309	8.4451	8.42009	7.12374	10.2888	8.87893	7.06812	6.94836	8.7465	8.97309	8.39713	9.84707	8.33513	7.76342	6.90863	8.8098	8.09212	9.41122	8.28664	9.1298	7.52443	7.72093	8.77277	10.1908	6.77817	9.84868	9.39681	8.34142	7.11485	8.76946	7.76288	7.90389	7.9128	7.70569	8.02015	9.83347
TCGA-24-1104	7.1639	8.04264	7.00357	7.99414	8.47589	8.38911	9.24773	9.24694	7.84188	8.72982	8.39747	8.55329	9.84235	10.0793	8.89799	8.81166	7.30372	11.072	8.48725	6.77068	8.27624	8.97353	10.145	8.10141	10.4112	8.67345	8.98139	7.3261	11.4398	8.14672	10.8195	8.03982	8.17416	7.68479	8.4894	7.94164	11.0715	7.6157	10.4518	8.72092	8.13999	8.93757	7.85153	8.24449	6.94357	8.19857	7.97845	8.40906	9.00606
TCGA-24-1471	6.79731	7.06865	8.15775	9.74558	8.2234	8.25602	9.28593	6.78844	6.50463	8.09062	8.61414	10.7367	9.98863	8.20873	7.79989	7.5412	6.46855	10.0402	8.16495	6.88248	8.38571	7.59648	8.96478	7.08193	8.92317	7.45426	7.73565	6.67276	10.4931	7.08142	8.98076	9.05545	8.05288	7.67262	8.80552	8.51084	11.047	7.2338	8.98791	8.10889	8.67283	7.87074	7.80368	8.87321	7.72257	8.40678	7.35097	7.43914	9.11244
TCGA-24-1560	7.17566	6.92252	8.58477	9.46989	8.05272	7.48277	8.95995	7.02185	6.83835	8.58924	8.76461	7.67369	10.5374	7.82159	8.10964	8.76575	7.93982	11.7493	8.6167	6.87272	8.12682	8.11305	9.61556	7.46805	8.83404	7.46661	7.59139	6.93378	10.0946	8.2916	11.0495	7.77823	8.20751	7.57991	8.24866	8.79068	8.50081	7.31613	9.56011	8.75673	7.79009	7.49114	8.08892	8.48769	7.22334	7.88026	7.47561	7.4815	9.98824
TCGA-25-1328	7.29176	7.82592	7.91759	8.40817	7.54001	8.67079	9.64844	8.16863	9.07297	9.78811	7.97609	8.82189	9.7422	7.89628	7.96504	7.10412	7.5965	10.2252	8.54364	7.90987	8.29691	7.49017	9.45678	7.90203	8.9627	7.61338	8.11744	9.26004	11.2723	7.18111	10.4698	8.19304	8.24799	7.71074	8.91987	8.20186	10.858	7.30059	9.84447	8.90675	8.77302	7.92291	8.31768	8.47176	6.76669	8.93115	7.59445	7.53901	9.61682
TCGA-24-2293	7.84477	8.24358	8.25813	9.06044	7.89996	8.07396	10.3183	10.6077	10.9769	9.40393	8.22423	11.043	9.31343	10.711	7.73751	7.59465	7.98441	10.2431	8.54775	8.0706	8.221	7.93666	9.0678	8.29598	8.8647	8.52188	8.54237	9.24808	10.1033	7.97518	10.1971	8.42005	8.77772	7.92149	9.22543	9.78257	11.5598	7.54657	10.4634	9.34819	7.99207	8.49978	8.85444	8.63991	7.24218	10.5346	7.65545	7.73884	10.594
TCGA-24-1558	10.4473	8.1112	8.53793	8.6671	7.69627	7.80728	9.91167	8.08893	6.97422	7.87557	8.91348	8.68051	8.98345	8.9419	8.58933	8.23139	8.03337	10.2416	7.59899	10.1329	7.09167	8.23376	9.46072	9.48785	9.22	7.52314	8.67608	7.28222	11.5033	7.20211	10.6686	9.25166	8.56983	8.27878	8.899	10.5339	10.89	6.60744	9.47805	9.06397	7.68231	7.84065	7.76535	10.4979	9.52648	8.79349	7.8701	8.19745	10.3422
TCGA-24-1425	8.51888	7.77847	8.74838	10.0718	8.48359	8.19391	9.90808	9.22307	8.78381	9.1287	8.66487	7.89897	9.92632	8.47343	7.55537	8.14967	7.98453	11.1523	8.7233	8.60728	8.2332	8.37223	9.72438	7.85182	8.70763	8.42683	8.21699	8.94994	9.29703	8.0973	10.4796	8.40645	7.92475	7.59606	8.50834	8.05139	10.8456	7.54238	9.76011	9.52852	8.60573	8.19999	8.57027	8.58394	8.51101	8.92972	7.91209	8.52858	9.70483
TCGA-59-2354	7.72535	7.59581	7.51679	9.65136	8.87751	8.41506	9.13383	7.53495	8.94912	9.17876	8.53862	10.7792	9.64533	8.97935	8.03309	8.56052	8.38873	8.5	8.1224	8.26197	8.01841	7.63265	8.57741	7.60203	9.93036	8.32138	8.2451	8.78377	9.92605	7.91023	10.4722	8.81188	8.45496	7.32562	8.54808	9.77679	9.95411	7.8262	10.3303	8.45693	7.94885	7.22795	8.22969	7.93411	6.97404	8.91108	8.28352	8.18722	8.88765
TCGA-13-0727	6.67735	7.93503	7.03902	8.49225	7.51275	6.82447	8.433	9.25236	6.8951	9.29927	8.4227	9.81585	9.10406	10.6315	7.3094	7.86021	7.10393	9.5485	8.26261	7.23656	9.00724	7.14638	9.69466	6.98673	11.0819	8.01858	7.17274	6.55243	13.2219	9.65794	10.7447	7.91439	7.68975	6.96932	7.76307	6.92331	9.9676	6.97987	9.56656	6.99794	8.10754	7.88795	8.17153	9.11639	6.45225	8.38342	6.88008	7.56767	9.94751
TCGA-23-1024	6.92785	6.73481	7.3397	9.84879	8.84908	7.92721	9.32144	6.74129	6.54269	8.74965	8.86344	7.5607	8.92618	8.88586	8.09161	7.63696	7.19984	8.86772	8.03376	6.88642	8.68762	8.15361	10.1012	7.03308	9.59461	7.63834	7.90971	6.37111	11.2276	7.79423	9.95624	7.84588	7.47103	7.31093	7.21471	9.52335	9.14004	6.38415	9.25695	8.36933	7.63817	7.24619	9.20256	8.63589	7.1402	8.7245	7.55807	8.50558	9.17902
TCGA-13-0766	6.97452	7.01042	7.52489	11.4317	9.18941	7.4145	7.34272	8.10194	6.86581	8.58669	9.2753	8.4293	8.9308	10.3093	8.90858	8.19103	7.48769	9.2221	8.7748	6.5076	6.70783	7.61725	10.7495	6.74584	9.4714	8.30599	6.94478	8.09369	11.0287	8.37492	10.9425	7.82405	7.69367	7.4828	7.3409	7.12156	8.01547	7.06886	10.7371	8.50019	7.52675	7.05206	9.84569	7.29223	7.02745	7.24768	7.95798	8.72374	8.94574
TCGA-13-0885	7.58271	7.73834	7.66432	8.33379	8.98082	7.8902	8.69777	8.37298	7.49236	9.35869	9.03753	10.2508	9.56209	8.90586	8.05368	8.21661	7.65658	9.69178	8.30232	6.90529	7.97699	9.12012	8.92319	8.07828	9.56068	8.14293	8.09659	7.03444	12.9496	8.89733	11.0306	8.05093	7.70838	7.37608	7.82056	7.79772	9.28347	7.24817	9.71855	8.50959	7.80774	7.43495	8.64201	8.89881	7.3061	8.25458	7.38962	7.72969	9.25812
TCGA-23-1122	8.85595	7.62583	7.82787	8.82649	9.22582	7.66363	9.2068	9.30521	6.87266	8.51319	8.42972	9.50649	9.77457	9.72537	7.8609	8.94104	7.64946	11.4925	8.71757	7.8285	8.11311	7.84706	10.374	7.96725	9.07324	8.58536	8.00039	7.47974	11.0398	8.25145	11.0853	8.59615	7.78021	8.17078	8.55531	9.65537	11.333	7.2384	10.0308	9.01822	7.40264	7.71223	8.38397	8.92593	7.21851	8.81398	7.70496	8.69155	10.6718
TCGA-61-1728	7.98012	7.9504	6.64143	9.68662	8.51325	8.20214	8.37847	7.03272	6.65686	7.77868	9.30688	11.3297	9.7389	8.82533	7.52365	8.53616	7.23497	9.49968	8.67683	7.05373	7.59117	7.75695	10.5612	7.56577	10.4541	9.28651	7.75463	6.73219	9.98017	7.54464	9.81339	9.04768	7.77938	7.13259	7.60747	7.49069	10.5243	7.11593	9.96793	9.38795	7.56395	7.32603	8.99523	8.74797	7.09225	7.74895	8.24568	9.02934	9.85994
TCGA-29-1696	7.39874	7.17483	7.32471	10.2577	9.49034	7.79206	7.39794	7.46279	6.2852	8.02914	8.7678	10.493	9.06591	8.59336	8.80914	10.5088	6.92925	9.89898	8.67799	6.44132	8.28406	7.70303	10.4062	7.26903	10.114	9.69644	7.24692	7.78578	8.54598	8.96619	11.0911	9.31238	7.45216	6.93872	7.44169	8.37585	10.5717	7.38188	10.6492	8.24099	7.00389	6.96592	8.2136	7.79051	7.40534	6.78844	8.43655	9.16434	8.89779
TCGA-13-1511	8.64618	8.62935	7.26276	8.96002	9.20779	7.93463	8.62807	8.54552	7.28156	9.28656	8.73984	8.38224	9.83781	8.43161	8.15609	8.84736	7.50378	10.6837	9.25076	7.93045	8.57556	8.35287	8.69207	9.67947	9.59045	8.93625	8.66241	7.58349	9.07963	8.30614	11.4052	8.12851	8.19042	7.75198	8.74345	9.59309	9.87117	8.04972	9.7209	9.06462	8.66906	8.62432	7.67688	8.93682	7.80476	8.65606	7.64108	8.56496	10.5194
TCGA-61-2092	7.60217	6.95472	7.98502	10.363	8.46064	8.46671	8.71673	8.46248	6.74979	9.2854	8.3698	11.8456	9.54002	8.03705	7.13069	8.91847	7.68191	11.3618	9.00255	7.33673	7.59267	7.98738	9.64903	8.00115	9.54756	7.93136	8.22407	6.86072	7.36819	8.72423	9.51937	8.38279	8.41468	7.05234	8.10798	10.4688	9.87107	7.16052	9.61203	9.2233	7.89399	7.65567	8.95531	7.95336	7.52326	7.86	8.37393	8.31353	10.4931
TCGA-61-1738	9.07193	7.33036	7.09017	11.5722	10.5159	9.04118	8.77749	7.3019	6.65987	9.15991	9.69863	10.6124	9.64296	8.9571	7.57634	9.59606	7.87141	10.9282	8.49	7.1735	8.21686	8.00849	10.5214	7.36793	10.4858	9.48245	7.87399	7.69648	8.88899	9.48089	9.26246	8.29369	7.98413	7.58246	7.94307	9.69692	10.0375	7.31854	9.76547	9.75139	7.68673	7.68273	10.0262	8.44111	8.40597	7.81584	8.42404	8.90513	10.2341
TCGA-61-1919	7.13364	7.59039	7.47139	8.6659	9.84838	8.30461	9.07003	8.71792	7.82034	8.40964	8.88209	9.71251	9.34483	9.66199	8.47424	8.86579	7.40839	9.44871	9.28235	7.178	7.55912	8.69457	9.72292	8.4908	9.91689	8.10608	8.00836	8.3132	11.1707	8.56254	10.4677	8.81923	9.07868	7.44187	7.75433	8.08189	9.6177	7.16125	10.3142	9.73879	7.78614	7.47574	8.16346	8.58995	7.88847	7.99972	8.70414	8.40406	10.2373
TCGA-24-1923	7.77258	7.80901	8.11756	9.6165	7.6682	8.24216	9.38627	9.14039	8.43948	9.24498	8.38389	8.63208	9.55047	10.0614	7.91879	8.60507	7.44421	9.95842	7.99376	6.79936	8.02541	7.7082	9.94757	7.47789	9.66401	8.09502	8.36926	8.83559	10.556	6.71043	10.5687	8.73302	7.83268	7.57405	9.0792	7.9232	11.3823	7.31993	10.0011	7.94972	7.6523	8.9236	8.27429	8.55475	6.91961	9.01623	7.67787	7.94859	9.83792
TCGA-25-2404	7.74709	7.85444	7.06072	8.78667	8.11748	7.56906	8.88352	7.71279	8.1798	9.04033	8.35436	10.5561	9.67588	10.6407	7.46073	8.18903	7.68753	10.4399	8.80703	7.21082	7.94695	7.54758	9.28444	7.80168	10.1941	8.15746	8.08692	8.04726	12.7395	8.07532	10.5333	8.44534	8.27842	7.45377	8.44114	9.43349	10.5102	7.65072	10.1553	9.30771	7.71621	7.75459	8.6759	8.40585	6.95789	8.67204	7.44142	8.00421	10.4578
TCGA-24-2290	7.7339	7.36789	8.02317	8.7562	7.51015	8.13158	8.7886	8.49649	6.89283	8.46708	8.37497	9.75108	9.33402	8.03638	7.90264	7.45005	7.72441	10.4008	8.11412	6.6461	8.57013	8.04603	9.5615	7.59606	8.74953	8.44829	7.84262	6.96436	8.66799	8.2199	11.0314	7.67911	8.26699	8.04659	8.31437	8.15801	9.63003	7.24873	9.91041	9.07401	7.03569	7.88451	8.61479	8.08496	6.90092	9.50529	7.60888	8.05407	10.3524
TCGA-24-1434	7.90985	7.435	7.40109	10.0216	8.8302	7.81288	8.68065	8.18954	8.94248	9.2531	8.50479	8.34804	10.1437	11.4255	7.47628	8.66229	7.66222	10.9008	8.4093	7.64114	8.23319	7.96412	9.78182	8.041	10.4639	8.61383	7.67983	8.58803	11.0965	7.92086	10.4526	8.54401	8.0971	7.59821	7.91696	9.82157	10.1255	7.60815	9.5738	9.51935	7.21973	7.48266	7.97211	7.8751	7.33674	7.93338	7.24434	8.02251	10.3283
TCGA-61-1733	7.41218	6.8447	6.99719	10.3232	9.37244	8.43108	8.81812	7.03743	7.41959	8.8184	8.51547	8.56571	9.14089	8.95296	7.68346	8.34749	7.49487	9.48767	8.1734	6.60544	8.51582	7.56493	9.68381	7.60863	11.1902	8.60988	7.46192	9.8975	11.5086	8.23973	10.3253	8.68822	8.40924	6.7852	7.23944	8.09739	9.35908	7.29114	8.93305	8.22798	7.77648	7.11721	7.41083	7.9219	7.90344	6.71082	7.82685	7.98029	11.0645
TCGA-30-1718	7.58941	7.52941	7.61264	9.25979	9.04796	7.89466	8.35563	7.72552	7.53005	8.64514	8.5649	11.0781	9.49525	8.457	7.24346	8.70962	7.51861	9.49313	9.1777	7.23328	7.55106	7.97947	10.1213	8.29308	10.324	8.699	8.16911	7.80916	10.0717	7.91837	11.6992	8.60854	7.8749	7.38582	7.52962	9.58444	10.9583	7.09042	11.0621	9.1578	7.70689	7.20016	8.89469	8.67967	7.64685	7.99478	7.84082	9.82565	10.5156
TCGA-24-2026	8.09116	7.17219	6.69025	9.69468	9.21528	7.14843	10.1662	7.45414	7.08411	7.97534	8.74269	9.87105	10.006	9.98038	6.91456	8.28481	7.15	10.5002	9.04318	7.33686	8.73271	7.68404	10.6309	8.14587	9.90868	8.85716	8.06944	6.99882	9.69849	7.91808	9.89872	8.63368	8.07641	7.896	8.89836	9.49993	11.4374	6.63443	9.02193	10.0666	7.55845	7.75825	8.0766	8.30059	6.98584	8.71157	7.72503	7.87412	11.2574
TCGA-61-2012	7.86557	7.54026	7.03256	10.2435	9.55746	8.37431	9.45081	8.18134	6.58922	7.85528	9.04894	8.85893	10.2163	8.8541	8.10093	8.53798	7.63354	9.9474	9.08293	7.66035	7.3734	7.80833	10.3119	8.58937	10.4799	8.06204	7.73773	7.54709	9.96113	8.44486	10.2738	8.11286	8.28047	7.59433	7.53958	9.06853	9.21146	7.76419	10.1416	9.10506	7.44179	7.27808	8.45511	8.1187	7.18701	7.95354	8.22756	8.22212	12.2836
TCGA-24-1431	6.96291	7.1875	6.75583	9.2199	7.46763	7.26614	9.64851	7.22709	7.00923	8.71027	8.62801	12.08	8.63193	8.54048	6.69263	7.5307	6.69544	10.0257	8.47552	6.63095	8.69304	8.4052	9.53728	7.16592	9.30398	8.02119	7.38257	6.88823	9.97655	7.90759	10.0179	7.00202	7.59272	7.67621	8.02297	7.67396	10.3595	6.75444	8.616	8.2445	7.69479	8.4388	8.90439	9.9848	7.32683	8.40487	7.38474	7.59966	9.62984
TCGA-61-1914	7.39041	7.34002	6.98497	9.61696	9.16422	8.19842	8.04241	7.62574	7.13873	8.62325	8.82021	11.9307	9.35719	9.34125	7.32369	9.16687	7.69798	10.0586	8.91326	6.42415	7.69067	8.36483	10.9273	8.3558	9.94737	7.96153	7.63063	6.97799	9.95537	8.80727	10.2503	9.20568	7.65802	7.30681	7.23742	7.46641	8.80837	7.49032	10.635	9.05854	7.66008	7.04211	9.59549	7.95413	7.88725	7.5015	8.65631	10.0508	10.0335
TCGA-24-1844	7.78517	8.29923	7.28664	8.35274	8.22468	8.99576	8.98301	7.73276	7.04891	8.65207	8.55408	9.53132	10.248	7.98962	7.89269	8.54365	7.16085	10.0201	8.62964	8.13237	9.0599	7.88528	10.5242	7.35617	10.0013	7.87508	8.06737	7.01576	10.6568	7.48629	9.74952	9.00549	8.02188	7.50459	7.94168	8.28882	10.6887	7.80514	9.70916	9.04488	8.51249	7.66756	8.24896	8.6768	7.5108	10.0301	8.8851	9.18557	10.8437
TCGA-25-2401	7.30473	8.12024	7.88891	9.95222	9.0754	8.15566	8.41858	7.76185	8.0261	8.94814	9.61219	8.32025	8.97072	9.02817	8.7029	7.89181	7.87899	9.77001	9.0286	7.52674	7.30709	8.30884	9.51323	8.43251	10.162	8.15209	8.35252	8.32207	10.4862	8.03131	10.7988	8.18875	8.70931	7.31074	8.29943	8.10516	10.424	8.35733	9.73186	8.41669	7.9792	7.96802	7.99817	9.45664	7.46011	7.76082	8.17205	8.07555	9.74012
TCGA-24-1470	7.14741	8.47681	7.41806	9.55956	7.59317	9.33917	9.47519	8.64815	7.83815	8.36283	8.30879	7.42333	9.51522	8.27338	8.12482	7.52203	7.60322	11.4527	8.02856	7.65577	7.6893	8.27996	9.85771	8.03794	9.25672	7.38737	8.21996	6.60338	11.735	7.30267	11.3629	7.38668	7.96281	8.05244	9.35116	9.32505	11.695	8.10672	9.27558	8.74362	7.93434	8.21049	8.20184	9.17298	7.53565	9.22119	6.88726	8.23713	9.5896
TCGA-23-2084	8.12743	8.18534	8.43931	9.44485	7.93923	9.31542	9.02763	7.96582	8.29106	9.07859	8.87618	8.29014	10.1451	8.51916	7.87505	8.47432	7.7578	9.56559	8.68866	8.58374	8.81754	8.39721	9.48127	7.66852	9.73735	8.44428	8.55395	8.08694	10.3507	8.60434	10.3563	9.08667	8.6911	8.05713	8.02901	8.98682	10.3248	7.86941	10.1693	8.74018	7.89537	8.13961	9.86186	8.74693	7.53933	8.54943	7.71331	8.56578	9.8546
TCGA-24-2298	7.64931	7.62582	7.81178	10.0753	8.5783	7.84438	8.54838	8.91468	9.1765	8.24204	7.8144	13.0813	9.45991	9.44794	7.37254	8.71291	7.46353	10.2209	8.56317	7.21561	8.70205	7.97125	9.97809	7.17788	8.62278	8.78897	7.97677	7.90343	10.8539	7.75804	10.0619	8.14001	8.20075	7.55588	8.85937	8.28316	12.2739	7.01843	9.03858	7.95971	7.51541	7.48288	8.22422	8.9796	7.86192	8.77281	7.93707	8.00851	10.3086
TCGA-24-2035	7.06824	7.44472	6.58079	9.82107	8.01812	7.94083	8.2308	7.8769	8.34069	8.5163	8.91171	6.92235	8.69224	9.69204	7.86088	7.37084	7.03716	11.291	8.59651	6.89127	6.77511	7.82281	10.1789	8.188	9.83177	7.30776	8.16508	7.78704	12.9486	6.9393	9.69976	7.46501	7.66445	6.7145	7.4738	7.74542	9.95883	6.65724	9.13823	8.68053	6.72148	6.86181	8.34212	7.79806	6.42435	7.81357	8.06652	7.52977	10.0683
TCGA-23-1023	8.47474	8.36217	7.57926	10.0592	9.08461	8.05605	8.67086	8.13225	8.78556	8.98757	8.67298	9.29494	9.31602	9.56512	9.70783	8.50039	8.22093	11.1759	8.75827	8.05948	8.07986	7.87421	10.2933	8.27217	9.93784	9.45367	8.38878	8.34112	8.79133	8.2212	10.4355	8.11416	8.57075	7.53595	7.76417	8.47283	9.4629	7.48326	10.2721	9.12878	7.98714	7.47802	8.95936	8.49688	8.03549	7.68084	9.08264	8.19342	10.3382
TCGA-24-1850	8.07814	8.35465	7.27189	9.6162	8.88014	8.17876	8.79757	9.74222	7.43421	9.20738	9.43395	8.75764	9.74887	8.53127	7.62937	8.88192	6.89861	9.18342	9.18675	7.34805	8.55737	7.67965	9.94867	8.08941	10.2553	8.65841	7.62874	8.2225	10.9541	9.10788	10.1696	8.45345	7.21932	7.12743	8.18479	8.75324	10.1175	7.75714	9.47055	9.51043	8.51645	7.63259	8.91763	9.63339	8.3977	8.01225	8.55941	8.8474	10.4259
TCGA-20-0987	8.11189	7.92735	7.40392	9.43769	8.90872	8.00691	8.40451	8.53514	7.2522	9.20588	9.27533	12.5676	9.32991	9.24615	9.35804	8.55715	8.03215	9.82219	9.09552	7.78284	7.88018	8.09776	9.61794	8.06618	11.1003	10.148	9.30172	7.26537	12.2269	7.72467	10.9477	7.81039	8.92346	7.96085	8.0849	9.51009	9.34227	7.84684	9.71265	8.13202	7.41356	7.44709	9.1252	8.62532	9.59787	7.6937	8.65717	8.7114	9.56316
TCGA-57-1994	7.26792	8.01769	7.20209	8.6545	7.49435	7.3655	9.31943	9.24085	6.4007	8.35082	8.16627	8.10105	9.84415	10.5652	7.64479	8.01655	7.29739	10.5481	9.48568	7.21927	8.08083	7.46731	9.12135	7.5881	9.94861	6.95333	7.94768	7.8921	10.8904	8.21918	9.93751	8.46091	7.77211	7.38449	9.2659	9.29714	9.44181	7.32644	9.64023	9.43273	7.87843	7.62029	7.80109	8.69036	8.08232	9.35666	7.49215	7.16359	10.456
TCGA-23-1107	7.59669	7.48066	6.80685	9.47921	9.52969	7.3724	8.28068	7.80781	6.87399	8.50654	9.98745	9.92528	8.42391	9.43212	7.57331	8.04022	6.79067	9.32614	8.38374	6.94995	8.69643	7.32255	10.325	7.55119	9.33337	8.62354	7.49847	7.08801	11.2991	9.43157	9.30306	7.55613	8.22255	7.76994	7.92716	6.93753	10.0532	6.90158	9.14888	7.47272	7.6397	7.66252	9.09698	8.56842	6.90467	7.24766	8.28646	9.17822	10.6262
TCGA-09-1659	6.9609	7.88012	6.26889	7.38975	8.02037	6.6999	7.79745	7.22694	6.36086	8.86031	8.34125	10.843	8.93838	11.2646	7.86877	7.69651	6.97414	9.44821	7.92439	7.06303	7.97953	7.44775	10.2206	7.1404	9.67159	7.86541	7.32725	6.48414	12.7181	8.86363	10.5664	7.80763	7.61518	6.56168	7.26134	6.30624	10.1791	6.56083	8.61496	7.81722	7.82851	7.12638	8.02341	8.25504	6.01591	6.95641	7.71007	9.40308	10.1712
TCGA-13-1407	7.51785	6.91479	8.01392	9.02158	9.80843	6.74449	8.96196	8.18816	6.28192	8.23765	9.03223	6.89684	9.44746	8.86758	8.41212	8.65124	7.24281	8.44692	8.13931	7.05102	8.74643	8.18013	10.3662	6.75768	9.92801	8.31489	8.69757	7.29016	11.407	8.75806	10.2474	8.3641	7.32599	7.16001	8.40128	6.68871	11.2092	6.49371	9.71413	7.96213	7.19236	7.5734	9.11803	9.28551	7.06056	7.91083	8.19679	8.84101	10.7902
TCGA-13-1509	7.58402	7.6168	7.9487	10.4552	9.72439	8.05202	8.61384	7.20714	9.46736	9.42955	8.63577	9.14733	9.19985	8.8368	7.73058	8.63583	7.26531	9.6694	9.05321	6.9249	8.15384	8.17954	9.82288	7.61093	8.92723	8.98561	7.36312	8.19857	11.1378	8.34214	11.0465	7.86804	7.83007	7.36958	7.9281	7.66637	11.0922	7.30339	10.0725	9.34717	7.60651	7.58352	8.67896	8.7523	7.19994	8.49665	8.10745	8.11146	10.0209
TCGA-24-2271	7.90048	8.31174	8.55635	9.47921	7.87941	8.51606	9.72164	9.33776	8.13586	9.81107	8.20101	8.46835	9.50338	7.35744	8.25655	7.28218	7.68647	10.3672	7.91367	8.04094	8.41936	7.84273	10.012	7.91175	9.1011	8.24502	8.70608	7.67439	11.0514	8.0729	10.9525	7.84038	7.26351	8.14468	9.21719	9.78958	12.7259	7.33927	10.4506	8.07775	7.87415	8.59	8.61058	9.038	7.26798	9.68581	7.71914	8.43404	9.63515
TCGA-29-1701	7.49966	7.30566	7.39707	9.59134	8.38686	7.56185	7.49968	6.914	7.51176	7.71181	8.89568	10.5553	9.87665	8.57159	8.01084	9.46627	7.31386	9.22953	10.051	6.49175	7.77446	7.76273	9.54205	7.96204	9.68882	8.90884	7.11823	7.49014	11.0783	9.19863	10.7337	8.05536	8.01693	6.98167	7.06953	6.78446	8.65232	6.6117	10.6495	8.21569	7.63636	6.80654	9.0939	7.50146	7.09042	7.32721	7.85314	9.27019	10.3732
TCGA-13-1507	7.53382	7.10641	7.03515	9.96247	8.79086	7.34562	7.22389	6.77221	6.84081	8.29696	9.77129	13.3718	10.1009	9.31863	7.07257	8.29882	7.00826	9.35465	8.68237	6.94276	7.6451	7.81126	10.0038	8.18313	10.2615	9.11	7.86355	7.60078	11.3588	8.40045	9.58055	8.55353	7.50754	7.13963	7.33563	10.1949	9.20645	6.8772	9.32526	9.7443	7.82341	6.86333	9.11228	7.96032	6.86233	7.59671	7.68638	9.28209	10.9951
TCGA-36-1569	8.11234	7.79027	7.65633	9.36831	8.68525	8.06932	9.00191	7.5849	8.69421	9.84801	8.55319	10.129	8.95078	8.36839	7.74263	8.04287	7.62286	9.76377	8.92477	7.45624	7.86492	7.86105	9.02512	8.66326	11.1522	8.49705	7.52124	7.88139	8.61476	8.96322	10.263	8.92723	8.16122	7.06866	7.8409	9.86452	9.41068	8.43222	10.0163	9.77202	8.06288	7.16748	7.86904	8.91062	7.25515	7.6017	7.69631	7.68694	11.1825
TCGA-13-0730	7.91815	7.43592	7.84957	8.8723	8.8159	7.92522	9.53557	9.43145	7.4848	9.26533	8.98642	8.13918	9.82584	8.1721	8.14153	8.79812	7.64572	9.18315	8.43503	7.25759	8.90396	7.44785	9.48151	7.69807	10.618	8.27137	7.19427	9.16264	9.34746	8.2019	10.9995	9.46806	7.85651	7.77564	8.24481	7.82107	9.44878	7.15445	9.9271	9.10446	7.29643	8.14356	7.92613	8.71258	7.768	8.16948	7.8242	8.50489	10.3017
TCGA-04-1332	8.01111	8.1025	7.58774	9.59575	7.51519	7.98508	8.49206	8.09786	9.04521	9.33988	8.64488	7.66016	9.48165	7.83213	8.54393	7.72813	7.51955	9.08631	8.7843	7.88145	8.04584	7.79314	9.82565	7.74718	9.79005	8.34739	8.2166	8.29808	9.98267	6.90135	10.6894	8.89883	8.04121	7.55893	8.4356	8.36409	10.9066	6.80891	9.25419	7.9407	7.99293	7.8594	8.5618	8.16785	7.84396	8.95555	7.61325	8.15543	11.0904
TCGA-13-0924	7.77487	7.46605	7.6304	10.9795	10.2454	8.41004	7.8663	7.24985	7.62912	9.184	8.51752	12.6239	8.38297	9.07415	7.44275	8.3537	8.35778	9.88439	8.77582	7.35297	7.43783	8.39232	9.95795	7.79428	9.60988	10.112	8.359	7.47473	13.3946	7.58364	10.6404	7.61694	7.25765	7.25869	7.30461	8.20006	8.9672	7.99167	9.86916	9.53371	7.19474	7.34962	11.4045	7.4726	7.60335	7.81456	7.96809	9.20112	10.192
TCGA-29-2428	7.5661	7.82598	7.42173	8.00424	8.04496	7.38509	9.37203	7.88913	6.96963	8.18759	8.52378	12.8082	9.21201	9.70784	8.12029	8.47112	7.70472	10.2312	7.81668	7.5707	7.79286	8.15283	9.54022	8.34603	9.93081	7.89937	7.91928	6.99654	13.0849	8.85504	10.1878	7.44305	7.78231	7.87853	8.00867	8.35754	8.99784	7.36319	9.75983	7.9404	7.17775	7.63175	8.00116	8.58393	7.03307	8.12725	7.83703	7.69331	10.7317
TCGA-24-2027	7.57553	8.33991	7.51744	7.91316	9.67112	8.56373	8.93305	7.5578	6.96418	8.31401	8.67492	9.78566	10.333	9.34731	7.59508	8.48853	7.72542	10.8154	8.32798	7.81946	7.74236	7.85273	9.78687	8.64827	10.3874	7.44619	8.15376	7.27644	11.3335	8.17622	10.6947	8.80535	8.93152	7.97287	7.63607	8.5955	9.73434	8.03828	9.88871	9.06663	7.44968	7.7712	9.16509	9.06061	8.25112	8.38431	8.2854	7.84676	11.2611
TCGA-09-1662	7.36224	8.69232	7.18509	10.0265	8.94383	7.85334	8.81136	8.04633	7.44837	9.38774	8.89301	7.76892	10.3938	8.34176	7.58654	8.0755	7.87057	9.51342	8.42224	7.97548	9.46611	7.99778	9.69549	8.55563	9.0568	7.56203	8.05104	7.68597	12.5504	8.22474	12.0362	8.02763	8.58782	7.89924	8.13148	8.86674	10.8017	7.8683	10.0587	8.73605	7.82935	8.16858	8.92164	8.93361	8.12981	8.69862	8.25893	8.70744	10.9093
TCGA-24-2024	8.0797	7.28375	6.53656	9.71175	9.35605	8.461	9.34242	8.03999	6.48561	8.62926	9.21009	9.66215	9.40428	8.36614	7.75704	8.76003	7.86562	9.97053	8.38547	7.05552	8.95976	8.0202	10.8352	8.98436	9.54871	6.97267	8.32865	7.64633	10.4628	7.55298	9.88972	7.43941	7.07446	6.90035	8.47496	9.15094	9.95125	7.94061	9.55279	9.47233	8.06714	7.78253	8.40043	8.81358	6.58218	8.12065	8.411	8.74965	11.4868
TCGA-23-1118	7.65151	7.80225	8.01853	9.0256	8.98242	8.15638	8.70896	7.33225	6.92865	9.64343	8.1224	9.70187	8.72672	10.4087	8.98057	8.46931	7.21182	9.57836	8.78578	6.57762	8.02807	8.10485	11.4622	7.59886	8.12593	7.09354	8.44754	7.74172	9.54705	8.04704	10.0583	7.44243	7.64469	7.40842	8.32596	7.42918	11.1258	7.10595	10.5797	7.94646	7.22017	7.90806	8.2562	8.65029	6.61939	8.40944	8.68823	9.06131	10.9176
TCGA-24-2288	7.39422	7.90857	7.62424	9.01258	8.55729	7.84785	10.6852	7.89243	7.7382	9.0058	7.94946	9.73775	10.3834	8.49805	6.78519	7.78982	7.7993	9.60037	8.51981	7.72144	9.2342	7.81821	9.51503	7.83559	9.68275	8.68788	7.80242	7.59103	9.41159	8.48897	10.3564	8.17505	8.67266	7.96359	9.07122	7.65623	10.924	8.10522	9.57478	8.82683	7.92494	8.40164	8.55438	10.1618	6.946	9.45156	7.74856	8.47847	9.68348
TCGA-13-0765	7.53177	7.33882	7.48135	10.0157	7.68231	8.44735	8.53438	6.6094	6.3422	8.38935	10.6975	10.9659	8.18922	8.68551	9.54668	8.57708	7.003	10.9377	7.73471	6.37053	8.12993	7.04572	10.5773	7.50868	8.66484	8.60807	7.17007	6.2986	10.7643	8.29652	9.93253	7.12279	7.65025	7.43134	7.8512	7.91977	10.0923	6.63513	8.87164	7.72973	7.34069	7.39904	8.2174	7.95016	6.80513	7.45604	8.07663	7.89556	10.9231
TCGA-04-1361	7.89707	7.47503	8.69066	10.6578	9.52446	8.98568	9.04752	7.34963	7.85027	9.20325	9.13762	10.7211	9.17373	10.8817	7.75272	8.40432	7.4256	9.85758	7.65183	7.49474	7.795	7.75884	9.843	8.11327	8.82895	8.80876	7.91116	7.47618	10.8099	7.57829	10.7898	7.87051	7.5006	7.97461	8.22089	7.60844	10.4323	7.99071	10.6488	9.12105	7.95239	7.30076	9.62632	8.66113	7.27256	9.81464	7.81164	9.08559	10.3208
TCGA-24-1843	7.27543	7.9749	8.12595	8.28182	7.91223	7.74188	8.46781	7.44027	6.92238	8.09281	9.44357	7.66019	9.2774	8.81483	8.3712	7.72843	7.51506	11.2617	8.84862	7.56482	7.66307	8.72087	10.0274	7.74757	8.95672	8.37295	8.46816	7.60318	10.6541	8.65988	10.4246	9.00064	7.86731	7.49944	7.5944	9.29216	10.2457	6.85785	9.97566	9.4426	7.46026	7.77998	8.69603	8.40635	7.03703	7.88982	8.13615	7.9189	10.7772
TCGA-29-1785	7.24797	7.67044	7.17009	8.09481	8.75142	7.24057	8.4335	7.20451	7.01655	8.5969	8.28956	9.5544	9.77093	8.30297	7.84237	9.14578	8.2524	9.57664	9.10795	7.52796	8.38109	7.82556	8.88949	7.67792	9.48107	7.76642	8.00078	7.03085	11.672	9.46748	11.0229	8.25636	8.58488	7.47691	7.81366	7.36127	10.3101	7.01202	9.98358	9.3849	7.47634	7.23592	8.96915	8.6647	7.15562	7.95338	7.34388	8.30707	8.47745
TCGA-24-1928	7.55958	7.5991	7.41118	8.3669	8.04694	7.27782	9.13866	8.21396	7.25388	8.01521	7.90887	12.015	9.33871	7.72343	7.93907	7.68384	7.58936	10.1549	8.22556	6.97	7.94975	7.63126	9.05246	7.72391	10.1822	7.15279	8.03504	7.38967	9.07298	8.24856	10.115	8.16708	8.36838	7.5291	8.25772	7.12555	10.2924	7.39661	9.92233	9.27569	6.95208	7.95899	7.99985	8.8959	6.33105	9.23111	7.20521	7.04654	8.88801
TCGA-09-1661	7.51523	7.22421	7.76139	7.22943	10.2451	8.40172	9.22474	6.80243	7.5383	9.67488	9.59917	8.4881	8.69171	12.2226	7.41878	8.54105	6.95412	9.79486	8.46897	6.57277	6.93018	8.2634	9.18454	8.6553	9.82701	9.44249	7.5175	7.15929	9.60503	8.08771	10.9951	8.09023	7.25302	7.25466	7.6796	8.92971	8.90435	7.6434	9.20209	8.70218	7.79178	7.19198	8.07483	7.68719	7.22569	7.76658	7.82221	7.00544	11.092
TCGA-25-2398	7.45762	8.30464	7.51024	8.18449	7.96537	7.47844	8.89544	8.46776	9.49139	8.83914	8.14431	8.70928	9.73196	10.5102	7.36736	7.91758	7.65661	10.0657	8.33371	7.14584	7.73664	7.92832	9.39829	8.47661	10.2161	8.09394	7.97157	8.49041	9.28269	8.20662	11.4112	8.52701	8.11068	7.54023	8.87374	7.99007	10.4862	7.21799	9.74133	9.12724	6.95684	7.69277	7.26262	9.20101	7.68814	8.20968	7.52301	7.5137	10.4229
TCGA-24-2036	7.86035	8.33495	8.15505	8.30232	8.55257	8.67697	9.44105	8.28199	6.66187	9.06175	7.48378	8.31725	9.84452	9.32478	8.15409	8.33828	6.94055	10.6193	8.39169	8.67001	8.99745	7.50869	9.79849	6.9721	9.14019	8.0428	8.07029	8.58034	9.05827	7.11545	9.78154	9.24788	7.9204	8.07564	8.9176	8.46346	10.3264	7.72421	10.5376	9.55631	8.05276	8.34376	8.62124	8.72652	7.00597	8.7166	7.4297	8.35148	8.6198
TCGA-24-2038	7.41425	7.25327	7.17185	9.41659	7.87029	8.22649	8.64258	7.05285	6.89927	7.68983	8.65152	9.20212	9.47991	9.6692	7.24813	8.67652	7.26089	10.6966	8.28564	7.39846	7.30119	7.47646	9.21331	8.39096	9.23564	7.03346	7.78035	9.64859	10.3108	7.35713	9.9227	8.2061	7.41559	6.87383	8.69362	9.20334	10.0849	7.45192	9.99701	8.67852	7.94508	7.2738	8.49697	8.46262	6.4427	7.68472	7.56087	7.86619	10.0963
TCGA-24-1546	7.86622	8.15405	7.57537	9.66254	8.93555	8.98096	9.47453	7.88003	8.42623	8.85412	8.88243	10.11	10.0103	9.02536	8.15967	8.52018	7.87192	9.86634	8.85205	8.19229	7.66855	8.61492	9.67389	7.95656	10.4281	8.11612	8.64943	8.65566	12.057	8.28416	11.1705	8.03589	8.52076	7.80595	8.17645	8.55239	10.0174	8.0065	10.0379	8.27994	7.6789	7.89858	8.29808	8.42073	7.44833	8.28455	7.85107	8.60875	10.6104
TCGA-10-0931	8.07922	7.47024	7.21505	11.6151	9.81989	8.66874	8.5606	7.58224	6.24741	8.93581	9.41004	8.50451	8.54841	9.88383	8.35517	9.5287	7.07701	10.3526	7.84292	6.28134	8.19082	7.95074	11.2513	6.98579	8.62853	8.6736	7.96423	6.31774	9.2432	8.12755	10.8209	6.8258	7.77458	7.63912	8.24248	7.3817	11.4357	6.77327	10.0508	7.73528	7.31925	8.03166	9.45115	7.32458	6.73629	8.12492	10.0033	9.24752	11.5768
TCGA-13-1403	7.38722	7.70663	8.1101	8.49458	8.6634	8.98999	9.31694	8.30436	7.35535	8.57495	8.5815	11.4655	9.76817	8.69527	7.55324	7.45637	7.2008	10.2179	7.95786	6.99613	7.23228	8.03794	9.20316	7.75071	9.25658	7.82804	8.02056	7.0663	12.2535	7.62578	10.7517	8.36121	7.33037	7.81196	8.94662	8.1222	11.9753	7.82791	10.2897	10.5497	8.61489	7.74028	9.69822	8.49238	9.18395	9.01094	7.07377	7.46817	9.19891
TCGA-23-2077	8.12083	7.33818	7.14553	9.91722	9.6003	8.12966	9.73078	7.53108	6.71164	9.0386	9.6416	8.39839	9.51464	11.9882	7.56016	8.30045	7.65155	9.12736	8.55445	6.97919	7.81706	8.69008	10.1657	7.8152	10.6283	7.78881	8.43254	7.26138	11.0065	8.17339	9.6291	8.63344	7.78039	7.60577	8.11128	9.20982	9.60386	6.94843	9.08515	9.201	7.05325	7.36868	9.41152	8.47151	7.13402	8.13169	8.80227	8.76775	11.5616
TCGA-24-2020	7.53887	8.40796	7.84206	9.47724	8.31542	7.38026	8.84228	10.9186	7.21742	8.01046	7.9096	7.08195	9.32819	7.66262	7.6465	9.00405	7.53092	8.27348	8.74391	8.35187	8.6759	8.0147	9.22809	8.46365	9.60863	7.81272	7.56764	6.99692	6.95315	8.22383	10.3979	7.78242	8.27741	7.48278	9.41818	7.50956	8.78872	7.33732	10.3132	8.98015	7.69302	8.58899	8.5198	7.67633	8.08872	9.30128	8.68476	8.73138	10.5027
TCGA-29-1774	8.30733	7.25962	7.21671	8.48231	8.43677	7.5927	8.42629	7.26926	7.15557	9.41147	8.14409	7.78901	10.5737	8.25849	7.97492	7.62213	7.71089	8.14077	9.00459	7.42906	8.48292	7.25092	10.3382	7.56273	10.7253	7.49451	7.98224	7.6502	8.39498	8.55588	10.3488	8.76904	8.03741	7.53028	7.55187	7.12013	7.35554	7.63678	10.0134	9.23538	7.73312	7.24361	9.21972	8.12401	7.6183	7.48673	8.01542	9.23083	11.3516
TCGA-29-1688	7.28343	8.04772	8.14732	9.72525	8.93785	7.68232	8.96686	7.62598	7.92578	9.56231	8.99021	9.00003	9.50337	8.18018	8.25809	7.86889	7.55078	9.46654	8.66831	7.65112	8.16753	7.79331	9.71747	7.58179	9.32509	7.84599	7.94609	7.49789	9.7237	8.26974	11.1	8.01028	8.10792	8.08957	8.8751	8.54576	10.6261	7.04535	10.6294	8.67193	7.77273	8.3196	8.48677	9.38669	6.7932	9.03039	8.16173	9.96068	9.02365
TCGA-29-1705	7.87649	9.15867	7.15668	8.43945	8.02168	7.80083	8.48035	8.56229	8.16705	8.11426	9.6795	11.0704	9.4296	9.2838	7.94499	8.84646	8.11142	11.5557	8.48969	7.83171	8.38861	8.12221	10.1853	7.87489	10.7651	7.96191	8.29437	8.20909	13.6585	8.51985	10.625	8.0446	8.54704	7.79387	8.0297	8.73472	10.243	7.4347	9.2195	8.91289	7.36358	7.71047	8.43466	7.8521	7.33608	8.66262	8.28229	8.18507	9.4095
TCGA-25-2400	7.80237	8.45822	7.4389	10.7411	8.66443	12.0384	10.1997	7.7266	6.93447	9.31813	9.28843	7.38771	11.2572	8.79885	7.02564	8.82151	7.77157	9.8683	8.70282	6.76789	7.15456	8.3359	8.6983	8.5904	9.78638	7.90111	7.75845	6.93679	9.42155	7.54068	9.91347	8.2808	11.0904	7.28804	8.22316	10.2456	9.53409	7.42082	10.3631	9.23187	7.66419	7.42376	8.26703	9.24903	9.13281	9.69312	8.71448	7.96263	10.0906
TCGA-13-1510	7.44253	6.97797	7.00083	8.05433	9.78399	8.76394	8.79807	7.17118	6.06583	9.98465	8.90887	9.71014	9.20099	11.7828	8.41477	10.0486	7.03326	10.4306	8.62185	6.50205	8.05124	7.81566	11.1351	7.19586	9.18786	9.00733	7.24963	6.8666	11.6109	8.44318	9.96301	8.00813	7.56108	7.3078	8.31008	6.94305	9.81842	6.71602	9.36517	7.81072	7.23424	7.05897	7.80784	9.27556	7.5785	7.73775	7.71944	8.85513	10.5246
TCGA-36-1576	7.75801	7.74188	7.4358	9.28382	8.49149	7.85575	8.6672	8.4096	9.15638	9.07455	9.38853	8.67566	9.81448	9.42504	7.73309	8.35163	7.95621	10.251	8.88774	7.49707	8.24625	7.94345	9.49112	9.25703	10.4829	8.47469	8.40076	8.82817	11.6626	8.07459	10.9101	8.54782	8.2485	7.84617	8.26627	8.48941	10.6559	7.71184	10.5974	9.35806	7.56714	7.9052	8.20615	8.60171	7.3929	7.96204	8.12111	8.22031	10.5443
TCGA-23-2078	7.67808	8.79458	7.90701	7.89504	7.28636	8.36377	9.67964	9.59678	8.14079	9.47463	8.56923	7.98184	10.0616	10.1586	8.50727	7.79789	7.72975	10.7446	8.13948	8.23539	8.1391	7.8959	10.0008	8.05272	9.27203	7.80178	9.14592	7.80613	9.51338	7.82121	10.4991	8.07696	7.9325	7.94103	8.98041	7.65516	11.5633	8.1	9.89869	8.59614	7.06831	8.03265	8.02877	9.41819	7.65572	9.20114	7.96697	8.35981	10.1028
TCGA-30-1860	8.6279	7.83744	7.23627	10.7025	9.1897	9.36614	8.2579	7.4553	7.2919	8.99563	10.1138	8.42182	9.43284	9.0115	8.38843	9.25343	7.75426	9.82577	8.94757	7.4946	8.3962	8.67998	9.46713	8.42324	9.01865	8.87404	7.77855	7.48718	12.7814	8.70916	10.4038	8.23123	8.33486	8.41105	7.55655	8.95278	9.39701	7.92825	10.42	8.73564	7.52272	7.46191	9.95617	9.14395	10.0829	8.80031	8.74011	9.47518	11.3473
TCGA-61-1900	7.82404	7.31503	7.58995	9.66394	8.96885	7.32043	8.61573	7.29389	7.87607	8.7537	10.701	7.62253	10.1564	8.25996	8.06031	8.88313	8.07266	10.6598	8.18248	7.52951	7.90324	9.1579	10.4587	8.11942	10.2587	7.51912	8.16863	8.15238	9.50872	8.10023	10.2756	9.05774	8.6687	8.01362	7.99837	7.92441	11.4979	7.48342	9.70864	8.4046	7.53973	7.35151	8.39115	8.44283	8.23915	8.12626	9.46807	8.90964	11.3324
TCGA-25-1870	7.26345	7.21818	7.69394	8.25262	8.506	8.03868	10.2796	7.87209	6.55255	8.88833	7.84012	11.0857	9.02331	10.3296	6.86046	7.56629	7.48632	9.92038	7.97167	7.55863	7.35511	8.05883	9.25818	8.36942	10.0812	8.6008	7.61751	6.99298	10.0433	8.20255	10.2163	7.89769	8.34456	7.26388	8.78892	9.90725	10.4159	7.69915	9.77431	9.4071	7.56692	7.51646	7.78477	10.42	7.31097	8.33377	7.29544	7.89439	9.74667
TCGA-24-1435	8.14997	8.25367	7.39502	10.2602	9.03184	8.38385	8.96957	8.10351	7.92102	9.74674	9.15972	10.5747	9.45158	8.70676	8.38944	8.55237	7.76618	10.596	8.89242	7.75679	7.95068	8.28939	9.64809	8.08933	9.65465	8.81069	8.46641	7.99984	10.4231	8.23128	10.4809	8.63058	8.70274	8.04621	8.59315	8.15712	10.6814	7.53966	10.303	8.97937	7.7205	7.79887	8.52426	9.01069	9.32011	8.72765	8.55804	8.82194	9.52605
TCGA-36-1581	8.2002	7.9212	7.74537	9.75521	8.57922	8.48522	9.60683	7.47671	7.59626	10.026	8.60964	7.50591	9.56748	9.09131	7.82002	8.0373	7.60442	11.4557	8.47466	7.81454	7.99567	7.553	9.09402	8.52608	9.15714	8.64314	8.0367	7.44921	10.0508	9.18276	10.2115	7.93594	8.07184	8.06	9.12361	10.1498	9.42175	7.3885	10.1281	8.38311	7.58014	7.89098	8.75156	9.25955	8.46336	8.99864	8.59114	8.49633	10.8053
TCGA-61-2002	7.98809	7.64972	7.25073	9.81077	8.78509	9.46049	8.37293	7.83674	7.99202	8.74382	9.94114	11.3312	9.67159	9.52838	7.62578	7.44826	7.93864	10.0495	8.52334	7.34453	7.51414	8.08184	9.99018	7.89274	9.18654	8.31239	8.25279	7.86248	12.2151	7.6475	9.96576	8.14866	8.06151	7.485	8.32426	8.74863	9.62438	7.47807	9.38732	9.14093	7.23365	7.31384	9.19972	8.10953	7.34637	7.67952	8.35577	8.21785	10.0912
TCGA-29-1707	7.56044	8.10359	8.32993	9.76384	8.55513	8.65416	9.25887	7.27108	6.63377	7.63697	9.28925	10.6397	9.59257	8.77682	8.81729	7.89652	7.78218	10.7626	8.05891	8.37184	8.18405	7.98381	11.5558	7.39084	8.78655	7.34543	8.09753	6.47852	10.4323	7.33761	10.8087	7.3205	7.09804	7.68522	8.74571	9.27075	10.3107	7.01618	9.72447	8.14369	8.53151	8.48698	7.91708	8.89442	7.32183	8.40624	7.56215	8.02679	8.91223
TCGA-09-2051	7.26332	7.46934	7.29741	8.89531	8.26258	8.55337	9.67142	8.48678	6.88245	9.07028	8.98326	8.48448	9.5274	9.63471	6.99432	8.99909	7.43632	9.72652	7.98771	8.04511	7.39712	8.25856	9.65948	8.59731	10.4531	7.40387	7.2102	7.0754	10.2747	9.35671	9.62265	8.31831	8.31713	8.179	8.5786	8.77144	9.24054	7.69971	9.81135	8.91686	7.79635	7.49688	8.85844	9.3546	7.19737	7.53498	7.77642	9.13128	11.5135
TCGA-24-0970	6.91287	7.97968	7.21156	7.55263	7.93877	7.17092	8.81734	10.334	8.17559	8.80763	9.27848	9.1407	9.32269	7.25397	9.14041	7.74414	7.36255	11.0667	8.5637	6.83437	7.65947	8.79188	10.8848	7.65108	8.99245	7.66733	8.64728	7.59183	13.0164	8.3145	10.226	8.05369	7.88243	7.88472	8.33992	7.30502	11.5117	7.41494	9.69311	7.26102	7.36645	7.7795	8.2805	9.39194	7.10878	8.44687	7.33825	7.76429	9.64492
TCGA-24-0979	7.46344	7.64605	8.2451	9.08877	8.24875	8.05549	9.23452	7.83033	6.63266	9.70488	8.23102	12.4951	9.47947	8.18372	7.81937	8.41184	7.14808	9.65495	9.13149	6.83239	7.36155	7.64392	8.63059	7.16136	9.28782	8.57254	7.8297	7.28395	11.1508	7.89522	10.0178	8.22405	7.85092	7.24765	8.39443	9.18486	12.1048	7.161	9.99217	8.30529	7.48398	8.15761	8.38408	9.26508	7.80286	7.83387	7.16464	7.15801	9.77168
TCGA-29-1762	8.04855	7.58978	7.62696	8.10731	9.40712	7.99871	8.28477	8.92293	7.45716	8.71992	8.5707	7.64811	9.75549	8.4664	8.29283	8.43799	7.72631	9.63594	8.17961	7.11908	7.35207	8.47701	9.98927	7.74718	10.1243	8.07118	7.67809	7.42044	9.96298	8.36531	10.5856	8.94369	8.60016	7.79237	7.51865	8.23587	9.11693	7.06338	10.6562	8.64328	7.67798	7.70674	9.28949	9.39305	7.49264	8.241	9.11085	9.03335	10.3512
TCGA-24-1549	7.88196	9.35708	7.41388	7.48728	8.58778	7.5664	9.37723	7.54024	7.0227	8.51026	8.2506	7.84275	8.82331	10.1644	7.59528	7.69656	7.25801	11.3701	9.09923	7.42186	7.36808	7.83514	9.79956	7.27716	9.80052	8.69031	8.02333	7.66128	10.6434	7.82476	10.9524	8.92994	8.3037	7.49426	8.16946	10.2134	11.5467	7.17155	9.58937	9.62807	6.94437	7.53488	8.18037	8.46022	7.54212	8.81994	7.44491	8.09627	10.1897
TCGA-23-1116	7.52458	7.74785	7.14093	9.18422	7.58682	7.56955	8.06775	8.89934	8.79984	9.22144	9.38724	8.19839	9.06702	9.56761	7.3156	8.53026	7.75248	9.79697	8.39497	7.15643	8.12829	8.15374	9.61756	7.59605	10.2569	8.22692	8.74692	8.0027	10.2699	7.05494	10.3471	7.81729	7.85431	7.09509	8.11517	8.65124	11.6024	7.46003	9.44157	9.08496	7.23145	8.17569	9.69274	8.71832	7.75035	8.11187	7.59486	8.58953	9.70423
TCGA-24-1846	7.5307	8.64242	8.65472	9.42064	8.24451	8.046	8.02905	7.70474	6.75274	8.76341	8.66151	7.65656	9.55113	10.1955	6.56718	8.00105	7.64658	10.4483	8.00415	7.22304	8.45604	7.4641	9.16808	7.12412	8.29696	7.90373	7.97015	7.13658	11.0546	7.63639	11.4308	8.2207	7.55169	8.06694	8.90154	7.51316	11.8081	7.32593	10.6209	9.11982	7.92065	7.42299	8.37234	8.75118	7.59564	9.55326	7.83892	8.088	8.93698
TCGA-13-0725	8.02212	7.28047	7.17873	10.3599	9.69992	8.65199	8.44541	7.63133	7.50286	8.73278	9.6673	7.07073	8.93161	8.44088	8.09483	8.85955	7.42364	10.1308	8.52654	7.20345	7.55373	7.66233	11.3835	7.36409	9.62239	8.81163	7.42785	6.94206	12.4979	8.19878	10.8777	7.89636	7.2949	7.42618	7.64432	8.08791	9.33561	7.7883	9.78839	8.39932	7.47858	7.35051	9.78437	8.04606	7.11049	7.94313	8.32635	9.78896	9.8329
TCGA-04-1364	7.65763	7.10577	7.06766	9.8329	9.82713	7.00379	9.2286	7.72878	6.72071	9.27705	8.38008	7.82492	9.29189	10.8436	7.75313	8.11122	7.01422	9.9446	8.92517	6.81476	8.48026	7.74819	10.4511	6.90658	10.2446	8.61542	7.45825	6.89177	9.52462	8.04624	10.1994	8.58972	7.39499	7.23261	7.80098	6.82363	10.4006	6.64725	9.26504	9.19758	7.46311	7.49258	8.94387	8.86927	7.74913	7.57335	8.33199	8.83298	10.4353
TCGA-29-1783	7.52794	8.20272	7.1249	8.5765	8.2309	7.71804	8.59178	8.56466	6.77374	8.27528	9.3581	7.50877	9.21372	8.65432	7.36483	8.33559	7.44708	10.6556	8.33905	7.5763	7.66697	8.04634	8.91925	8.29154	10.133	8.22299	8.42632	7.18605	12.5289	8.19442	10.1502	8.99919	8.56732	7.43175	7.62555	9.94851	9.72284	7.00334	9.66136	9.11904	7.70841	7.20568	7.75354	9.13991	9.03926	7.72	8.13385	7.41814	10.439
TCGA-23-1119	7.94647	7.29233	7.7856	8.03023	9.63752	7.85204	8.72176	7.84669	7.69722	9.93372	8.59076	8.25738	8.50953	10.6645	7.44102	8.86457	7.20075	10.2009	9.40946	6.29242	7.48993	8.30096	10.5084	8.34353	9.11955	8.81317	8.1688	7.191	10.5245	8.42026	11.4502	8.58232	7.0783	7.54627	7.89839	7.32846	9.76666	7.5124	11.0375	8.24214	7.76506	7.2726	9.06673	8.78271	6.8121	7.62099	8.87271	8.88234	11.005
TCGA-29-1711	6.99543	8.49306	6.9295	8.62976	7.92436	6.96716	8.07995	7.75817	6.99934	8.94893	8.30875	9.97821	9.76389	7.98887	7.76176	8.7145	7.35041	9.52383	9.36975	7.84514	7.78103	8.89842	10.1957	8.08169	10.76	7.99422	7.72525	7.22547	11.1769	10.2238	11.1648	8.47869	8.66326	7.56826	8.6883	8.00961	10.3424	7.40793	9.70494	8.05241	7.80959	7.83064	8.98267	9.54938	7.86626	8.11968	7.69521	10.0666	9.0502
TCGA-25-1321	8.24458	7.67541	7.4745	8.09952	8.367	8.28419	9.68109	7.14865	6.72232	7.99656	7.96915	9.62811	8.28269	8.53663	7.10753	8.11487	7.33659	9.29971	8.36492	7.53208	9.37238	7.67897	9.68702	8.18137	9.74632	8.49116	7.54939	7.58026	11.4522	6.92349	10.4693	8.91227	7.87871	7.28135	8.0116	8.32793	10.6022	6.98583	9.54186	10.1228	7.59161	7.74075	8.70517	9.42332	7.10457	8.06969	7.3325	7.59974	10.3544
TCGA-09-2045	7.05186	8.10388	7.66246	9.11454	8.16967	8.01701	9.58078	8.96165	6.80937	8.87735	8.85525	10.1483	9.80601	8.55662	8.14483	7.97122	7.53927	10.4265	8.18496	7.96177	8.02226	8.03168	9.97707	8.05016	9.58034	7.66826	8.46226	7.52935	9.39612	8.16801	10.8941	7.82686	8.08523	7.8313	9.47104	9.26208	10.3213	7.19373	10.1886	8.95731	7.4429	8.09844	7.64796	8.78022	6.77883	9.55885	8.89072	8.44877	9.8643
TCGA-25-1631	7.96862	7.80847	7.74	7.67187	9.02266	8.37975	9.44863	7.65892	7.34668	9.28746	7.74324	9.74683	10.0314	8.05652	7.06143	8.64442	7.78202	9.57906	8.20043	7.99642	7.77562	7.81895	9.37816	8.25546	10.55	7.47277	8.19208	7.57522	12.4612	8.45823	10.7619	8.61367	8.8759	7.55753	8.48544	7.75477	9.89592	8.37584	10.2582	8.47579	8.09992	7.77144	8.73717	8.61537	7.96741	8.40229	7.57371	8.1805	9.82792
TCGA-24-1565	7.25392	7.62496	8.27533	8.09672	7.97524	7.59146	9.37521	8.18248	6.71179	10.1551	8.32474	8.59782	9.56865	9.97504	8.57199	9.00595	7.3609	10.2893	8.08288	6.57837	8.44759	7.71061	9.15479	7.80868	9.49132	8.59985	7.63353	7.34058	12.3143	7.94041	10.4614	8.15851	7.55538	6.93037	8.72725	9.06018	9.19934	7.84498	9.85206	8.6718	8.08115	7.46179	7.9704	8.89324	6.89602	8.10123	8.16374	8.20926	10.2371
TCGA-13-0900	8.85135	7.85812	8.12753	10.2261	8.18839	8.42431	8.35148	8.15439	8.1104	9.6067	8.82706	9.23121	9.88004	9.29084	9.15652	7.59098	7.62563	10.3782	8.61576	7.23082	7.92777	8.21079	10.4141	7.71231	9.21777	8.16015	8.30448	8.04484	11.1207	8.33779	11.059	8.66889	7.88315	7.28304	8.05951	8.07653	9.06605	7.30454	10.6282	9.24568	7.98947	7.69846	8.78207	9.4157	7.45483	8.33006	9.29835	9.28688	9.72205
TCGA-04-1343	7.2006	7.00823	8.25657	9.20031	7.60444	7.72277	8.31314	8.24096	8.54397	8.72725	9.16161	8.74896	8.6463	11.1947	7.60402	7.95191	7.26965	10.1348	8.03315	7.30065	8.38818	8.32688	9.12733	7.32008	9.80326	8.83946	7.92759	7.09498	13.2066	8.18089	9.99864	8.66756	7.66396	7.26846	8.09764	7.16349	11.3209	7.17866	8.99549	7.83132	7.97361	8.17915	9.33886	8.37909	6.5748	8.77075	7.19017	8.51362	11.4479
TCGA-09-1667	7.3073	9.04358	8.5286	9.37961	8.24651	7.75428	8.88613	7.67471	7.08703	9.14818	8.68829	8.77046	8.82393	9.16904	8.08955	8.03778	7.19102	10.1241	8.95282	6.96015	7.48654	8.10373	8.97396	8.40158	9.71149	8.07861	8.44162	7.19932	9.64259	8.91928	9.88706	8.71303	8.6112	7.4238	8.28536	10.6246	12.6046	7.45154	10.1412	8.9219	7.51839	7.6503	8.39482	9.98731	9.60182	8.22991	8.55858	8.45658	9.47257
TCGA-09-1673	6.89261	7.50918	8.51638	8.11386	6.94058	7.81149	8.86261	7.44709	6.23798	8.25914	8.07961	7.03769	10.4531	6.94127	7.80134	7.85955	7.28189	9.93807	8.74653	7.72927	8.73524	7.88381	8.84342	8.21831	10.3268	8.04887	7.68311	9.849	7.15335	8.43781	10.5111	8.56257	7.4503	7.76164	9.93337	8.93628	9.54263	8.44398	10.7583	8.07196	7.77493	7.68815	7.6083	8.82534	7.54385	8.01067	6.68914	7.63162	10.8526
TCGA-29-1697	7.15701	7.79727	7.72741	8.4538	9.27781	8.03778	9.22897	7.24524	6.6293	8.23456	9.39448	7.27369	11.0772	8.21396	8.30285	9.10134	7.85375	11.0775	8.34526	7.46027	7.54967	8.68236	10.2663	7.17935	9.83812	7.83578	7.72364	8.3092	12.2325	8.16517	10.8441	8.19669	8.6663	7.4931	7.92203	10.0349	8.04613	8.73323	9.88074	7.86304	7.42109	7.70398	8.09584	9.85591	7.69061	8.21046	7.99898	8.43006	11.2078
TCGA-24-1428	8.58209	8.13384	7.52108	9.061	9.15938	7.44783	9.82664	9.27181	7.00711	8.26124	9.2461	10.0675	10.2038	8.88558	7.40554	8.0033	7.54263	9.08977	9.09374	8.37004	8.53297	8.39171	10.9645	8.05238	8.88014	7.71304	7.78538	6.88296	10.4019	8.25939	11.2841	7.83981	7.64297	7.69117	8.21794	7.08242	10.6442	7.44744	9.82192	9.17502	8.16956	8.03471	9.69868	8.92084	6.83666	8.95505	8.10163	9.22208	11.0668
TCGA-13-1498	7.37843	7.52938	7.05331	8.89088	8.82584	7.43212	9.18789	7.37958	6.75	9.60386	8.68239	9.3528	9.30121	8.0633	8.3102	8.70025	6.96038	9.16498	8.51212	7.18674	8.03184	7.77772	8.92807	7.44341	10.564	8.32879	7.9187	6.88533	9.72783	8.75436	10.0281	8.02118	7.86235	7.7627	7.6669	7.9292	10.1859	7.44106	9.99766	8.0868	7.20501	7.79141	8.91413	8.42974	8.42514	7.82621	7.37506	7.93714	10.151
TCGA-29-1768	8.20287	7.67043	7.12814	9.64002	9.32439	7.84891	7.64561	7.16968	7.55827	9.78221	9.85739	11.142	8.38812	11.8273	9.15431	9.56291	7.83958	9.63668	9.01934	6.89656	7.37103	7.97543	10.6644	8.28256	9.38022	8.70099	7.94826	8.47562	11.9179	8.62127	10.2931	8.82564	7.95377	7.08767	7.59223	8.35651	8.31396	7.80654	10.2872	8.72732	7.98829	6.94842	8.90454	7.52474	7.36679	7.59881	8.86049	9.37833	9.87378
TCGA-13-1477	7.14679	7.59408	6.49963	8.77412	8.78812	6.9737	8.55187	9.20904	6.97261	10.4133	8.4717	10.6499	8.80833	8.48725	8.9056	8.07774	6.98228	8.37748	8.50204	6.88248	7.31337	7.22848	9.76353	6.72549	9.4958	7.07598	7.64038	8.80696	14.6667	7.85752	10.3559	7.61033	7.03792	6.60184	7.61396	6.21182	9.15321	6.61087	9.96556	7.89468	8.07146	7.50951	8.66666	7.76663	7.06123	7.20544	7.45786	7.80966	9.0174
TCGA-24-1604	7.96388	7.75753	7.26248	8.38818	8.65222	8.15036	9.41707	7.28819	7.76673	8.84079	9.52455	11.1022	9.68536	9.8265	7.21742	7.8131	7.61414	9.31895	8.48896	7.44468	8.66089	8.22732	9.65542	8.2953	10.7787	7.53572	8.05761	8.01678	10.7054	8.66075	10.1162	9.25502	8.33355	7.44509	8.14246	8.00413	10.8865	8.36383	9.95796	9.49849	8.37281	7.98476	8.24661	8.69493	7.28619	8.44977	7.40025	8.29878	9.70113
TCGA-59-A5PD	7.90937	7.49471	7.81829	8.66498	9.49376	7.1541	10.1935	7.60311	6.7243	8.35567	8.66242	9.64968	8.92189	9.06435	7.61324	7.6385	7.44042	10.6449	9.02062	6.89958	8.01568	7.10936	10.0647	8.03889	9.48296	6.93737	8.40759	6.78234	9.04488	7.95562	10.3147	6.7847	8.33411	7.53518	9.15907	7.29554	8.18808	6.52431	10.5777	8.96025	6.86589	7.8171	8.07017	7.62547	8.49097	8.21045	8.41214	8.02549	9.27604
TCGA-61-1910	6.65104	7.00748	7.99604	7.9468	7.38219	7.66755	9.70898	9.4547	6.9522	9.13299	7.96634	9.92315	9.62976	8.18877	9.51043	6.59684	8.31818	10.1223	7.98163	8.5394	8.63951	8.30947	10.7825	7.34988	8.8388	6.34959	8.51809	6.37694	7.74979	7.50879	11.1626	6.92421	7.62273	7.58533	9.49988	7.79622	10.3705	8.25451	8.90691	7.25351	8.20712	9.05177	7.13165	9.55476	7.07261	9.45156	7.92772	8.7844	11.5545
TCGA-24-1417	8.01915	8.25732	8.15848	8.82127	8.24696	8.07792	8.28209	8.9139	7.64152	10.0507	8.32539	9.08243	10.5691	10.2855	8.17364	7.92965	7.57409	9.31978	9.18738	8.3056	7.71354	8.66949	9.14161	8.39944	9.29751	8.80687	8.09616	8.00756	11.276	9.10044	10.5988	9.37488	8.68032	7.77132	8.0407	8.55533	11.5189	7.50251	10.3485	8.94463	8.22336	7.9664	8.40295	9.69843	8.20095	8.96055	7.56367	8.38807	10.4953
TCGA-13-1404	7.44622	7.76959	6.75352	10.8841	10.177	8.63148	9.74765	7.34071	8.1414	9.17567	8.51094	8.40532	9.82056	9.24743	7.50231	8.25582	7.54082	10.4138	8.49497	6.49799	8.47287	7.62813	9.73501	8.2465	9.31121	8.39543	7.85887	7.31028	9.98813	7.88265	11.0452	7.58782	7.69179	8.26662	8.70593	8.3186	10.0617	7.85097	10.2387	8.64149	7.42872	7.30797	8.53614	9.31873	8.28594	8.35483	8.28689	8.77529	10.4845
TCGA-10-0927	6.9423	8.66658	7.38376	9.94105	9.89862	8.28057	9.28451	6.7567	7.60407	8.64276	9.07545	8.82334	8.38315	7.9364	7.0461	9.27447	7.01368	9.4577	7.87667	6.29076	7.9208	7.44981	10.0977	7.5505	10.1412	10.3202	6.84045	7.6529	8.72599	6.88836	10.0094	8.11317	6.70179	6.94513	7.49105	8.51441	10.9165	6.59778	9.68923	7.65819	8.24057	6.47567	8.69963	8.94112	6.76192	7.39406	8.45809	8.22898	9.8611
TCGA-29-1695	7.67466	8.14306	7.4198	8.28319	8.39483	7.23641	9.71261	8.75334	8.801	9.17471	8.39465	8.46765	9.38275	8.13436	8.10365	8.24199	7.71594	9.80745	8.6497	8.35191	7.58177	8.32532	9.63299	8.41491	9.76522	7.60552	8.32748	8.40007	7.86283	8.08637	10.3523	8.21557	8.73684	7.65016	8.4986	7.93919	9.81823	7.35958	9.34343	8.50403	7.55534	8.50802	8.24819	8.85757	8.22171	8.50478	7.42269	7.76008	9.5141
TCGA-25-1320	7.21345	8.33147	7.50795	8.50708	7.96831	7.88987	9.53065	7.95255	7.94557	8.72622	8.12941	9.69833	9.18433	9.31038	7.59517	7.72459	7.45269	10.2288	8.81722	7.8417	8.62185	7.7703	9.48119	8.42202	9.71607	8.49618	8.33875	8.73108	11.5654	7.99948	10.0668	8.72604	8.00538	7.35719	8.25436	8.53134	12.7344	7.36794	10.0554	9.18398	7.49336	8.01535	7.84172	9.79958	7.9002	9.42014	7.59165	8.25017	10.4198
TCGA-13-0906	7.02477	7.41876	7.63305	8.32132	9.59027	7.07049	8.41724	7.09721	6.79695	10.1744	7.93088	8.72617	9.48976	8.90502	7.48623	9.87633	7.9083	10.1722	9.02497	6.66979	8.12507	7.78907	9.32234	8.18641	10.2817	7.71381	7.36557	7.3346	11.3214	8.66058	11.8269	7.95538	8.08505	7.51034	7.46141	7.46122	9.30001	7.05957	9.94816	8.69695	7.18411	7.44293	8.57542	8.81586	7.61525	7.46858	7.43959	7.85086	10.4751
TCGA-29-1690	7.12785	7.62832	6.94005	9.16559	7.81447	8.39021	8.30531	8.46545	7.7167	8.99157	8.08156	10.9758	9.53484	7.996	7.54883	9.21711	7.6029	10.8998	8.78606	7.09482	7.8096	7.38673	9.12985	8.19775	9.67344	8.41548	7.60821	8.29278	12.783	7.85509	11.0258	8.26132	7.86861	6.78368	7.68274	9.10132	9.87741	7.41474	10.0975	8.67512	7.90398	7.29976	8.2498	7.73054	6.53954	7.48996	7.45819	8.15559	10.9025
TCGA-25-1633	8.19108	7.39125	7.27961	9.40201	8.94038	8.02693	8.1092	7.31866	8.30165	8.76634	8.33605	8.20028	9.76866	8.91349	7.17952	8.33325	7.77194	9.57021	8.64641	7.47815	7.70332	7.75407	8.36082	7.50958	9.66633	8.69484	8.24188	8.42122	11.6846	8.16531	10.485	8.62913	10.6224	7.36462	7.53233	9.57057	8.99409	7.23493	9.58824	10.3416	7.76674	7.08534	8.43911	8.04221	7.2967	7.59408	7.8594	7.67956	10.1718
TCGA-04-1362	7.53855	8.15486	7.04039	9.02182	8.38299	8.19699	9.16417	7.73709	6.67371	9.25295	9.25801	10.2592	9.89002	8.74489	7.31794	8.92024	7.91732	10.3162	9.25973	7.40619	7.61109	7.76981	9.76914	7.11899	8.48871	6.86742	8.11586	6.80113	12.3112	7.28606	10.3886	7.93948	7.91234	7.69717	9.54956	9.29801	11.6647	7.14149	10.6991	9.17374	7.72987	7.35216	8.80932	8.75818	7.53737	9.65097	7.79261	8.12915	10.4247
TCGA-23-1030	7.16606	8.48077	7.2348	8.4111	8.401	7.42284	8.80752	7.0717	6.14795	9.54191	9.26357	7.58422	8.6522	8.38495	7.4781	7.70273	7.22958	10.9213	7.9521	6.87491	8.24522	7.76418	9.81224	7.11734	9.81429	7.58103	8.47035	8.36369	12.9524	6.74982	10.776	7.78439	7.72123	7.01964	8.1999	8.69402	13.2016	6.55313	9.6555	8.00412	7.40146	7.29349	8.11373	8.3272	7.01442	7.95038	7.20149	7.83525	10.4442
TCGA-24-1467	7.12792	8.493	8.22201	8.18808	7.78755	7.81293	9.55339	7.5163	6.54011	9.12297	8.69639	11.6515	9.11886	7.10907	8.26803	7.02922	7.39427	11.3196	8.40417	7.36731	8.10455	7.59091	9.75974	6.8218	8.85863	7.5537	7.63179	7.12913	9.43756	7.89828	10.4221	9.16562	8.06969	7.74337	10.0028	8.72699	11.1674	6.54355	9.93359	8.05616	7.01461	8.45303	7.33872	9.32354	6.98662	9.29369	7.97744	7.80441	10.7512
TCGA-04-1341	7.64598	7.20222	7.27215	9.66504	9.30586	8.07559	8.12038	9.17239	6.96139	9.69461	8.4973	9.17837	8.63691	9.72451	7.71843	9.60408	7.21693	9.53952	7.71601	6.59844	7.88909	8.06905	10.4948	7.12495	9.62688	8.80457	6.99826	6.62006	11.8397	8.1819	10.3672	7.71292	9.57229	8.4719	8.03688	7.52996	9.72337	6.79536	9.31131	8.05157	7.77967	7.81553	9.00372	8.83057	6.79986	7.62806	8.61736	7.51032	10.9423
TCGA-29-1763	8.09594	6.98207	7.71644	9.48406	8.78522	7.76372	9.95102	9.47556	6.87091	9.36703	8.31271	6.88353	9.09023	8.14316	7.15678	8.3695	7.53105	9.38655	8.48001	7.85824	8.35666	7.78776	9.1738	7.82034	9.27273	8.77411	8.28435	7.94545	9.55386	7.92899	9.94011	8.66966	8.14179	7.62624	8.57547	8.0568	9.73852	6.68552	9.49228	9.15283	8.48864	7.77178	9.29684	8.76932	7.47386	9.13681	7.75627	8.33992	10.4948
TCGA-24-2267	7.33639	7.96456	8.1649	9.48778	8.36446	8.37329	9.90408	7.69021	7.19137	8.65186	9.40374	8.97905	9.45859	10.7201	7.80714	7.69854	7.17525	10.0564	8.50092	6.52629	8.14204	8.1329	10.2493	8.24461	8.91018	7.39437	8.46328	7.06278	11.5519	7.78982	10.7126	8.52599	7.61111	7.62685	8.85448	10.0416	11.1704	7.3097	10.1048	9.66223	7.88258	8.70949	8.13389	9.5238	7.48644	8.98476	7.80571	7.76733	9.43573
TCGA-24-1418	7.73136	7.28666	7.22635	8.57326	8.98121	7.58386	8.86865	7.67887	8.24222	8.4335	9.15281	11.265	9.06089	9.30773	7.50994	8.0761	7.5303	10.251	8.61631	7.62114	7.72828	8.0483	10.5169	7.57483	9.18709	8.0493	7.68373	8.33028	10.3994	7.58799	9.7972	8.98252	8.17703	7.47425	8.1454	8.37215	10.2658	7.47894	9.15401	8.75974	7.31555	7.75529	9.07971	8.27272	7.50034	8.04695	8.02635	8.02635	9.21873
TCGA-25-1634	7.58957	7.38169	6.80903	7.85004	10.2381	7.52773	8.4275	7.15295	6.47061	9.81481	10.1585	7.1267	8.7839	8.52935	7.15692	9.45037	6.98039	8.27874	8.03833	6.80599	7.62754	7.81561	8.65867	7.93722	10.6055	8.69359	7.68618	7.02094	9.36006	8.5066	9.89109	9.23582	8.54955	6.99635	7.81667	8.47782	8.06303	7.47527	8.97016	9.07009	7.5556	6.93648	8.75148	7.90217	7.27076	7.11703	8.29559	8.29973	11.048
TCGA-13-0897	8.23376	7.67436	7.4306	10.2814	8.8636	8.48893	8.20408	7.51372	7.08052	8.2622	9.29666	13.9237	10.0156	9.34237	8.34651	8.31941	8.84196	10.9218	8.24956	7.23178	7.33569	8.42191	9.81846	7.61978	9.68708	9.977	8.33427	7.62736	13.7866	8.68632	11.4687	8.16417	8.76697	7.41183	7.32894	7.95768	8.8574	8.08427	10.4024	9.09329	7.47414	7.27313	9.56573	7.83779	7.24893	7.35977	8.53565	8.78879	12.0475
TCGA-25-1329	7.51665	7.95518	7.14446	8.37894	8.09078	8.07839	9.22621	9.95994	8.24399	7.72129	7.47378	11.6034	9.31768	8.25296	6.7266	7.08301	7.00272	9.21254	8.35317	7.61791	7.64001	7.18631	9.20797	7.01587	10.6012	7.14229	7.26573	7.46933	9.20718	7.97999	9.1511	7.93211	8.01101	7.86463	8.16546	8.5925	10.3186	8.14135	9.74971	8.34664	7.22461	7.83617	7.91201	8.20512	6.34509	8.14754	7.07805	8.51368	8.7195
TCGA-25-1312	7.83593	8.66575	7.25766	7.79273	8.29848	7.41782	8.87006	7.28658	7.06052	8.01047	8.26242	9.77297	9.12119	8.69136	7.49614	7.56426	7.05642	10.2628	8.4837	7.35247	7.68563	8.50625	9.01856	8.04899	9.47138	7.46452	7.19683	7.26432	10.0914	7.17085	9.98792	8.19778	8.28262	7.53671	7.48503	7.74581	11.6199	7.29772	8.76964	9.25907	8.04645	8.23038	8.58006	9.4633	6.94405	8.00083	7.2106	7.4978	9.6427
TCGA-24-1423	7.8166	7.47131	6.93297	7.83494	8.81749	7.61849	9.07353	8.50374	6.71347	8.91644	8.07727	11.5628	9.45269	7.81291	7.53619	9.04617	7.58986	10.3643	8.75549	7.58926	7.89767	7.73202	10.157	7.13	9.49923	8.37304	8.60655	7.06232	11.4439	8.07598	11.1027	8.06903	7.59879	7.06937	8.09991	9.05867	10.0103	6.91526	10.4432	9.59796	7.29057	7.54543	8.63475	8.61974	8.17625	9.43365	6.99406	7.89028	9.55276
TCGA-24-1557	7.83158	7.73822	7.05915	10.2507	9.81545	7.94948	9.59753	7.44444	6.68734	8.5122	8.57614	11.9245	9.44066	9.6106	7.33687	8.82614	7.30984	11.3588	8.3548	7.94624	8.26191	7.92056	10.1546	7.39741	9.41902	8.42765	7.63474	7.29263	11.4961	8.71123	10.8331	8.05546	8.94173	7.83209	7.63058	8.74174	9.24648	7.19049	10.4481	9.42054	7.50198	7.72095	8.94262	9.17089	7.91871	7.89616	7.57309	8.3324	11.0263
TCGA-23-1123	8.05454	8.08066	8.02432	8.4591	9.33423	8.36801	9.43719	7.43997	6.67686	8.59513	8.61316	7.43193	8.52713	10.1786	7.8883	8.19666	7.37745	10.6024	8.07468	6.79789	8.97961	8.04404	9.89787	8.40138	10.4454	7.86181	7.66729	6.43265	10.7352	8.60818	9.97259	8.6204	7.7483	7.51831	8.48234	9.64681	10.6548	7.04979	9.70359	9.46501	7.41115	8.05623	7.5981	10.4031	9.08074	9.24488	8.26123	7.81656	9.5966
TCGA-13-0891	7.75602	8.06486	6.82559	10.1918	8.55367	8.196	7.65601	7.00462	6.6844	8.60354	9.84531	9.79815	9.61613	8.62157	8.88714	9.0309	7.17443	10.6142	8.86799	7.24942	8.4383	7.87184	10.3863	8.66896	9.64011	10.6213	7.63589	6.77075	12.2119	7.7125	10.0774	7.89584	8.26773	7.18057	7.44977	8.41125	10.1312	6.60474	9.74402	8.29985	6.96634	7.56585	8.92254	8.11137	7.32076	7.51313	8.25146	10.0736	10.7934
TCGA-13-0886	7.44951	7.92415	8.2961	10.2704	9.17489	7.40127	9.16589	8.44178	9.33247	10.2741	8.34469	11.1736	8.6228	10.8995	8.65137	8.37699	7.47539	10.0395	8.69082	7.11676	7.86151	7.72927	9.73779	7.30285	8.82314	7.50082	7.49665	8.00875	10.1192	7.74466	10.9183	7.71322	7.45081	7.60246	8.98184	7.253	11.2441	6.68324	10.187	8.51022	7.699	8.4832	7.83739	9.5125	7.99955	8.90824	7.7548	7.69931	9.27859
TCGA-13-0887	7.84891	6.97417	7.29625	9.65562	9.87946	8.17357	8.80757	8.20254	6.91657	9.4583	8.57757	10.3567	9.68048	11.2605	7.90163	9.91736	7.12296	9.75453	8.24251	6.61561	8.3526	8.09161	11.0994	6.63803	9.07865	9.30565	7.79724	6.65411	11.1574	7.9486	11.5681	8.10866	7.87937	6.74452	7.29988	6.97629	11.8968	7.21333	9.31042	9.13362	7.23201	7.88225	9.06061	8.20845	7.09045	8.90181	7.99188	8.62831	10.2887
TCGA-30-1892	7.73063	7.24205	7.24328	8.13872	8.79566	8.04026	7.55827	7.12932	8.60645	8.40999	8.65308	13.3243	9.60585	10.7605	8.26592	8.42491	6.99649	9.2249	8.2965	6.60325	7.80683	7.73316	9.62397	8.20753	10.059	8.87645	6.8587	8.1684	13.2782	7.83822	10.2355	8.35538	8.40422	7.3794	7.75253	6.6633	9.90974	7.47753	9.92418	7.91785	7.71019	6.95112	9.34879	8.30945	7.01257	8.04573	7.56819	8.65379	9.75256
TCGA-13-0768	7.52581	7.72518	8.03999	9.59624	8.10034	7.86548	9.60641	7.98134	9.2117	9.40702	8.41521	8.76636	8.68968	9.12373	8.58364	6.89556	7.28325	9.92534	8.61726	7.27915	7.864	8.15873	9.99888	8.51986	9.88125	8.31874	7.89473	9.74434	8.62943	7.83442	10.3526	8.43211	7.16977	7.17146	8.80194	8.90194	11.3712	7.51919	9.64698	7.87948	8.38449	7.69333	7.51229	9.00313	8.6696	10.3728	8.998	8.79577	10.1982
TCGA-61-2097	7.56531	8.25073	8.12925	9.38365	7.80018	8.07489	8.71084	7.79806	8.79575	9.09579	8.37687	8.9888	8.98501	8.61765	7.28167	7.69341	7.93665	9.81942	8.18276	7.7392	7.77341	7.79398	8.92753	7.48661	9.19295	7.85353	7.83881	8.12231	10.7144	7.40953	11.1794	8.32187	7.28462	7.6772	9.62949	8.11571	12.0865	7.64857	10.0208	8.83477	7.69461	7.82749	8.78109	9.14516	7.71102	9.04474	7.51447	7.78204	10.2763
TCGA-29-2427	8.33211	7.7779	7.23408	10.6849	10.0034	8.78339	8.48098	8.19005	7.51498	8.84643	8.94087	12.3965	9.78256	9.72004	8.32749	8.92657	7.67732	10.4011	8.71555	7.57546	8.19148	7.85841	10.5234	8.06741	10.1259	8.77228	8.46539	7.45538	13.0097	8.52662	10.3011	7.57387	8.89181	7.59061	7.83345	9.52705	9.22013	7.61437	10.3857	9.15247	7.88302	7.51273	9.8001	7.77218	7.35894	8.10947	7.31404	9.17433	9.81614
TCGA-30-1714	7.03553	7.1263	6.88359	8.94284	9.24611	7.31066	8.08026	6.80467	6.17065	7.43917	8.92824	10.3758	8.92711	9.71321	7.16991	7.88808	6.28679	8.69722	7.94303	6.22712	8.18875	7.29004	10.1501	6.78071	9.34074	6.68006	7.48412	7.65931	10.8196	8.46143	10.1942	7.14723	6.56989	7.02508	7.04062	7.72756	9.4814	8.28918	9.78899	8.14469	7.68627	6.75516	7.87481	8.91849	7.34704	7.01806	7.45588	8.44526	10.9118
TCGA-13-1410	7.73492	8.3458	7.75526	9.18633	8.92013	7.7422	9.01998	9.17876	8.24569	8.84846	9.02524	11.0687	9.06501	9.05561	7.58977	7.86159	7.13853	9.66302	9.18472	7.82324	7.58397	8.49122	8.91629	9.07174	10.1537	7.81964	7.9019	8.16832	11.3138	9.24799	10.1334	8.7353	8.37663	7.52043	8.18532	8.93014	10.5105	7.65896	9.83772	9.97237	8.02025	8.16039	8.99614	9.488	8.11076	9.95258	7.75874	7.42639	10.3207
TCGA-13-0911	8.39841	7.39611	6.88071	10.0622	8.49098	7.32999	8.18361	7.10544	7.44096	8.1932	9.68925	11.0452	9.12014	9.55296	7.62914	8.10998	7.34787	9.64034	8.06382	6.92795	7.86257	7.66513	10.9966	7.90763	9.70835	10.3351	7.57763	7.29737	13.3099	8.23239	10.346	7.9637	7.09478	7.51928	7.37931	7.3858	9.76022	6.6716	9.67889	7.96694	6.83615	7.34693	9.5071	8.47822	6.71579	7.67997	8.69543	8.93851	10.3245
TCGA-25-1322	7.7202	7.81416	7.60274	8.33908	7.90621	7.91265	8.92954	7.47019	7.72348	8.74784	8.21899	10.768	9.49007	10.0713	7.80256	8.55933	7.10625	9.73363	7.96463	7.54097	7.82998	8.3072	9.39934	7.52139	9.87522	7.60885	8.3007	7.83013	12.3405	7.59489	10.6398	8.33946	8.01523	7.80989	8.29418	8.21501	10.7043	7.45772	10.4221	8.32274	7.52064	7.57136	7.96626	8.87764	6.85445	9.40441	8.35346	7.50348	9.31544
TCGA-25-2396	7.93864	8.49833	7.02607	9.40189	9.21799	8.28366	8.7897	7.8946	6.86497	9.33233	8.60131	6.74403	9.95757	9.2942	7.00662	8.98561	6.80951	10.3109	9.27681	6.74861	7.82714	7.46393	9.9427	7.37959	10.2254	8.13559	7.69533	8.3958	12.1165	8.84818	9.77317	9.40479	6.80403	7.02761	7.59135	7.74299	10.5013	7.03741	10.5078	9.18507	7.34612	6.81958	9.10773	9.60491	6.97178	8.03352	8.03554	8.38287	10.087
TCGA-09-2044	9.70924	7.48845	7.12989	9.97732	9.32435	7.65328	7.69025	7.63283	6.87375	7.68179	10.7673	9.59704	9.96764	9.91053	8.17593	8.86043	7.33802	9.38471	9.01194	8.04255	8.67217	7.82614	9.84821	7.86553	10.2889	8.8752	8.22269	8.01543	11.4608	8.28954	10.591	8.80209	8.11236	7.57269	7.55983	8.70408	10.0235	7.58913	10.197	8.83444	7.46784	7.1058	9.22459	7.54684	6.65805	7.47936	9.42989	8.59059	10.6532
TCGA-31-1950	9.14828	7.18895	7.01246	9.13377	8.37014	9.77353	10.0994	8.1393	6.86284	9.48485	9.68379	9.3452	9.14857	10.5499	7.16722	7.52346	7.08236	10.1922	8.18152	7.90505	9.05636	7.93757	10.0449	7.29136	10.3442	7.95525	8.46801	6.55232	12.5013	7.80249	9.92786	7.90593	7.85589	8.08897	9.0876	9.15322	8.80454	7.92957	10.2226	9.58959	7.71597	7.79895	10.2589	9.96185	7.31729	9.89594	7.12984	8.32486	10.49
TCGA-61-1918	7.18566	8.41096	7.28772	8.41464	8.08643	8.36585	8.51382	8.71586	7.7646	8.28702	9.33314	8.98428	10.2272	9.07959	9.81524	8.87334	7.56945	9.50898	8.74455	7.99349	8.27815	7.84668	8.29587	8.43703	10.0361	7.68145	9.17312	7.3396	12.4195	9.42876	11.0893	8.33169	8.59957	8.12389	9.03073	9.48557	9.37948	7.77593	10.4839	8.60237	8.10541	7.45702	7.28511	8.78591	8.77058	9.10889	7.54579	8.41858	10.5514
TCGA-61-1724	8.08148	7.75883	7.42298	10.2091	8.46903	8.26766	9.07984	8.74646	8.45645	8.80648	8.58731	10.7886	9.73637	10.152	7.18744	9.08311	8.37595	9.78451	8.9127	7.30563	7.54783	8.55998	10.3245	7.86688	10.1841	9.41005	7.46273	7.27338	10.0017	8.45478	10.4924	9.29123	9.95502	8.31597	8.53559	9.0865	10.2479	7.95082	10.7661	9.38319	7.8825	7.48164	8.09222	9.56478	7.42694	9.00059	7.81541	9.17824	9.0976
TCGA-13-1485	7.31308	7.70528	7.71571	8.66389	7.32809	8.79958	9.50669	8.95864	8.47858	9.71719	8.01817	10.7396	9.07302	9.41353	8.00762	7.69877	7.45248	10.4226	8.38001	7.56239	8.00382	7.76448	9.73281	8.09235	9.23513	8.51442	8.14101	8.7545	11.767	7.46614	10.3464	8.30919	7.08773	7.71058	8.70962	8.38943	11.8869	7.30552	10.1355	8.3092	8.22581	8.18975	9.20084	9.06115	6.7244	8.57433	7.45311	8.12789	9.51545
TCGA-29-1784	9.01772	7.39844	6.8271	10.343	10.2658	9.28606	8.53287	7.75206	6.50298	7.94448	8.56684	9.11378	9.63904	8.74185	8.21708	9.26335	7.51187	10.1225	8.50852	7.01404	8.05873	8.63044	10.9928	8.64608	10.7704	7.87672	7.90558	6.67549	11.3069	8.16138	9.98396	7.75962	8.3801	8.46032	7.61531	8.05506	9.17145	7.61855	9.34898	8.42256	8.01933	7.05252	9.87498	8.63462	7.67779	7.52374	8.64314	10.3514	11.4888
TCGA-04-1338	7.6694	7.76612	8.13213	9.14468	8.34353	8.16707	8.57397	7.7516	8.894	9.4872	6.98333	8.26983	9.20196	8.48681	7.83285	8.34284	7.16458	8.97795	9.08162	6.9357	7.44322	8.73546	9.65762	7.55203	9.18188	8.42101	7.23806	8.18867	11.5029	7.23661	10.861	7.3472	7.3151	6.96045	8.11559	7.02489	10.6146	7.3601	9.91518	8.73028	7.06877	8.24222	8.58141	9.05565	6.95096	7.8568	7.44989	7.62274	10.529
TCGA-24-1553	7.19376	7.85257	6.91654	9.2201	8.19999	8.16904	7.89788	7.14734	6.56791	7.46753	8.4282	10.6811	9.96524	8.69441	7.03887	9.27148	7.35584	9.64296	8.48438	7.57604	7.24579	7.40548	9.1311	8.81173	10.482	8.3609	7.82479	7.38521	13.4942	8.39872	10.9849	9.51903	7.91993	7.01783	7.18186	8.14863	8.99073	7.39231	9.22096	8.62916	7.78525	7.07427	7.20369	8.25208	6.53964	7.10445	7.28964	7.81333	11.0301
TCGA-25-1626	8.05985	8.54512	8.3373	8.83416	8.46097	8.07785	9.63702	9.7171	10.8876	9.70008	8.07439	8.69885	9.02739	9.60124	8.08824	8.10549	8.35177	10.36	8.77874	8.44323	7.74791	8.16009	9.17055	8.23293	9.57578	8.79833	8.35418	9.68539	10.8576	8.02179	10.8027	9.48731	8.89236	8.02416	8.91951	8.70366	13.2712	7.51888	9.92612	9.48087	7.87622	8.34222	8.74989	9.07033	7.16997	9.23508	7.64409	7.75227	9.88454
TCGA-29-1770	7.70274	7.08195	6.88138	10.1982	8.71432	8.6553	8.25183	8.25685	7.29111	8.75486	9.24769	10.3302	9.2251	9.24933	7.65044	8.19912	7.21169	10.1531	8.72141	7.23248	7.79578	8.01387	11.1145	8.28279	10.1895	9.46629	7.998	7.70259	13.3664	8.51499	9.9598	7.82745	8.43163	7.63941	8.16958	9.00675	10.1362	7.21977	9.31273	8.68983	7.52413	7.21412	9.72746	7.99829	7.04039	8.11809	8.33345	8.65628	10.5812
[truncated: 2,514 more columns]
