# Supplementary material for: Identification of clinical trait–related lncRNA and mRNA biomarkers with weighted gene co-expression network analysis as useful tool for personalized medicine in ovarian cancer
Source: EPMA J. 2019 Jul 19;10(3):273–90. doi: 10.1007/s13167-019-00175-0 (PMC6695468; doi:10.1007/s13167-019-00175-0)
Supplement: Supplementary file 2 — (XLSX 21160 kb) [file 13167_2019_175_MOESM2_ESM.xlsx]

## Sheet: Supplementary table 2
Supplementary table 2: mRNA expressions of ovarian cancers from TCGA database for the WGCNA analysis.
	IGF2	SST	SFRP2	CLDN6	NLRP2	CRABP1	POSTN	LYPD2	JCHAIN	CXCL17	OBP2A	PCP4	RSPO1	C7	DEFB1	KLK5	MT1G	CLDN16	HOXB8	COMP	FABP6	MMP11	CXCL14	IRX3	PITX1	IGLL5	PHOX2A	AOC1	LUM	GAL3ST3	MAL	PI3	VSIG2	RNF212	HTR3A	KIF1A	SERPINA5	LGR5	PNOC	HP	FOSB	DAPL1	MMP7	WDR72	CTCFL	BEX1	CCL21	VSTM2L	CRTAC1
TCGA-61-2008	11.944	5.52434	4.58576	5.52083	5.11074	5.81156	5.41024	8.52464	3.98058	6.71571	5.17687	2.62316	6.13817	1.24181	8.90094	5.93172	9.53095	4.35272	1.57363	3.028	1.23499	6.86854	4.40912	1.99059	6.52334	3.25795	7.06678	4.74924	7.12279	2.62056	6.83433	5.98451	3.6794	6.31892	6.54723	5.80797	6.20297	4.76499	8.61064	2.09584	1.61087	8.88876	5.60976	1.54551	6.96325	2.75029	1.17386	3.01036	3.42396
TCGA-10-0928	8.11091	6.7505	2.58415	9.42144	5.62834	8.16836	1.67088	6.79176	1.44294	6.29599	4.76182	6.77099	7.11634	3.97699	7.60122	6.55186	9.39593	8.09142	7.50711	3.95977	3.93813	3.69265	5.008	4.53612	1.47212	1.05928	3.86634	5.3851	4.32699	4.02069	7.95676	5.62851	5.34136	3.62026	3.05485	4.30809	5.28892	7.94005	7.18277	1.92828	4.88079	8.12768	9.74963	2.5061	4.87547	5.26467	1.13016	1.95072	6.65168
TCGA-13-0725	4.54333	8.94503	9.01841	8.17008	1.50286	10.5786	5.45733	6.9802	7.5805	10.607	6.69447	6.90953	5.24365	3.18811	8.90507	10.0383	10.1983	5.99986	6.47341	7.169	1.17103	5.17409	4.17995	4.25139	1.41799	6.43172	4.2545	6.16765	8.20204	5.07036	5.05615	8.87334	4.10666	1.31307	8.1689	3.18882	4.76037	3.29561	4.99671	7.49235	2.10471	9.83723	9.9147	1.17948	1.59684	6.67387	5.43393	2.9938	6.30125
TCGA-61-2109	8.60323	6.66615	1.77882	6.94923	1.44731	9.98525	1.49908	10.4606	2.68318	7.6722	6.18686	6.74272	5.40224	4.84972	6.42258	7.10815	8.65223	7.977	6.23962	3.62935	4.66259	3.31009	2.23613	4.24393	1.88681	1.78281	2.85423	5.81271	3.92806	4.5548	7.15556	8.13539	6.67678	5.47174	4.56064	3.11598	3.66705	3.33686	8.72244	7.04756	5.44883	7.69673	8.97727	4.08894	4.10403	1.88698	1.18322	4.56226	6.53322
TCGA-09-2045	5.18981	1.86641	4.0348	3.20499	5.31941	8.03773	3.87992	3.36022	5.29024	9.34654	1.62847	4.5883	7.32131	5.99506	9.51046	9.62101	2.69624	5.15811	5.20538	1.70868	1.16594	6.32488	2.61359	3.48233	1.67359	3.06688	1.53185	1.67273	5.99135	2.29927	5.65616	5.66711	5.21124	1.42056	6.75111	2.41412	3.7624	4.03177	4.34465	3.97395	3.38378	5.04257	10.0627	1.67242	2.59213	2.14316	1.26311	3.9694	5.55605
TCGA-13-1404	4.84209	3.29991	8.61319	8.3595	4.58772	7.86061	6.34106	2.58804	8.02356	5.52128	1.73768	1.54904	4.57527	3.04275	6.14344	7.51064	9.31487	5.36696	7.61598	6.88098	1.15223	7.46667	4.7677	4.68536	2.82102	7.53317	2.19471	3.2067	8.7186	1.20908	2.73848	5.41582	1.80252	5.31891	2.51506	2.25205	1.11175	1.36193	2.00136	3.40541	4.62577	9.51554	7.23623	5.11351	2.01172	2.89102	6.20566	2.29644	4.05991
TCGA-13-0900	8.56835	6.71932	8.49457	7.88518	5.31826	8.77498	8.75657	4.54873	4.76095	6.45307	3.16898	2.02133	1.8451	3.55852	6.08718	3.38501	9.21223	7.65671	8.27851	5.90581	5.64102	9.62453	6.74835	4.95806	6.14436	4.1025	1.65876	3.74756	10.7398	1.1569	9.71853	3.56659	2.60364	1.71589	1.92071	3.39736	2.36466	4.72141	7.66758	1.3763	4.33673	5.79084	10.7717	4.53148	4.45221	1.62015	7.68582	1.98203	2.53019
TCGA-24-1603	5.30269	12.0035	2.34823	8.58792	1.25263	9.33486	4.23145	1.50336	2.69439	8.97657	3.08408	8.54441	6.04267	3.13881	7.03035	7.51294	8.2903	6.58627	2.07376	3.00845	1.09712	3.88969	2.36563	3.50399	2.79704	1.55789	2.26268	2.43149	7.15551	5.15421	6.19237	7.12356	6.31784	2.66885	6.27622	4.81197	3.78591	4.97063	7.07478	8.14542	3.4168	9.42173	7.30039	2.51473	5.02673	5.44323	2.07203	3.13453	8.45067
TCGA-24-1413	3.82275	10.5504	2.5873	9.49481	1.35213	6.08389	1.42663	3.06543	3.782	7.81202	7.70405	5.22769	6.53494	5.37735	7.75564	3.82296	3.65649	7.77832	1.24607	1.75231	4.23713	3.74947	1.51398	1.62003	2.69671	1.97703	8.57886	2.0287	5.14519	5.43462	2.67678	6.61066	6.6305	4.88625	6.87338	5.34899	5.0368	6.44776	5.84177	5.85335	4.96527	7.6261	8.64459	2.37083	2.48316	3.09891	1.05809	2.84724	6.13014
TCGA-24-1422	9.90472	4.01324	8.26743	2.36858	1.68373	4.38006	8.12398	4.86484	5.32513	5.06004	3.46722	2.79183	5.7785	3.64039	6.97717	8.41478	8.41296	3.52942	3.32582	4.84197	5.88747	8.57165	8.45673	6.50474	6.31175	3.7408	6.44193	4.45662	10.1057	3.17243	9.14292	8.56835	5.91604	3.22964	8.00033	4.11557	4.41008	5.31423	6.15921	5.28581	7.34024	5.70914	5.04837	4.78626	5.94107	1.77626	1.72139	4.85071	2.36232
TCGA-24-2254	7.79306	5.29669	5.66881	6.76619	6.727	5.29413	6.14322	6.45053	2.24858	6.73258	2.731	2.36192	4.90002	7.66945	4.12337	6.73115	6.73743	5.27316	5.77159	3.10556	1.26637	6.76163	4.30638	6.79495	5.82784	1.56914	3.64018	2.26986	7.08556	3.12142	4.14028	5.54826	4.13133	5.85395	4.63446	4.46862	6.40913	6.33233	3.34697	5.53934	8.09126	7.49312	7.77792	3.79565	1.66471	5.79399	6.45714	3.13891	5.18818
TCGA-24-2271	4.83812	2.43715	9.51709	7.30435	1.62875	10.2285	5.87355	5.11457	8.21752	9.44495	5.52189	4.71284	7.6085	6.59338	8.95101	10.0428	5.46178	9.29729	4.36803	7.18706	1.25395	6.32177	7.89536	7.43869	4.44322	7.48933	6.70914	3.40067	9.18595	3.9278	9.30739	5.31616	5.71122	1.5377	2.78804	7.20675	9.18218	1.7656	7.97795	6.00812	9.90307	7.11293	7.23357	4.33519	1.96418	1.44279	6.14008	5.5026	3.69246
TCGA-04-1347	5.6979	5.89444	6.3277	10.9167	4.28761	8.58408	3.55564	0.942531	4.85537	1.83208	1.1532	9.49976	1.02434	1.24299	4.21397	8.25655	2.70379	5.74638	5.21298	5.66966	3.78949	6.66731	5.85243	1.24524	1.10422	2.57892	4.70883	1.09767	6.43761	5.72851	8.42625	3.31176	1.07229	6.00058	3.87132	6.14422	1.85457	7.04964	3.45485	1.01962	2.84409	9.40806	6.2986	3.63903	5.45999	5.97971	4.16727	1.25689	9.28158
TCGA-25-1635	11.0644	3.90878	10.4982	5.4357	5.94181	11.4435	7.15868	5.03803	6.35966	8.62896	1.64516	3.5329	3.89572	4.13066	4.78381	7.60801	10.3133	4.03531	7.05691	7.21181	1.11344	7.43897	8.64639	7.27262	6.28827	5.31144	2.36936	5.087	9.82549	3.40653	3.89601	5.52797	1.53345	1.4292	3.78025	6.56309	3.40134	2.82336	3.26	5.70751	2.59587	6.47909	10.9576	5.52195	3.04164	6.90599	3.72556	3.93891	2.6409
TCGA-59-2352	4.96581	10.5735	3.93414	9.50068	7.46118	9.73125	1.82826	2.58333	7.64384	3.47149	3.79356	9.13912	6.57519	7.58685	4.98333	10.4037	5.06804	5.72633	8.38587	2.56923	4.03167	5.37593	3.73909	6.65574	6.45202	8.9447	3.40608	5.16821	4.54191	5.92511	2.38208	6.69312	7.24222	1.56371	1.98714	7.14638	5.96797	7.44099	3.6272	2.67029	3.29911	3.50497	8.29232	5.2852	2.19819	3.84677	5.18719	1.68758	2.84764
TCGA-25-1320	9.78023	8.984	9.57517	4.75387	4.98711	6.54294	8.22145	5.29326	6.21562	10.2239	3.86498	2.06835	5.09899	1.60105	7.52561	8.77019	4.43844	7.59587	2.93608	8.2591	3.53891	8.94953	9.02028	4.08218	5.10095	4.89682	4.94785	3.80672	10.3102	3.56	6.87819	7.24488	3.30875	4.38646	4.3103	5.94711	4.51756	4.10234	6.30241	1.73985	7.47272	7.50474	9.20188	1.38512	5.71737	5.38156	2.86912	5.18195	5.48595
TCGA-13-1405	5.77993	2.36979	8.20275	3.51923	1.35256	4.23236	7.23163	4.61522	6.89468	9.44249	9.47936	1.08254	4.32432	4.76512	6.07842	11.5685	3.77277	4.11211	2.8991	5.30027	1.14098	7.80226	6.82299	7.23474	5.57259	5.27687	1.17669	1.22093	9.0046	1.11025	6.15438	7.62809	1.82423	2.86431	5.98072	2.24756	10.0418	1.26255	4.84897	7.3591	4.60494	5.75734	9.56665	1.11061	1.26149	3.39943	5.72549	6.42553	3.72764
TCGA-23-1021	11.1591	4.11962	3.09411	4.22474	1.03885	7.51097	2.46184	3.59362	3.80834	5.0951	10.2589	7.69573	6.10008	4.72003	10.7411	7.80779	5.72273	7.47355	5.5068	5.27332	5.09149	3.71871	5.19118	3.10596	6.18483	1.60228	7.64112	5.22136	5.84207	4.32245	9.51366	7.90524	6.27409	5.441	4.94444	5.38821	3.45192	5.9735	6.14283	6.5832	2.92797	8.80075	8.16874	1.42358	1.36926	1.77018	2.91937	2.48493	2.30965
TCGA-24-2026	2.74705	3.48495	5	2.30863	3.21049	1.83635	4.52541	1.14049	9.88306	7.26208	1.14049	1.215	6.10009	2.98777	2.51581	9.37485	10.7287	7.60375	4.13057	4.71426	4.0467	3.8506	4.15464	6.29453	4.82183	4.51439	1.18714	1.17329	6.95022	2.20182	6.63668	9.28708	1.86729	2.57914	5.16821	1.18762	5.85767	4.51275	6.46545	1.64389	6.5932	6.16505	3.13698	4.86144	3.05158	1.2352	2.54619	1.3969	1.3088
TCGA-29-1785	6.03698	7.34457	5.6233	3.55622	1.24829	1.43054	5.76746	3.13138	5.57797	3.19443	8.04412	1.17193	1.04078	1.34614	6.51237	2.64947	4.95433	4.10115	1.81845	3.53159	5.55049	7.40748	4.61632	4.25886	5.00263	2.70173	2.68892	1.14585	7.69684	1.53599	6.94398	7.95529	6.72882	2.03763	3.24314	1.31852	8.83957	2.03342	6.91178	3.06846	2.05634	4.14058	6.38918	1.71982	3.53107	1.36334	2.2396	1.8206	6.2832
TCGA-25-1870	9.25509	8.66052	2.70144	4.96284	4.49664	5.33867	3.22466	1.54555	2.09951	7.18149	3.89143	6.30922	4.83255	5.95098	6.20316	9.09195	7.47616	9.53952	6.10576	6.09845	1.93523	4.90625	2.29466	5.46706	1.40953	1.15815	3.32929	3.14195	6.2643	4.70527	4.85962	8.20782	4.09615	1.76521	4.53125	5.6669	5.12356	6.98999	9.3098	1.74962	8.239	9.43351	6.0359	1.31183	4.07232	4.31447	1.31738	1.2621	7.42958
TCGA-09-2056	8.93257	3.12284	2.94484	3.63695	0.887932	7.33674	2.86089	3.39281	3.90233	6.93956	8.72674	0.821576	4.26696	5.09949	10.3651	6.49422	8.16895	7.92147	4.451	2.44952	1.75719	4.32693	4.47903	1.92528	5.75077	2.18454	5.63578	5.10327	6.38095	1.38236	9.55844	8.12003	0.886	4.79213	5.00411	1.7308	7.66186	3.32475	3.79353	8.1137	2.30813	8.94255	6.3862	0.810342	1.55552	1.63843	2.06326	1.09968	3.40311
TCGA-29-1777	4.86333	7.45378	7.84626	2.04559	3.739	6.89221	6.16975	1.04722	9.39194	7.30613	1.26387	7.4861	6.08194	1.41932	8.74773	9.56289	7.22167	6.75077	2.53339	5.42008	1.75614	8.83161	6.22132	3.36659	5.68048	7.79874	0.692656	1.19685	10.0322	4.83087	6.34061	5.96211	1.35058	1.15196	2.45307	1.03503	2.17671	2.77521	7.51595	4.76116	5.3221	10.2694	8.81294	0.747311	4.91535	3.10989	3.87207	2.98126	5.02151
TCGA-29-1690	7.39229	6.12276	7.7245	2.29257	1.38155	4.27193	5.82479	5.57052	4.24777	7.83214	7.78579	1.55938	3.67069	6.07054	10.5395	5.52143	6.86682	6.47589	4.69644	7.00022	2.12669	5.2955	7.39401	4.98586	6.25296	2.0127	1.0016	5.72455	8.79597	1.94872	4.90608	5.90518	5.87897	1.26453	6.17238	1.1406	4.02636	2.10328	5.00829	6.52385	1.92352	5.28993	6.61902	1.06386	0.993138	3.151	1.57633	5.74061	4.29842
TCGA-13-0804	7.6229	7.74498	2.52089	6.60128	5.00948	6.67721	2.58749	4.35364	2.78036	5.35287	4.71484	5.84082	3.5838	1.42321	9.22356	7.2967	9.78272	8.80782	6.39201	1.46987	4.9195	3.94115	3.08391	2.58802	1.7317	1.31357	5.83325	3.32229	4.24217	5.87255	9.10683	8.46924	6.22319	2.88667	6.19889	1.17334	3.0817	6.444	4.8071	6.40124	5.15627	9.81389	6.53786	4.96472	1.11246	1.24776	2.52301	2.80253	7.34178
TCGA-13-0923	4.66062	11.2521	0.964597	2.63462	1.20752	5.96	1.27774	1.07665	3.39536	7.52644	7.88532	8.62437	1.53024	3.29164	10.0561	3.4373	11.4697	3.9223	2.10967	1.41307	6.77956	2.47146	1.49869	2.24062	2.57362	2.60282	5.17426	3.97145	2.75782	3.78987	7.03393	6.52102	3.56317	5.14495	8.6211	3.27064	8.39872	3.34192	5.49208	8.93565	6.83095	8.33875	5.72918	4.29146	4.88704	5.38187	1.53942	1.4493	7.23529
TCGA-09-0367	9.41752	6.21853	1.91321	2.53539	0.983605	5.7032	0.956555	8.91934	6.19223	8.7315	6.08066	5.44101	6.00312	2.0301	10.0279	9.92066	10.4548	4.51275	1.59228	1.28686	2.98947	2.88295	1.57649	6.95705	6.03841	2.49496	8.10862	2.9697	4.2904	3.1151	9.34649	10.3957	7.39088	3.78909	6.10623	2.93654	7.64345	2.50067	7.38297	6.40646	3.25318	5.29827	8.7527	0.942353	0.782663	0.973161	0.818727	8.68875	3.09395
TCGA-25-1627	12.3441	8.57972	4.07685	7.33962	6.20495	5.43451	2.93806	2.78001	7.39604	5.75146	6.72276	2.84186	3.66419	6.38912	8.21105	8.02233	8.84385	9.57201	8.54857	5.04717	2.02533	4.42648	5.18024	4.57342	5.67029	3.85865	1.71488	5.19664	6.28951	1.49989	8.0664	8.89004	1.39293	1.98873	4.46198	4.78386	8.48977	7.71589	5.50742	3.84247	5.03545	6.55714	3.84666	6.1776	3.89672	4.68787	1.22973	2.24672	7.78468
TCGA-25-1321	9.07975	5.24395	3.04479	8.4065	6.53046	5.99345	2.00069	2.05105	3.27296	4.15557	2.93187	4.41846	4.27056	5.67932	9.18648	10.0104	2.87469	8.78223	5.30922	2.44948	2.09411	3.46488	2.6331	4.13495	1.71281	3.28995	6.14081	1.49848	5.2393	5.81781	8.85054	7.27854	3.60605	4.25139	4.95298	4.41863	8.06975	5.56191	5.84317	1.79394	6.30959	6.06299	5.61314	5.35361	4.91452	4.05732	1.24746	6.91941	9.70465
TCGA-36-1574	3.79383	5.37528	7.5115	2.09048	1.42798	3.32205	8.05213	1.23639	6.34009	10.9414	9.59623	1.52594	1.54123	1.26082	8.55179	6.80034	6.18634	8.34224	1.63711	4.3425	1.21198	6.89736	3.59716	4.12957	1.63785	3.76772	4.29613	4.52528	9.70742	2.74383	3.75229	7.49531	3.62914	5.06533	7.14944	5.07579	5.0373	1.20821	2.67247	6.85279	5.11241	6.24339	10.7083	1.54977	1.4129	1.35513	6.56632	1.87479	4.44252
TCGA-13-1512	14.9612	4.75158	7.38057	9.1705	6.67336	5.83303	7.93632	4.5333	5.06365	5.47753	1.80983	2.6213	1.65899	1.05573	7.42381	6.06593	6.33364	4.58568	1.33332	3.28936	1.13171	8.14819	6.21288	3.98092	1.15688	3.58558	2.49302	9.97768	9.06045	1.06781	7.22357	6.00956	1.2336	5.86252	2.11779	4.3367	6.71122	2.85439	8.83249	3.12328	2.32877	5.29687	6.46932	4.68764	1.79638	1.64924	1.06174	1.58694	1.45151
TCGA-13-1489	7.37672	2.54051	3.73137	2.77183	0.781609	5.7917	3.85705	5.83629	3.57914	3.28945	0.835506	4.48002	2.02986	0.799208	10.6274	4.01222	9.85184	6.55366	2.08839	1.85651	4.4043	5.62875	4.09483	3.84293	4.88048	2.08213	2.00111	7.11808	5.95171	1.38553	8.9617	10.6773	2.39857	0.858824	4.87783	1.73673	3.7523	3.99207	7.98288	2.93958	3.59058	2.61862	11.3076	1.07341	6.28227	5.90041	1.20708	4.68404	4.85176
TCGA-24-2262	3.67927	1.1314	5.72117	4.9292	6.82364	10.4211	6.90414	1.1314	7.29549	7.91074	6.42406	1.20044	1.5466	5.61781	8.17712	7.86278	4.84782	6.01816	6.17635	5.08506	1.43345	3.97331	2.75731	6.24487	6.75863	6.08068	3.12357	1.67113	7.03121	6.95622	8.19785	8.96798	2.14737	5.55209	7.80111	1.2174	6.41744	1.32618	2.33342	1.64876	5.89154	4.46459	7.07273	1.47847	4.86118	1.1314	7.94878	1.48389	7.78346
TCGA-13-0888	12.7325	7.06917	2.25776	10.3852	5.02507	9.23371	1.36136	4.69164	1.59207	1.76566	4.05819	8.15887	3.23918	6.526	2.50847	8.59783	4.44202	6.49412	1.3449	3.01779	4.83906	4.01522	4.67719	1.60931	2.35575	1.05753	5.41888	4.40821	5.02591	6.60584	8.08529	6.16852	3.3942	2.82712	1.34139	7.28312	4.66597	4.42582	5.96732	1.22804	4.83362	4.87171	6.78346	3.26034	2.37094	5.03367	1.85153	2.97178	2.85707
TCGA-24-2281	9.81476	9.77622	3.95328	8.41422	4.68972	6.09246	3.91103	5.15466	6.67501	6.26804	4.47331	3.87978	4.7611	2.77938	8.435	5.72622	7.60773	7.04866	2.7514	6.28414	5.00186	4.04006	4.22544	3.84236	4.84825	9.48697	7.33631	3.53296	5.73665	4.09183	8.13013	9.02438	5.11872	4.73671	2.32475	3.92052	4.00528	4.45939	6.20736	3.69564	6.42072	6.03947	4.31253	2.48176	6.54758	1.98181	3.47834	3.30486	3.13339
TCGA-13-1505	4.46328	4.86224	10.0068	10.0575	5.27216	11.3911	6.83599	2.99315	7.87673	3.29544	4.6264	5.89161	7.24467	6.00073	3.73458	9.39715	10.4775	5.98679	5.60748	6.88191	3.56228	6.6734	8.41781	6.49002	2.76819	7.01197	4.2877	1.37653	9.81228	4.49488	2.49952	2.15063	5.49464	4.82739	1.401	5.94658	5.80688	2.10107	4.37749	2.92517	5.50296	4.99291	7.55273	5.80956	1.3472	3.92237	4.61572	3.79499	6.25963
TCGA-61-2003	5.98766	2.42248	4.09486	5.88002	7.17847	2.20702	4.37518	2.04235	5.4711	5.33269	1.26776	2.43039	6.33133	7.49489	3.83383	4.90094	6.9767	7.29225	1.4715	8.20561	1.49326	8.50523	4.13584	4.70894	3.63153	3.16642	4.09175	5.51683	8.92542	5.12986	8.89398	9.23401	4.29624	3.35379	6.02041	4.12144	5.94075	3.15458	8.07959	2.84546	5.20625	4.94335	6.43289	2.63225	1.21124	2.74662	7.67928	7.84749	7.47933
TCGA-30-1860	2.17589	9.67404	4.50746	2.69671	1.43907	9.45946	5.15673	2.51025	10.0405	10.8109	1.14774	2.97885	2.60845	1.17929	3.9076	3.04236	11.4162	5.29602	5.3223	3.8835	0.997144	5.91133	5.52475	6.05137	3.88623	7.18497	0.953315	4.31271	7.7449	0.867249	4.11598	8.48687	1.11997	1.03147	2.0091	2.3896	5.18911	1.03757	1.94383	1.30562	3.31701	3.30247	7.6353	0.867249	2.01923	1.73517	1.10362	3.23757	1.46111
TCGA-04-1530	6.29882	11.9246	8.49358	10.4163	1.82369	6.56925	7.54621	3.28661	7.32902	3.34951	3.73195	4.45513	1.91848	1.98524	6.50131	4.64962	6.80134	8.3084	2.28494	7.80664	2.17158	8.70382	5.42251	4.35416	2.44009	5.40273	5.08466	3.36129	9.62467	3.97549	7.73136	6.85094	4.92439	6.59964	4.97675	6.77411	3.95302	5.29786	3.60679	2.09279	7.32389	5.41558	6.6328	3.14496	6.9648	2.88996	4.53958	2.09092	5.19143
TCGA-04-1338	12.9256	7.18268	7.19654	9.47053	1.84049	5.74687	5.67685	1.498	6.18814	9.42315	1.74357	1.51706	3.21496	1.56155	7.6214	3.8956	8.08017	5.17694	6.46833	6.54342	5.44084	7.12273	6.62973	4.02942	4.97975	6.1019	1.36223	8.44528	9.29825	1.24999	10.2829	4.56727	2.72837	2.60366	4.71792	3.24299	3.3409	2.86324	5.34656	1.86962	8.86585	6.57023	8.53999	3.9611	3.1689	2.77547	1.57012	2.45096	2.37805
TCGA-61-2009	11.471	6.88852	7.31912	9.06078	5.49624	3.92763	8.60875	9.12517	6.43893	5.01142	2.38064	4.43772	2.03809	0.93069	9.74889	1.91388	5.72525	8.99495	5.96936	3.1222	1.10922	9.73737	8.8546	6.95816	5.05172	4.44567	3.71296	6.27434	10.7902	1.2417	9.12368	8.19578	3.43403	5.14316	8.35673	4.89507	6.66557	3.62101	5.36136	1.47175	2.4866	5.1728	6.40022	3.02205	3.24707	6.59702	1.73409	2.31326	4.33254
TCGA-29-A5NZ	7.125	5.4263	8.87632	9.66727	5.04651	4.06939	8.03757	1.48329	4.48206	2.01106	1.96063	4.40619	2.83531	1.45864	3.39865	6.58194	6.15069	4.82122	4.35523	5.89187	1.46111	8.68714	4.07865	2.7653	1.67187	3.72794	4.69362	2.76432	9.66532	6.79674	3.54827	6.59669	6.33926	4.10806	3.40604	7.91251	6.66691	4.3236	5.69846	3.53117	5.31659	3.22364	7.37892	1.65222	2.35714	5.78671	2.05697	1.93995	7.27498
TCGA-30-1892	12.199	8.17715	9.36888	5.72281	4.18347	7.76054	7.55423	9.47139	5.61479	7.3522	8.27289	6.41427	3.51901	2.87428	10.3872	9.85443	7.26048	9.4648	3.05187	7.4682	1.46762	8.02873	6.19502	6.38613	4.24941	2.46249	7.30179	2.07803	10.4929	4.66568	10.582	5.77718	1.52186	4.12743	3.38456	2.92374	6.68053	1.67205	8.22166	1.77982	4.81458	4.89175	7.89241	1.20609	1.94493	2.25723	1.16094	8.75939	4.32678
TCGA-24-1850	3.87984	3.82206	8.06245	8.77402	6.88755	7.8834	6.15043	1.45591	9.16833	8.16758	1.63342	4.532	1.59344	1.15118	6.69254	6.34134	4.57115	5.64363	6.89691	4.49371	6.54363	9.13134	7.07309	5.66242	3.45564	2.98259	2.48034	2.93479	8.77553	2.60386	11.6995	6.34566	1.84592	1.70855	5.31759	5.69333	3.75052	6.37437	3.6661	2.25111	3.39165	6.88798	6.04582	3.91206	6.07976	4.21533	1.14097	3.08771	3.59976
TCGA-04-1357	7.81567	10.6593	4.05818	3.74399	1.88995	6.55944	4.52727	1.27801	10.3869	9.33204	1.25173	1.67084	5.71652	6.05899	8.92632	4.26783	5.68872	5.35478	4.55131	5.00343	3.94629	5.47725	5.60321	6.45435	2.57399	6.91823	5.18451	1.8984	7.10007	1.14156	7.4016	6.91571	5.15607	2.49347	3.91387	1.30411	3.61031	6.97076	6.37495	1.48369	3.08654	5.56389	4.13972	1.11528	5.39167	1.21308	3.00199	1.19575	2.95154
TCGA-04-1519	9.98404	3.49474	2.56876	9.82403	1.12468	6.09435	1.19511	8.62959	1.74644	4.34123	7.86025	7.98633	8.4971	3.42852	8.65091	6.28809	6.06244	6.98541	4.52151	3.1472	1.27526	2.51049	1.70855	1.46383	1.08277	1.04127	3.68434	4.94368	4.06888	7.63228	6.1781	8.97463	6.83031	6.31898	4.43376	6.33178	8.32266	3.1667	9.4313	4.33834	3.49988	8.09099	8.61641	1.06408	1.75069	7.27718	1.41506	2.40269	7.0809
TCGA-29-1763	3.31735	10.5487	2.80722	9.68557	1.50583	3.23411	3.06288	4.24993	5.49713	5.08133	5.58985	5.61314	5.0259	7.8951	4.76108	6.36435	9.73252	3.58993	1.60048	5.23975	2.92586	4.10859	2.15562	1.60895	5.83426	2.75757	4.41123	1.85554	6.87022	4.44278	3.0035	5.31984	6.0533	5.46652	3.03939	8.21302	7.49076	6.97472	8.92243	4.81108	5.87366	6.32361	9.43827	4.67113	2.67263	7.00668	1.65384	6.54288	6.90199
TCGA-13-0797	2.18179	10.5518	3.95372	2.05051	1.19951	9.91086	3.54794	3.32072	6.42984	3.19015	1.04821	5.43519	4.56765	3.23828	9.66237	10.6094	11.0043	4.71592	5.73231	1.43498	1.11255	3.25982	1.90713	1.8941	3.04953	5.25641	4.48651	1.01904	5.86046	1.01457	8.77376	4.96434	3.99683	5.55327	7.71665	5.63458	2.00118	2.45944	2.07789	1.2507	3.18684	6.14935	10.5065	2.92217	1.01051	1.06404	4.8607	1.37517	1.80162
TCGA-61-2097	5.57792	8.64848	1.55332	6.4387	5.24087	9.20598	3.06347	9.90947	4.44412	8.72554	2.4867	1.46188	3.59819	7.66783	8.68644	7.55094	5.57922	1.89852	4.08346	2.94613	2.17457	5.45152	3.38821	6.18879	6.84381	1.51134	1.20924	7.45913	6.15349	1.73137	2.25004	7.35078	5.93014	2.06885	6.65429	4.99652	5.70778	3.58878	3.19309	8.20985	7.81548	5.01568	8.03734	4.14938	1.90895	2.45431	5.47334	3.72924	4.65377
TCGA-25-1317	11.393	4.48948	6.56459	8.61154	1.87398	5.90012	4.96386	9.81408	7.63608	4.23802	2.32505	6.17053	5.48075	6.85353	7.64689	6.07528	4.23245	5.76465	8.1895	6.74443	4.41766	5.65612	6.59421	6.77129	6.95386	6.49242	2.16393	3.98644	7.38276	4.22406	7.94101	8.40117	6.17229	1.69505	1.66461	6.83653	4.59571	6.73428	8.35271	4.38351	7.76655	5.69128	5.9175	3.40321	2.42348	4.81794	5.60746	4.40709	6.33515
TCGA-13-0905	1.9052	9.74821	3.08115	3.41955	5.88405	11.5595	4.11823	7.03631	5.61618	8.18085	6.76637	8.64644	7.58125	5.7363	10.1097	10.4029	11.5588	5.92411	2.47793	2.41839	1.33325	4.75556	1.81072	5.06417	5.55867	3.19843	0.976209	6.33432	5.3596	2.50446	8.26616	7.2589	7.1554	1.07501	6.22866	2.38559	9.89969	1.91724	5.84633	5.89875	3.59382	7.57326	9.99265	1.01194	1.40027	8.21133	1.23043	4.09077	7.42986
TCGA-13-1501	8.77789	4.3975	9.67037	9.9361	7.41655	11.3468	6.79635	4.89235	5.74138	8.85865	4.68966	6.31642	2.32483	2.45421	10.06	7.74764	4.03825	5.57146	2.44376	6.50027	1.75356	7.35809	7.58178	6.41776	4.39868	4.18516	5.04193	3.35924	8.22692	1.88645	4.68091	4.27542	1.24154	5.67985	4.41749	5.65016	7.31438	5.25647	7.49369	7.42672	4.39367	6.08064	10.1312	3.38057	2.11706	2.21982	3.41866	6.45459	3.13923
TCGA-59-2348	4.02237	5.86474	7.02607	1.63994	6.18322	11.3363	6.64175	3.7775	8.09289	8.74657	7.96563	1.89619	6.76747	3.34242	7.21132	9.56564	11.3803	3.23577	1.75169	4.54131	1.22139	3.53817	1.69995	7.94717	8.05184	2.86492	4.63924	1.29753	7.63543	1.67784	6.98038	4.38265	1.57638	2.76073	6.98312	2.66185	10.9865	1.13503	6.18321	5.17953	5.63633	8.23139	3.10052	1.12596	1.81257	5.83607	4.85214	6.76371	3.81942
TCGA-61-1741	9.27703	9.45904	3.32064	9.37267	6.65936	7.13201	2.81056	3.86367	7.11024	8.78488	4.36293	6.10922	5.28504	4.01756	5.00536	7.27421	6.0492	4.06491	1.13054	7.05325	6.36883	4.41973	3.29065	1.74772	3.45359	3.78612	6.44112	4.58676	6.23664	5.60937	4.64149	6.04406	5.20395	6.31887	5.44405	6.73412	4.12861	6.91455	5.87029	1.98679	3.45638	8.58117	7.87723	3.5415	6.40253	4.40965	5.0068	5.19734	7.65241
TCGA-13-1511	6.4745	5.51621	7.07174	2.85787	5.74512	2.94621	7.21697	5.79676	2.72672	9.56688	1.67592	5.3537	4.04524	1.40387	7.29117	10.7047	10.3585	6.65386	6.07043	3.25228	4.5165	8.17892	5.97518	6.09401	6.28669	1.68496	1.36376	1.78726	8.59935	2.25687	8.4017	8.81187	5.36831	2.44524	7.57612	3.30055	4.61686	8.92678	1.94427	3.49954	3.42272	6.20181	8.57272	1.63194	4.89441	1.25584	3.16482	1.87481	2.57006
TCGA-13-1510	4.41519	10.9657	6.12957	5.36848	4.91191	7.49855	4.88217	6.27866	3.31033	8.42108	5.83002	7.57606	6.3335	1.04911	7.92254	7.96853	10.3786	7.18794	1.69175	2.95194	1.38329	5.50425	3.72812	2.88304	5.59022	1.69287	5.22078	2.11617	5.61996	4.44597	6.40103	7.36911	4.46931	4.49685	6.41054	2.51636	1.87137	4.16114	3.36026	5.66875	2.83639	10.4527	7.69457	0.936523	4.76795	2.90602	1.39246	1.84059	5.29886
TCGA-25-1313	3.83379	8.69726	4.36612	7.3184	6.36356	10.4165	3.55481	8.69741	4.28008	9.72511	3.4046	3.27943	7.37045	7.30422	11.7983	11.2311	7.04147	4.02037	1.21378	2.92078	1.4018	4.05784	3.9757	5.1461	6.68639	1.70144	5.16869	4.28934	7.50967	1.36706	6.41306	3.47302	1.50655	5.81309	2.17044	2.96348	7.14536	3.33354	5.09345	1.4013	5.85084	7.15558	6.12127	4.77992	1.65065	2.90737	2.1778	5.0288	7.01239
TCGA-13-1497	8.84561	13.5573	5.13981	6.76718	6.00288	5.09217	5.45532	5.57085	9.05375	5.81003	1.59809	2.6493	3.38615	1.39025	9.84268	5.52456	4.64276	7.11288	2.21307	2.36418	4.8848	7.2948	4.53786	4.11286	5.62939	9.41918	3.28248	1.72212	8.21412	2.11879	5.90528	4.91983	1.41635	3.85215	7.32008	4.40657	6.61923	3.60156	3.0427	1.60251	6.32604	10.6423	2.82518	1.89788	3.79671	2.83381	2.31264	2.01113	4.02198
TCGA-25-1628	11.9148	3.28325	10.4674	9.87665	7.2043	5.0721	8.54156	5.99972	7.55269	4.55645	5.90607	5.55869	4.03902	4.82035	5.8281	7.24968	6.85211	7.57804	2.58789	8.08686	2.71309	9.78882	8.11687	4.01174	1.62487	6.58944	3.71425	6.4156	10.4953	5.19321	7.36456	5.68468	4.60916	4.5426	2.41879	7.74939	5.46394	5.69612	8.4703	3.36141	3.15558	6.13221	9.59339	1.56154	5.96015	6.00862	4.59348	3.57157	6.24407
TCGA-23-1026	7.11756	9.82366	4.69873	4.55673	6.26574	9.2175	5.61281	3.48192	5.44806	5.84029	6.40892	3.42698	6.61784	1.34332	8.24382	9.96626	9.37384	5.69828	1.11252	3.24126	1.00348	6.915	4.88158	7.15867	4.41374	2.16898	6.27803	3.63661	8.03827	1.63511	6.32846	6.07795	2.47422	5.7613	5.36872	6.09682	5.7266	1.57719	7.31241	7.20785	3.91729	5.93329	9.64106	2.1638	2.4721	1.78166	3.09333	4.08312	3.1127
TCGA-13-1507	4.50177	7.20284	8.58207	3.51126	4.28914	2.59167	6.54587	2.54673	10.4637	5.57003	1.06866	1.00348	4.67417	2.90471	6.1664	4.51212	9.22466	8.27494	4.76544	4.77683	5.143	9.00541	8.36554	2.59716	6.80144	6.64964	7.32052	0.805858	9.74159	0.78341	6.09103	9.20642	1.07964	6.27438	8.37249	0.755637	1.70666	2.56018	5.41328	2.20773	5.19656	4.89722	8.75595	4.75187	4.52497	1.0869	5.11281	5.63928	1.40045
TCGA-13-1407	5.89375	3.72244	3.29335	10.3149	4.35454	7.64353	1.74257	1.91187	3.00826	2.27654	4.22373	7.68426	3.69522	3.13087	3.01559	7.80115	6.71172	6.08095	2.03632	1.8558	5.01813	3.37087	1.88335	2.07284	1.04143	1.21171	2.93756	1.39409	4.82851	5.80723	6.43557	6.09213	7.10805	4.28506	2.21892	6.24199	6.20256	2.10317	5.96802	1.22733	3.38315	8.4845	3.57324	4.17287	3.79965	5.21939	1.15038	2.64515	7.29474
TCGA-24-1434	9.64566	2.79511	8.41485	8.31727	5.92459	5.68842	8.84819	6.90707	5.73052	6.26728	4.6907	2.10955	3.48464	1.36715	3.56702	6.40968	9.23789	10.516	3.55211	7.32245	1.42109	10.0318	7.81368	4.79688	4.62037	3.99479	4.5759	1.60359	10.8246	5.47823	9.04606	10.9443	1.74485	5.14138	2.73966	5.98218	4.67235	3.07538	6.98779	4.18952	8.17083	3.73765	6.30048	4.30971	6.08791	4.77257	6.43412	8.65989	5.64376
TCGA-25-2400	5.68157	10.2286	1.50341	5.17556	4.91959	9.53445	1.41702	6.41931	2.14401	5.90524	5.47779	4.04363	7.07645	5.87564	8.12962	6.40909	3.03736	1.90446	6.97211	4.03715	3.69388	3.37998	1.99773	6.33116	6.1774	1.53226	4.93014	5.61586	3.1639	1.81182	6.67934	5.38422	6.06703	4.93915	2.23167	4.78606	4.52733	7.41192	3.74235	1.11001	2.75217	6.60895	5.9541	4.28052	5.79498	6.15957	1.08244	3.12048	4.4956
TCGA-36-1569	6.12725	3.65552	10.2278	6.59763	1.63992	4.16466	7.20686	2.4324	7.96249	4.82422	1.80478	6.46024	6.97717	6.14675	8.42573	10.1211	2.65976	8.22303	3.89065	6.18945	4.74426	8.07309	8.66684	3.2266	2.02199	6.1606	5.14581	1.64852	9.71927	2.57846	8.16956	6.69667	2.94122	5.75858	2.72034	6.20499	7.46999	3.10995	7.50389	5.33803	6.53835	3.67797	7.94328	3.81194	3.58391	4.52634	5.47052	5.65173	7.30664
TCGA-13-0908	5.94864	4.33913	8.32536	7.75303	1.85467	9.008	7.72418	1.88861	6.00685	5.2671	2.5156	3.08084	6.21748	4.45423	5.94697	9.00953	8.67704	6.27204	2.78382	7.22545	1.42762	8.59913	6.82746	6.8974	2.04938	5.32267	4.11261	4.77828	9.59644	1.63665	4.02793	3.58696	4.95652	5.18519	2.02513	2.56942	2.9784	1.73901	6.61926	5.70981	5.16485	3.81255	6.55524	4.07898	3.13268	2.84929	4.77403	5.22198	7.15442
TCGA-23-1118	4.30618	6.15097	5.55998	1.84009	5.3513	10.1052	4.61644	1.14864	3.95075	6.12032	7.00652	7.45223	6.48207	1.79155	9.95072	8.79289	7.63927	6.65066	2.18863	4.90066	1.55664	6.46389	4.43153	1.75395	2.94193	3.05916	5.00189	1.36616	7.33303	3.69086	8.88569	4.9098	1.49121	3.94586	6.14408	1.3621	3.48491	5.57142	5.44155	3.07467	2.17326	7.1166	9.50025	1.36869	3.43212	4.32349	6.0581	2.07534	4.51137
TCGA-09-1659	9.93915	10.0382	3.80175	5.12573	0.935608	2.24373	3.67985	8.96038	4.28365	4.73538	6.57587	2.21961	1.70654	5.86008	10.0667	9.48558	5.34119	4.43983	1.5026	3.17556	4.64439	4.43627	4.33325	4.72522	2.90599	2.96644	5.81913	3.25186	6.8418	0.995926	9.11938	11.4116	3.34095	1.12822	5.84044	2.03807	4.63812	4.1136	8.93664	7.21719	3.16077	8.3252	7.92751	0.930191	1.75547	3.036	7.15951	4.89218	4.20464
TCGA-13-1496	2.28524	3.10363	4.32835	4.33696	5.57655	1.98102	1.90091	0.948397	8.08966	10.1381	1.24699	0.836019	0.88028	2.03704	4.84502	5.29086	11.5617	4.59411	1.5848	1.73826	3.91345	4.80509	3.91589	3.62287	2.86104	5.01785	2.88175	1.07011	5.46942	2.14288	7.3343	4.38132	5.88875	4.7525	6.82768	4.14881	1.22109	4.42497	3.92975	1.21751	3.91683	5.99736	2.1288	3.27523	1.57441	1.79711	2.33309	2.56238	3.17985
TCGA-29-1768	5.2228	7.02725	10.2892	7.18985	1.60532	9.92292	8.56852	6.79701	8.04867	8.25779	2.61416	2.76782	4.68834	3.59308	9.72233	8.62991	8.99238	4.25563	2.87375	8.43712	4.86801	8.7178	8.0754	3.11561	2.0004	6.68506	1.03772	1.51107	11.2212	1.06311	2.12462	2.65611	4.21139	2.38693	3.03028	0.932597	1.21062	1.77544	6.42322	4.30593	2.62836	9.06464	12.3146	2.29733	1.21044	1.68298	3.50451	3.01329	6.54003
TCGA-61-2088	12.7497	7.47157	2.40615	8.37076	5.3257	11.4018	1.87631	3.35842	1.50298	1.57817	5.65691	4.25605	2.35891	4.11842	3.92198	5.53543	6.97552	2.8426	6.714	3.82149	2.27857	2.45586	1.69953	3.57258	6.44505	1.3028	7.19238	1.90983	3.13595	8.59186	6.17789	2.0253	6.50657	1.70865	1.85475	9.23202	2.56042	2.01203	3.37155	2.36967	6.75717	8.42704	2.22653	3.13752	3.50118	2.04721	1.69865	3.14895	1.62047
TCGA-24-1546	7.5673	9.17934	10.8793	4.02756	1.4865	5.7155	6.9501	11.5819	5.8217	8.39709	1.98159	2.87001	7.30111	2.52648	7.58399	7.28982	7.17853	6.60405	7.38637	9.38322	1.49705	9.44092	7.64293	6.24511	5.33891	3.9257	3.41602	2.86475	10.4759	1.32569	5.67769	8.58178	1.31301	3.05093	4.59985	4.38317	2.70584	7.03223	5.39075	3.86504	6.2882	8.06626	7.91011	1.36731	1.84987	4.04183	2.20458	5.29049	7.54376
TCGA-61-1724	11.2879	4.50476	6.58198	2.10417	6.08761	7.614	7.07463	2.34183	5.96913	5.83815	6.96621	1.84481	6.9412	3.48295	9.60879	7.86809	10.0817	5.92194	7.85958	6.52039	1.14271	7.04343	5.85276	4.22882	6.46473	7.5099	6.27969	5.19266	8.47697	6.08282	9.90749	5.97487	2.06904	4.18336	5.78315	4.49266	9.68025	1.49102	3.67625	3.7826	4.25086	5.28158	7.23864	2.78164	2.01386	1.92763	5.59829	1.99762	5.02303
TCGA-09-1661	8.19769	10.5367	9.65619	8.6871	5.69645	3.04144	3.19486	1.21214	2.06243	3.14319	1.21214	5.40729	2.51498	6.41592	7.96706	5.25685	5.7809	6.28835	6.89956	5.3861	5.39771	5.06374	4.99141	5.10223	4.35319	1.3329	3.06048	4.62499	6.77954	8.38319	5.57073	7.15899	7.28732	1.913	3.00785	6.0064	4.37575	7.53541	4.37701	1.72738	5.84181	4.94118	12.5137	2.52927	2.35923	2.25588	1.44501	6.39104	6.98225
TCGA-04-1536	3.93388	11.8122	3.1339	3.63907	4.42972	3.39718	2.02437	8.27809	4.24601	10.4789	1.60242	1.87823	6.56037	5.36282	8.6266	9.29472	6.23308	5.64887	6.43179	1.79924	1.61436	2.94751	1.83369	2.62886	7.94678	1.7004	1.06957	1.58142	5.37734	6.23132	9.16333	12.2098	4.88255	1.3082	4.14846	1.47438	2.19299	3.13906	3.78162	4.37747	3.64128	10.5161	8.45618	1.17462	1.24229	2.08677	3.11911	6.13318	4.27202
TCGA-61-1998	12.4646	5.41919	4.57892	8.50363	1.27566	3.54328	4.89999	4.93165	4.39919	6.4136	4.79783	5.75499	1.88947	6.95397	6.84873	2.22934	6.04659	9.84712	1.26916	6.16514	1.09984	4.83087	4.06026	2.14681	4.38582	2.42668	2.19109	4.25988	8.09795	5.64336	8.76023	6.14939	3.50121	3.84015	3.7544	3.92631	5.53642	6.80564	3.98959	1.21358	4.45881	5.69999	6.57581	1.12633	5.7335	2.80031	4.02603	4.52357	6.8177
TCGA-24-1467	3.97322	5.80048	1.23411	8.03623	1.56958	7.30025	2.41153	4.90824	4.61869	3.9908	6.08281	1.46157	6.70652	6.40787	6.26577	4.97801	3.68567	8.89468	1.42078	1.31941	4.78372	5.49095	1.54338	2.0383	1.53116	2.12908	1.41342	1.32054	5.07641	3.78803	5.41554	2.80168	3.17363	5.35072	3.77531	6.51294	6.69899	4.93709	3.44901	1.31974	4.30998	5.42442	4.75625	3.42267	1.47268	1.75738	2.13618	1.33483	3.98143
TCGA-25-2396	4.40239	10.6659	6.18653	2.44122	4.71213	4.48138	5.80394	1.25502	6.92122	5.86627	6.17404	4.12519	4.92338	3.24118	8.30334	7.11509	8.74974	9.75921	2.93111	5.16315	5.63781	7.29526	5.30017	2.15567	4.10429	4.29069	5.5017	1.76632	8.03603	4.53118	7.40144	9.96835	1.97829	4.99918	5.50794	5.15748	7.45469	4.69711	7.38141	3.51931	4.33993	9.73848	6.27444	4.49199	5.03941	4.95705	5.53579	2.05738	5.86823
TCGA-25-2392	9.39342	8.22847	4.54325	7.05446	5.75656	12.2386	3.14833	2.86465	7.72665	3.43802	3.49874	4.66496	6.94423	3.91089	6.50327	8.84956	6.46649	4.66247	6.83637	6.98698	1.16831	4.03014	3.77322	5.66456	5.01913	5.69241	6.25546	3.90682	5.62465	3.90559	9.4513	3.26805	3.7146	3.37672	2.92251	6.58699	2.66145	1.62921	3.46439	2.74949	3.59187	2.5386	3.43755	2.52168	1.63985	3.758	1.40788	3.68265	2.62282
TCGA-25-2404	8.8962	8.95475	6.37323	6.99644	6.85423	7.87763	6.85335	7.38251	5.36037	9.11286	5.55347	1.44198	4.89208	6.38624	7.68308	10.9817	11.7066	5.52835	1.57534	7.64087	3.61405	8.11607	5.58544	6.71431	4.91197	3.34017	4.45464	4.37798	8.8274	1.36632	4.45943	6.15144	1.47885	1.74768	4.96383	2.87068	4.57541	1.72061	7.42632	5.3621	7.1395	7.04598	6.69707	1.39284	2.30773	2.21721	7.13645	3.51729	1.92859
TCGA-61-1725	4.49487	5.85913	7.69173	7.55782	0.916486	10.7064	5.83703	6.48544	7.15238	4.83399	2.97776	3.33547	6.07479	2.22533	9.66379	9.63772	10.2504	4.08695	2.41052	5.79293	4.75654	7.77057	5.27389	2.71178	2.87841	3.75463	1.50528	4.54138	9.13806	1.97269	3.48828	6.50461	1.58106	1.55091	4.37351	1.11715	2.37262	1.318	2.31179	7.23397	3.43434	8.75545	7.51897	1.16784	1.70476	5.40571	3.55284	1.43379	1.77815
TCGA-13-1483	10.9445	7.8389	7.84663	8.25065	2.11483	3.80831	7.40188	4.41778	3.55517	5.52172	3.68316	2.04627	2.841	2.03742	8.07869	7.87272	5.17505	7.45589	2.32653	5.23759	1.62073	8.81668	6.52548	3.04896	2.95812	1.98109	2.53426	1.70925	8.92484	0.993752	6.88524	9.94519	1.38707	4.62947	4.68996	3.25315	1.59546	1.91589	5.7521	8.68406	6.7653	8.11523	8.26513	2.76805	5.01579	2.49625	3.98859	3.46403	3.95837
TCGA-13-0714	11.2443	8.88823	8.36322	8.45895	1.47938	4.58595	4.86372	10.4661	6.96306	9.23804	6.8577	5.56886	2.12511	4.4305	9.12474	8.69823	11.7911	7.66564	2.29084	8.24367	4.34877	7.5899	6.18085	4.58608	1.95684	3.90834	2.07046	2.45482	8.0673	2.14185	4.00242	5.41947	2.72433	1.72602	3.69006	3.68246	4.56798	1.65904	5.63709	7.85874	5.21128	5.9627	11.7758	3.9267	2.75362	2.68078	5.65868	3.50194	5.34989
TCGA-09-2051	7.8863	4.91174	2.96118	1.18238	1.73678	8.06367	2.56687	2.92359	6.5386	6.78017	3.525	1.57957	4.5563	5.56762	8.43738	6.79085	9.36313	1.8444	5.03421	4.6872	1.13605	5.1118	3.0291	7.12828	6.01477	3.32123	3.79834	1.70678	6.58933	1.08305	3.02359	5.9274	1.50923	1.16915	4.05668	4.16738	2.25118	2.84559	5.10378	6.47821	5.17456	5.91761	6.19779	5.01343	1.7353	2.70099	3.4432	5.53396	1.84983
TCGA-09-1670	4.48872	6.54381	2.89005	6.67125	1.41584	3.9586	1.22745	4.31147	3.90577	6.8718	5.19327	8.92468	8.15761	5.43525	9.16255	10.6229	6.73491	6.39863	4.35559	1.6939	4.31064	3.06606	1.93178	5.59279	6.02039	2.07279	6.14123	3.22307	4.32166	3.90608	7.46087	4.99906	6.50799	4.36533	4.46805	5.22745	5.21693	3.81069	4.40724	4.21377	3.41514	8.92841	8.0451	2.69874	3.30845	2.352	1.1631	2.58826	7.29698
TCGA-61-2098	13.3389	10.3704	3.19363	9.32084	1.27174	6.21512	3.68316	7.01115	1.65311	5.29737	1.20636	4.53115	3.50861	7.48254	4.09961	3.88123	2.73555	3.33838	6.75067	6.39576	5.32972	5.93625	3.65481	5.72221	3.63306	1.27583	7.30811	6.34338	6.49287	6.34114	8.55656	6.46024	1.86548	2.06567	1.50358	7.48658	3.84043	7.45514	6.45514	1.36641	4.70688	3.75775	5.00708	4.20632	5.33956	5.21817	1.38522	4.27388	6.14254
TCGA-61-2111	10.6182	5.54225	2.71857	8.87279	7.71605	5.28309	3.81379	2.24922	6.25052	5.21024	1.30957	1.92747	1.95669	1.76216	5.38922	2.04276	3.54778	2.74093	9.9145	2.22821	4.10972	7.92209	2.42688	4.87387	4.00403	4.36411	1.36472	10.0678	8.06334	2.63537	7.78732	5.52946	3.20047	3.07732	3.85694	5.69215	3.78131	9.30871	5.42696	3.00787	3.04248	1.91558	7.6221	2.01444	4.28982	5.14141	4.8554	1.79879	2.58866
TCGA-04-1655	2.79105	3.27499	1.75771	11.4314	4.99418	10.117	1.62444	1.72931	5.72367	2.75995	2.01163	8.69661	5.10835	5.04298	3.20994	6.44992	3.17571	9.2809	7.11629	2.01228	1.65486	2.43909	5.16006	4.4839	3.10357	1.8599	3.08949	2.7961	4.11857	8.32957	7.67036	3.9209	7.05215	1.31629	2.21616	6.08065	3.04908	5.18835	7.10818	3.0975	7.70993	6.24209	3.93425	1.70902	4.18562	5.03863	1.70962	6.21413	6.33653
TCGA-24-1419	4.72106	3.38642	1.2882	6.56467	6.78942	10.5251	2.03614	3.69297	1.31539	3.87269	1.09056	7.59037	7.06571	5.56699	1.53556	9.99995	6.42196	1.88359	5.88454	1.50468	2.56053	3.62706	2.22583	2.55404	6.45332	1.05782	2.77491	1.12693	6.05413	2.50678	1.44284	5.61866	4.30093	5.74903	1.30411	6.07268	5.14946	2.01575	2.46048	1.15467	2.39643	3.92501	1.87117	1.12718	1.45029	2.80708	2.46383	1.32511	1.41088
TCGA-24-1565	5.98693	3.5595	2.40123	2.53944	4.99715	10.459	2.43513	1.88785	3.45152	5.74818	7.23916	4.60519	7.59011	4.37428	7.27843	8.08909	4.95344	2.22704	4.80226	1.17047	5.94961	2.47988	1.91371	5.4261	6.67447	1.54119	2.65839	4.92951	2.76608	1.85172	3.0113	6.15622	5.41578	1.7274	3.87042	1.56356	2.39965	2.07139	1.5461	5.46834	2.42406	10.7921	6.86699	2.38428	1.4778	2.02636	1.87907	1.60931	3.17691
TCGA-20-1683	11.568	1.17545	4.0321	1.31062	4.3859	1.74898	3.47037	1.39159	8.9921	1.76167	4.11279	3.87255	5.11935	4.14513	5.67328	2.0314	6.52259	1.23362	1.6509	7.78932	1.44638	3.50875	6.17983	8.62028	4.6615	9.84507	7.86731	1.48725	6.29315	6.04317	3.34594	3.1339	1.39048	5.81725	2.62329	1.38916	8.8224	6.145	4.70383	8.30964	3.00205	7.08727	4.86736	1.26137	6.88466	1.15956	1.15695	1.41417	8.05111
TCGA-09-1665	2.73692	10.4077	4.33394	4.58798	1.25661	7.71423	3.16592	1.42876	7.36281	7.10036	4.66891	1.79894	1.12088	4.35923	8.84099	7.53669	5.82208	6.65947	1.06271	3.02492	6.16704	4.48559	3.88521	5.47948	1.09716	6.12823	4.8857	5.01698	6.69833	1.4564	8.49559	4.69245	1.30966	3.76496	6.39524	3.40508	3.25123	2.4951	3.54111	0.962837	2.50944	10.7551	8.99771	5.26794	6.3188	3.09093	3.28868	1.2296	1.42201
TCGA-24-2298	4.74614	2.62314	7.96745	5.26243	7.09631	10.5837	7.15709	1.33066	4.39015	7.16862	3.33758	5.46825	6.95392	1.4918	9.79111	10.7286	7.58494	8.42477	1.77097	8.29202	1.55534	8.50708	7.68113	7.87608	5.20407	3.3054	6.00279	1.20629	8.78089	1.12051	9.47104	5.13332	1.55692	4.53847	9.4906	5.48499	10.4823	3.54342	3.80807	1.51094	7.71187	1.91177	7.34246	1.1799	2.23573	1.26414	2.94284	4.92132	3.04626
TCGA-24-1430	11.7259	5.58188	7.30109	5.57024	6.53259	4.49265	4.3551	8.51872	4.72555	8.56344	4.70896	7.23304	7.1911	5.69161	8.44856	7.35918	7.94295	8.16924	1.56916	2.70171	1.48168	5.5436	3.95667	5.88582	4.01272	2.37452	5.76538	1.37652	7.51563	5.65902	3.42092	6.62157	4.74783	2.0613	3.08873	6.79088	4.67254	7.02776	9.85958	4.13726	2.7319	10.1519	7.47828	1.25374	1.73533	5.94726	6.62729	3.58279	8.15519
TCGA-13-0724	4.16876	10.0185	7.06493	4.79945	6.36985	7.25513	5.15503	6.80743	3.98	6.26578	5.59804	7.40517	3.94479	4.51495	5.89378	6.83332	9.08834	4.71856	4.34715	6.64399	5.575	6.43319	5.13532	5.33257	1.28058	3.30949	5.67048	2.95549	7.3884	4.08698	8.14891	7.00017	1.72182	5.24219	4.23524	4.52441	2.07502	4.77232	5.40761	2.20248	4.22642	7.90925	8.63344	3.33902	4.74418	3.87425	5.07284	3.91986	3.92488
TCGA-24-1923	6.4457	4.58616	4.3715	5.83721	1.35507	9.15453	2.19039	8.20504	3.80999	8.01661	3.56117	4.86144	7.44118	8.14044	4.00523	10.2523	8.51671	6.87923	3.64981	5.23375	1.36215	4.57242	4.41221	5.36181	2.2184	1.65506	3.5365	1.75453	8.50174	2.6297	4.062	6.88699	4.6995	2.60042	2.45391	5.08806	8.36697	2.6542	6.78216	1.81186	8.42082	5.74717	4.90455	1.38844	2.94245	6.61329	6.91329	3.79248	2.57937
TCGA-23-1030	6.1735	9.43538	4.42515	9.45625	1.07428	8.42975	4.87926	5.72672	5.258	3.80899	3.55166	7.03612	6.60424	2.40347	4.48943	8.02556	4.82209	8.0077	1.38553	5.25235	3.9764	6.75089	5.03265	1.69312	1.05216	3.24464	7.50984	2.05601	6.77247	6.63024	6.59706	11.3721	8.71134	1.83122	5.11936	5.18965	1.32232	1.97396	9.49462	4.97118	6.70863	7.9236	10.6922	4.11321	5.24162	2.17699	4.7522	5.26787	5.78057
TCGA-09-1667	6.31554	8.44099	7.40916	8.19715	4.94741	5.23777	6.30752	2.85143	6.92578	4.66999	2.88243	5.28566	3.91666	1.55182	7.21628	7.95206	8.55639	5.19855	2.44659	3.22314	7.21899	6.42815	3.76543	3.9242	5.90499	5.94521	5.02963	3.20459	7.98111	1.11299	7.41901	8.24458	4.03733	1.2199	4.18824	6.49951	5.31533	4.21734	4.89277	5.94923	5.639	7.77384	9.57548	1.03596	2.65189	1.24695	2.88949	1.65729	4.53321
TCGA-13-0916	2.23253	9.30045	1.08317	6.90927	7.07297	7.39117	6.80082	2.48669	6.55112	5.87731	1.19312	2.21773	7.88875	1.10018	1.71955	9.66502	10.2679	1.24978	2.19017	1.55577	1.2798	5.1436	1.70184	1.65385	6.59341	2.8767	1.11276	4.34932	4.25266	4.54032	1.40268	4.96321	5.26693	4.70422	1.38005	6.35302	3.7972	1.29856	2.90061	1.08332	1.48971	4.1229	3.38191	3.37763	1.28224	6.27256	1.02436	1.59885	2.01537
TCGA-29-2425	10.3436	6.80777	6.17194	9.09558	5.4341	5.92181	5.26372	4.8235	5.05214	2.74137	2.18609	2.7145	5.91482	1.77933	4.44113	9.85275	5.98702	6.82858	1.6587	3.57684	7.3109	7.18414	5.06887	1.49981	6.39543	5.95407	3.72458	1.30264	7.52092	4.47912	3.84652	7.83369	8.24765	4.11636	2.18236	5.31192	2.1595	4.34181	8.45745	1.25181	2.62388	6.97343	8.62879	4.48823	4.22022	1.08328	2.33321	2.36031	4.11736
TCGA-24-1924	4.13375	12.8115	5.82694	6.58835	5.45309	8.75928	4.54224	2.44907	9.05184	8.54876	4.76087	4.53231	6.07694	3.5614	7.05733	5.47173	10.741	3.61296	7.29467	3.45843	3.83873	5.16137	5.15931	5.14637	6.04528	6.7723	4.45797	2.28873	7.06619	3.32836	8.32751	5.48595	2.30082	3.98623	5.42229	5.53386	6.05595	4.06531	6.23069	4.84261	7.25496	9.42516	8.34254	1.29811	4.47805	3.41349	6.73505	2.01121	6.74385
TCGA-04-1651	12.0561	6.46593	2.83262	3.22142	1.2243	8.37153	1.60053	4.31211	5.17375	9.42496	4.69312	4.9892	1.12166	4.03264	8.78483	5.83873	5.06142	2.6863	6.96187	1.35297	3.00654	3.10745	5.55681	7.19513	6.26652	1.26404	1.12088	7.04816	4.37815	1.07348	5.31076	9.32384	2.34285	1.17053	5.03673	2.35589	3.98152	6.81233	2.21527	5.40478	7.22519	4.88337	8.94056	1.91984	1.86118	5.73089	3.02805	3.8312	3.71906
TCGA-04-1362	11.7898	6.26012	1.88822	6.4518	6.62785	8.98878	1.47639	10.4824	1.98507	8.90208	3.77377	1.83837	2.71133	5.66426	10.1581	4.19398	5.80115	9.02713	3.16849	1.75189	3.69987	3.50782	3.51603	6.76155	5.62864	1.21121	5.84795	9.05157	4.86347	1.21085	8.26995	3.85777	1.73604	5.4948	7.70737	5.21564	5.12424	4.42804	4.04011	3.24653	7.94958	3.30827	7.92422	4.99692	6.41789	2.6427	1.14876	2.95725	4.72571
TCGA-61-2000	8.0228	14.2322	5.82434	2.93263	1.08116	3.28598	5.84232	1.38614	3.88562	1.5815	1.87415	1.4438	1.46241	1.34637	8.96873	6.35271	7.74923	4.54249	1.26462	2.71769	1.01288	7.32771	4.36932	2.00006	4.92895	1.29754	3.2058	4.20173	8.0224	2.17289	3.95038	6.839	3.14586	3.65322	6.143	5.12519	2.23118	2.5344	3.60673	7.89693	2.98316	7.33956	4.08556	5.03431	3.51383	1.65832	1.71734	1.684	2.87456
TCGA-13-1477	13.4853	6.85651	5.46263	7.90423	4.66161	4.33734	3.12207	1.89553	2.59474	4.62935	2.76535	6.92239	3.83111	4.70636	4.29053	7.89272	3.63748	6.01708	6.3476	6.01657	3.31794	6.39292	5.97929	1.91817	1.29891	1.19707	1.28304	2.41907	6.40404	5.61949	10.0255	4.71403	2.54461	1.29955	1.2901	1.25083	2.41532	4.71957	8.00496	1.58476	5.3688	6.88094	5.94029	1.1907	1.8754	4.56028	5.57839	6.10851	4.85565
TCGA-09-2048	6.7863	10.7673	1.2177	10.3082	0.866976	9.63521	1.10322	2.26414	3.15349	1.01231	1.27908	7.84748	1.45043	7.09463	2.93874	8.35638	8.13703	4.86321	2.12128	1.57886	6.05155	3.91205	4.52834	1.23448	1.14999	1.84137	6.114	3.08359	6.95918	3.48474	7.32795	2.49414	0.979235	4.85598	0.970548	4.7948	2.87184	5.35806	3.7251	0.907762	1.89479	3.48336	5.58187	4.89694	2.46807	6.54896	1.32127	2.53815	1.17544
TCGA-31-1956	6.22654	2.26749	6.82346	6.89345	5.05266	8.26782	8.5096	11.283	11.9698	9.33753	6.53472	1.66822	6.36063	1.52654	5.27747	8.25827	8.53117	8.85206	1.85218	3.73454	1.15182	8.79642	5.83083	6.05859	1.85169	9.10244	0.998244	2.39938	10.2652	1.18794	7.43162	5.91973	1.62846	1.57143	4.83146	1.34484	2.06637	2.88147	3.85255	4.49911	4.5967	6.76675	8.37129	1.06979	3.25321	1.53823	7.13241	2.30173	5.01482
TCGA-13-0800	5.43139	4.87441	3.51406	10.0855	6.17961	8.39306	1.76834	2.40349	1.24055	5.48762	4.88847	4.64841	1.07222	5.33487	8.397	7.05483	4.32331	2.91376	6.32439	1.47509	7.03805	3.49276	2.71499	1.16191	3.11692	1.06803	3.41011	6.43436	3.83361	4.27354	6.5775	2.56265	1.3975	5.60831	5.12308	6.27	6.74342	6.60144	2.32376	1.62697	3.73831	4.05467	8.67921	5.00883	1.5797	7.1493	1.06123	1.38874	5.32607
TCGA-10-0927	10.72	4.17079	1.92746	9.14424	4.59485	8.52505	2.09277	1.88645	7.29538	1.30356	3.60472	5.89159	6.01379	6.85461	6.15013	7.53871	3.6466	5.67474	3.65344	1.95548	0.933943	3.91257	2.55427	1.42506	2.92189	5.05538	4.69242	2.61078	6.15288	6.04726	7.56314	1.9927	1.83919	1.81887	1.47091	6.6673	6.15692	4.074	7.91682	1.82985	7.55896	6.95007	3.90029	1.0784	1.2813	5.02089	6.31705	1.54908	5.43695
TCGA-59-A5PD	13.8952	8.232	4.73246	10.5614	4.74286	4.65919	5.83894	1.6885	5.436	2.27542	1.35755	1.31142	1.30333	1.22485	5.83632	3.56485	8.85786	9.43888	1.15699	4.78418	3.1907	4.65415	1.58788	1.59027	1.27298	5.85036	1.56956	5.7764	7.05787	1.23712	9.41436	4.15193	4.49676	5.19738	1.21268	4.81576	5.19185	4.74311	2.18426	1.26613	2.14001	1.97925	7.04025	4.0035	7.39921	1.36058	5.67103	1.50561	1.80627
TCGA-29-1691	2.51287	6.08422	4.91443	7.35012	5.70827	9.05309	4.73633	4.19373	5.58504	6.63815	2.07266	0.975807	1.30943	3.25913	2.16197	8.34385	10.4076	3.37345	5.30533	7.25256	3.33161	5.26701	5.52304	3.86097	3.20661	3.01331	3.34404	3.8461	7.15061	3.16585	2.321	4.2239	5.71562	4.45019	5.18645	5.37028	3.17423	3.16057	1.5688	1.22018	2.07197	8.54383	5.78913	4.81018	4.13157	5.60431	2.82753	1.64859	3.22661
TCGA-24-1435	8.30073	13.081	6.5308	4.18847	1.5554	4.76705	8.87032	2.45487	2.87918	6.36616	7.36879	5.79432	3.54848	1.41342	7.04725	4.27927	9.29716	6.12441	5.1406	4.0924	1.10448	9.93085	5.59064	6.84997	4.29882	1.37258	1.99118	2.7639	10.6325	1.17195	7.21288	6.2388	1.64672	4.20044	4.94622	5.06746	5.64001	3.38789	5.55894	2.74639	4.68111	6.5856	6.90874	1.10947	3.23413	2.41362	2.12486	2.5841	4.67013
TCGA-30-1718	5.34218	9.49732	9.35469	6.52427	1.1599	7.46162	6.47107	4.14498	6.88075	4.68995	7.69679	4.1582	3.57772	2.76751	8.34718	8.90067	3.96494	7.0282	5.63114	6.14886	1.59455	8.97234	6.54303	5.14752	4.26787	4.86297	1.70747	1.50469	9.83949	1.12969	4.37666	6.52896	4.68507	4.30934	6.34207	5.00123	6.83584	4.90164	3.39969	5.19143	4.02383	7.73453	9.58168	1.79587	2.43514	1.56494	3.05037	1.7648	5.37874
TCGA-13-0920	10.1324	9.74312	4.5443	9.14847	4.24559	6.80588	1.58213	5.336	8.44974	3.0211	1.81313	4.40795	1.47077	6.27495	5.03385	4.7673	8.68008	4.73811	7.37943	3.10194	7.44686	4.2873	2.95222	2.25222	1.88349	6.75485	4.3444	2.01474	6.57507	1.72834	7.304	5.83694	1.56633	5.54558	3.0148	3.67904	6.27806	6.23776	6.91476	1.79304	2.52039	5.75093	8.76938	5.07596	5.93909	4.00752	4.43478	2.07689	4.13484
TCGA-24-1846	4.78535	9.15824	6.67575	4.47835	4.98264	9.69696	6.09471	1.49387	4.5898	6.17211	1.5217	5.60045	1.68142	1.20478	9.62654	5.51377	8.01096	4.24661	1.60421	7.33623	1.44886	6.87919	6.29173	5.77777	6.8538	4.31074	1.13167	4.96631	8.34696	1.28253	2.40733	2.8895	1.43225	4.99322	6.34229	1.85418	1.61962	1.37541	2.58181	6.28349	5.35671	6.80085	9.67905	1.25419	1.84401	2.03338	3.39267	2.33882	4.39729
TCGA-13-0897	6.24944	9.60119	6.1691	4.2934	0.877986	6.8153	5.97035	2.99101	4.25869	10.2376	2.95546	3.01375	0.991207	1.04463	4.93408	6.47656	4.47022	7.0301	3.74464	2.54462	1.78745	8.6391	4.98767	6.1605	4.91198	1.98116	4.16104	4.25538	8.91075	0.843683	8.81208	3.94946	6.31504	4.61645	7.7253	2.74984	2.44605	3.08434	1.78207	2.07557	2.34042	7.55185	8.4238	0.935627	1.76888	1.93495	1.02491	1.81517	2.53167
TCGA-25-1633	13.3624	4.99461	9.81284	10.7941	1.42739	8.81856	7.6243	4.40294	6.48455	5.6942	3.26221	4.73739	5.82108	4.32862	3.73609	7.71821	4.69177	2.92689	2.6123	7.94034	2.14922	7.92346	6.52127	2.99476	2.35834	4.46728	1.94952	3.28425	9.89848	3.45265	4.37918	4.87011	1.70454	4.54477	1.1606	6.41394	2.61418	2.65273	6.85378	1.89124	6.77768	7.23801	4.5905	5.32931	3.51091	5.97951	7.81288	3.25955	2.53319
TCGA-25-2393	7.07469	7.43559	5.33187	10.9428	5.66747	7.31288	4.3359	1.30221	5.17008	2.13021	2.06519	3.60698	1.3719	3.79958	4.43485	4.51136	4.3809	5.2735	5.94435	4.94256	2.2378	4.30572	2.90564	4.05585	1.15174	2.46405	2.27138	1.41928	6.45035	4.4072	3.60672	7.77742	1.26865	1.30522	1.91319	4.73928	2.2674	8.22319	3.7225	3.89873	1.8374	2.77471	3.88721	3.06724	5.9474	7.24028	5.16249	1.41696	2.82849
TCGA-24-1428	2.24617	8.23934	2.41674	5.37931	6.32571	2.09991	3.23919	2.64727	8.73896	5.687	1.28055	1.18596	1.29448	4.80094	7.46513	6.36849	6.81299	4.10614	1.13828	6.67337	1.39991	3.39232	2.47864	1.3843	1.94525	6.06583	3.14343	1.3626	5.65097	1.05096	7.96513	4.33192	1.42079	5.4063	3.43838	1.14361	2.65114	3.69169	7.9596	4.53821	3.09599	8.84639	9.89769	1.06682	5.35454	1.3235	3.01212	3.0792	1.18045
TCGA-24-1423	11.3984	10.3853	4.63779	6.12097	6.3982	6.41921	4.75629	5.78975	3.49242	9.14981	4.2104	6.84457	5.15172	5.05178	6.67779	5.06327	7.76907	10.1912	4.22691	4.25331	1.23985	6.08443	5.06126	7.22099	6.70073	1.77643	6.10248	5.67541	6.71073	7.46948	8.56404	7.5558	2.33862	6.09583	4.60023	6.67459	5.92042	6.63342	5.51669	2.66489	6.35391	7.55962	8.07994	5.03154	2.13209	2.66998	4.42562	6.37498	7.0194
TCGA-57-1993	11.4133	8.69587	2.55027	5.29178	3.80944	9.33683	1.73477	6.30531	4.05357	6.10929	6.49755	5.15273	5.60378	7.10666	6.87536	8.16559	10.3412	4.62607	5.64811	4.56336	5.25622	3.49208	3.09474	7.04025	7.35252	2.18349	7.68612	8.32867	4.58217	5.72823	7.35633	7.72847	2.23943	5.33377	6.39068	4.19177	7.12833	3.10353	5.81122	4.41921	2.62689	8.08611	5.02766	4.77365	5.5008	2.77513	1.45526	5.05648	1.5772
TCGA-09-2053	10.3328	7.49937	2.99536	5.09711	1.08943	6.03688	1.76474	9.48461	9.62627	5.01851	6.45149	7.32266	4.50585	7.32471	7.53828	5.32699	8.00241	5.89731	1.29431	7.31713	5.99482	4.67716	3.25159	1.75679	1.35366	6.80851	4.71027	7.76237	5.75844	3.90341	8.48699	9.83375	4.98231	4.93725	4.94164	5.80294	5.75603	5.83973	7.20452	2.23531	4.12885	7.40775	8.08718	1.30966	5.59832	7.00722	1.16981	4.39922	7.52391
TCGA-23-1119	3.56033	10.8052	4.25244	9.09613	1.4586	8.41488	3.74426	5.46898	10.2903	7.44447	3.92824	3.99447	2.04203	6.38728	8.89511	9.93186	6.72495	4.05019	1.93974	3.02662	5.73781	5.69336	6.08225	4.87444	3.77326	8.0819	5.11614	9.01574	7.67058	2.80026	6.92429	4.85802	3.01463	4.4016	4.66511	4.8139	5.80537	4.19888	4.17609	2.78302	3.65465	6.55493	7.95271	3.77803	6.40052	3.27037	3.79948	4.38234	1.59691
TCGA-VG-A8LO	11.183	8.60613	5.23398	6.19006	5.88871	4.22018	5.05045	10.587	3.38718	8.9864	7.29538	8.64326	3.07745	1.56409	7.722	7.38109	6.43678	9.57057	8.30493	2.96251	6.62472	6.4276	3.66248	3.03792	3.09185	2.21689	4.21074	7.16421	6.91287	2.71434	7.08627	8.56087	7.51218	5.82721	6.63405	6.48047	5.26361	4.84309	5.76042	4.42264	6.6898	6.4774	10.4137	3.4656	4.27173	1.58775	1.19083	2.08881	4.01111
TCGA-24-1464	8.39191	6.30157	3.06558	8.16813	5.01332	8.35939	1.88911	2.07477	5.11424	2.58005	3.63419	7.42744	5.38049	5.89719	6.35459	10.8935	7.65505	5.7482	1.37304	3.59186	7.00645	4.59282	5.32766	3.50085	6.72656	2.83094	7.78293	1.68871	6.01304	0.967886	8.15374	4.88549	5.11142	5.11922	1.21425	2.49284	3.63082	7.52185	2.7127	1.07337	3.89158	5.47071	3.9024	2.21264	3.37442	1.70639	0.947575	2.67714	1.32276
TCGA-23-1023	7.45303	4.11703	2.66837	5.43726	4.60459	7.48832	2.9231	1.62384	5.00621	10.1798	9.253	3.83952	2.75116	6.37056	10.6988	5.54024	3.68553	4.73029	6.77855	3.18843	4.162	3.86856	4.0444	6.35794	6.61198	2.67947	8.40016	4.76974	6.8633	1.13225	8.94952	6.05411	2.04173	4.27483	1.83946	2.10197	3.63511	4.22187	2.95459	5.3819	7.14454	3.53036	6.12282	3.78968	1.17123	3.09376	6.33266	2.33174	4.91678
TCGA-25-1318	14.0807	10.9989	5.27017	2.93918	5.75228	6.92674	4.46443	6.5565	2.9737	7.76069	3.29016	5.4632	4.63117	5.43002	6.9239	8.75228	5.27895	8.02427	8.42319	7.13075	4.06237	6.1913	5.11759	8.28175	6.68754	1.62124	2.86699	7.83709	7.59273	1.75944	10.4695	8.18159	1.81616	3.71735	7.00449	4.58915	8.86077	6.39818	4.63577	7.33615	7.4195	2.98567	7.47266	1.42319	3.23406	1.36733	1.68625	9.18997	3.8557
TCGA-23-2078	13.1036	3.13204	7.76575	9.06772	1.54416	5.50296	8.1684	2.74723	7.86238	3.13913	2.16919	4.73945	1.79016	5.66142	8.08912	10.4267	2.73761	9.48737	4.52008	3.86872	5.92421	9.50753	5.72626	3.73684	2.13341	4.26415	1.51314	6.01377	9.70457	3.76435	9.23007	4.53475	2.67384	3.28222	3.38557	3.81242	3.95102	6.56633	6.44504	2.35079	4.56868	4.96795	7.89932	1.22885	3.53617	3.99933	6.65343	1.8192	3.31113
TCGA-36-1580	12.0847	6.53167	10.7737	7.31593	5.61361	7.46107	7.6223	3.95786	4.57394	1.84142	5.29751	5.9031	5.24827	4.89104	8.04873	6.58237	5.69598	9.53243	5.3838	8.15517	1.19037	7.80914	8.46832	2.37999	2.76921	3.58972	4.11782	6.27874	10.4068	5.61582	9.64597	10.3542	1.54978	2.43454	2.81172	2.84204	7.08047	6.78174	7.82099	8.71664	5.48664	5.74168	6.21788	2.21625	4.39581	5.64	3.10742	3.26278	6.20157
TCGA-09-0366	9.1563	4.66511	2.68642	9.28399	5.76486	3.70002	2.22192	8.53738	2.55562	5.4325	3.47664	2.39668	1.20343	3.81076	4.33939	6.69414	7.99909	5.52623	4.27512	2.81035	1.91217	2.60541	2.6913	6.45463	4.3358	2.07669	3.98856	3.70098	4.46608	2.48498	3.1223	8.28754	1.21783	3.20785	4.28975	4.99871	4.75405	2.46239	2.55344	6.6773	5.65808	6.69555	7.48323	6.09246	4.21562	6.01866	1.09731	6.37187	2.12725
TCGA-30-1862	8.64916	1.71127	8.5634	5.12786	1.38782	1.38195	7.32449	4.63475	7.39594	6.124	6.22361	2.11457	7.49624	5.33391	7.67902	8.41021	3.58041	6.99799	4.8851	7.00779	5.97364	8.75224	7.89925	4.5142	6.56907	9.02013	2.95598	1.29893	9.49064	4.35303	7.20272	7.76988	5.82762	5.90789	2.14538	6.25067	7.77543	1.78521	5.28898	10.5924	7.1532	5.81182	6.43639	4.88213	5.43884	1.2103	3.38552	6.98964	5.39227
TCGA-20-0991	4.8245	11.4192	3.79251	8.3075	1.85181	6.78204	3.12309	3.09353	10.024	3.30388	1.90295	2.54387	2.69105	0.768497	5.13439	7.17303	10.0608	5.10115	6.8844	5.04108	4.10688	4.84898	8.66894	3.8947	1.34398	9.57949	2.74085	2.14355	5.74498	2.62447	6.47594	9.22096	2.53883	3.40932	4.39369	5.13785	3.43139	6.24659	5.43331	5.35253	1.91278	4.0475	4.32328	2.21697	4.90193	5.13711	3.73251	1.65524	1.99242
TCGA-24-1418	12.5601	2.4731	7.38798	10.2509	5.57976	4.13093	6.2896	6.21574	6.54539	5.06237	6.94582	4.59504	3.70992	3.3581	3.57793	7.08105	9.30029	9.46343	3.4912	4.75487	5.81478	7.92716	7.82381	5.08171	1.99462	4.82836	7.8535	4.50182	9.1382	5.76479	9.4918	7.45675	4.73553	4.7265	2.06377	6.75722	7.45901	4.29485	8.27785	3.86164	8.20043	6.43355	6.60547	4.04342	5.35399	4.64366	4.12265	5.76742	3.07243
TCGA-25-1312	13.2985	6.75579	2.04181	4.79149	1.31965	4.44572	1.55623	6.16535	4.62806	5.93533	3.59334	2.44135	3.82901	6.73394	5.26914	8.5195	7.87372	6.00596	4.79212	4.08393	3.34817	2.27944	2.03822	3.58844	3.89295	1.56212	4.06237	3.27982	5.42373	6.42719	8.34979	7.13616	5.29992	3.53958	4.65154	6.31627	6.43882	6.72945	6.38638	1.42887	5.9377	6.936	6.66684	4.56343	5.00814	2.89497	3.52007	5.91404	3.6463
TCGA-29-1762	7.07836	15.2529	1.06194	9.28325	1.1914	7.86269	2.74015	3.09669	1.38876	3.81963	1.4234	6.65308	1.8381	6.3534	4.69356	7.18217	8.71095	2.72619	7.82701	2.67628	1.41995	3.91792	0.985256	2.09894	4.30282	0.868266	6.81359	1.11365	5.84285	4.58477	5.3572	4.61204	6.20372	3.98282	3.43018	5.83466	3.87306	6.98789	4.81855	1.03622	4.38899	7.15594	5.46498	5.5349	2.09521	9.71486	1.95806	5.94618	7.33776
TCGA-04-1361	3.42944	3.96851	1.53539	7.84909	6.11441	12.2532	3.77187	10.1842	4.38227	8.40688	2.40994	5.95192	7.41934	7.8288	8.24931	11.6216	9.65575	7.28108	1.47738	2.18849	3.46364	3.59586	5.3931	4.0224	6.99701	2.56833	5.35655	2.48154	5.17583	1.97175	2.69086	2.40984	7.04319	5.33923	5.57072	5.62433	3.66724	2.74341	1.74227	2.49763	3.87363	3.98022	8.66705	2.3768	1.37188	2.9529	6.16739	4.7681	5.84504
TCGA-24-1474	3.21115	3.48007	1.98315	3.74269	5.16331	6.69591	4.07145	1.85968	2.38752	6.60184	1.6861	1.70052	3.29529	1.25705	3.09772	8.48814	5.1765	3.3094	1.39835	1.57393	5.20707	2.92505	3.48701	3.6204	5.57336	1.47665	4.52447	1.55811	3.34754	1.2764	2.02265	3.01641	2.70918	6.06221	6.94751	6.72912	2.60436	3.83992	1.21086	1.29312	4.46121	3.05336	5.73693	1.64011	1.2412	4.37642	1.15772	2.62476	5.01282
TCGA-61-2012	8.96294	7.33817	4.06267	6.19295	1.34031	2.375	2.56715	1.79111	10.5336	2.51806	7.72769	4.15154	1.32501	5.50757	6.07075	5.08962	8.85871	6.94166	1.48747	6.67163	2.84227	3.08321	6.30074	4.37823	3.75652	10.1312	5.30949	4.42857	6.43011	1.59212	9.6338	9.64135	1.21667	1.18721	5.89798	6.37101	8.58143	2.14045	6.35616	5.98313	3.51177	4.42948	3.59697	4.84071	3.51903	2.83463	1.78713	5.67449	3.04328
TCGA-25-1634	8.32999	3.32743	2.46018	10.8541	4.94468	5.85668	1.55099	1.5182	1.21725	2.18309	1.68031	4.02478	4.16861	5.81122	5.1381	8.23478	3.38953	6.10266	7.37117	1.64464	1.63752	4.20156	1.20508	1.50427	1.40632	1.03529	3.04096	1.20113	5.38091	6.17418	4.68111	4.44557	1.25503	1.19396	1.65269	7.40672	3.20565	6.91188	5.24786	1.01295	1.57272	6.0916	4.36475	5.41302	3.68533	3.8205	1.02913	2.02617	5.30413
TCGA-25-1630	11.0188	9.0247	2.76008	2.24779	1.06678	3.47299	2.6288	8.71116	4.95158	7.30266	5.46239	2.21667	1.84011	6.61021	5.4611	7.68711	8.77126	6.11388	1.7366	2.46416	1.80953	4.56826	4.7618	1.7471	5.74478	3.17325	3.60683	6.15584	7.09623	3.72848	5.78679	11.9731	8.02996	1.57312	7.1998	4.48604	5.08745	4.52046	7.16317	5.43282	3.04866	9.26738	11.0554	1.32557	3.43261	5.88814	5.63648	4.01305	3.90928
TCGA-36-1581	7.47914	5.93078	1.63628	1.79226	4.84148	9.86555	3.9523	4.29978	10.6849	11.0215	5.91161	1.53665	2.0521	5.20787	3.10177	8.11167	4.3238	1.58728	7.03663	5.5805	4.85604	3.79306	2.64011	7.45831	6.10842	8.41834	1.22983	4.11435	6.0669	1.28625	3.92837	6.10327	2.33271	3.7393	5.04309	1.80507	4.33264	2.81209	6.44843	9.27389	2.15692	2.83949	4.1641	5.53743	1.68457	2.43319	5.64404	3.91808	2.07816
TCGA-29-1776	4.34273	7.673	9.14731	3.97849	1.06104	8.56897	6.02196	7.27787	6.59554	6.36803	5.56495	7.76359	6.79125	5.04907	9.21174	9.95709	6.21804	10.3735	1.90635	8.00858	2.11244	6.39413	6.33625	6.16072	7.31278	5.4138	1.29576	2.57687	8.72276	5.90164	6.2599	4.84665	6.95484	2.41122	3.8912	2.73075	2.70514	3.10709	5.77586	6.1696	4.96621	6.66696	10.5852	1.61556	1.39132	5.52082	5.8785	3.09072	6.93451
TCGA-61-1900	6.40304	6.74002	4.61484	8.07173	5.09575	5.63309	1.96744	5.20665	6.71884	3.34519	1.23874	5.08976	2.67124	6.96924	3.72853	7.48191	5.46815	4.50259	1.23819	2.43232	3.14641	4.77677	7.15853	5.38283	2.04335	8.50217	5.2788	3.29123	4.95701	5.37171	6.74309	7.1953	2.95937	6.45173	1.37945	5.35445	3.73187	6.32096	4.77553	1.35326	7.46556	3.89504	4.29678	1.51761	1.46791	7.54784	6.37461	4.76301	4.40832
TCGA-13-1410	4.68269	3.45946	7.79828	4.52284	6.38392	3.41097	6.11505	2.48796	7.26754	9.93582	1.88666	2.75304	6.28412	3.23922	8.79144	9.35928	7.34113	4.4189	2.92258	5.33863	5.04896	7.66514	5.86182	5.28782	5.20552	4.86001	4.64	1.98868	8.19811	5.61709	8.55239	7.82479	4.30803	4.05793	7.95749	2.39093	9.19694	8.4569	9.29178	2.84705	4.61083	2.68808	9.7823	2.50379	1.25341	2.58487	3.10666	3.21	2.15649
TCGA-25-1632	6.90278	4.12702	4.64394	9.82787	5.59096	3.13291	3.75941	3.40283	1.65738	2.40898	5.30028	5.38509	2.21974	5.51984	7.02233	7.01972	2.94352	6.25791	1.21222	1.62882	3.81009	5.84048	3.86475	1.39419	1.12059	1.03959	4.07403	3.18248	5.89302	5.80455	6.5809	4.37402	4.12446	5.88606	4.05861	3.74099	4.93133	5.18788	9.5848	2.72372	8.17207	5.22453	8.34938	4.15694	5.06625	5.47386	2.04191	4.30576	7.57925
TCGA-24-1104	2.64228	8.25896	4.23973	1.99433	1.39876	6.98451	2.73916	5.68465	9.11248	7.75369	1.57704	3.11623	5.24218	6.63501	9.97056	10.8889	6.09208	3.03637	5.24165	4.80328	1.10696	3.16332	2.46708	8.43881	5.89169	9.05688	1.21976	1.24379	6.17309	1.17823	9.10193	7.99968	1.81162	1.39238	7.5407	4.97497	7.238	3.71554	2.91122	5.42065	6.17605	4.1465	7.6918	1.90701	1.26266	1.49695	1.51138	6.66431	2.3127
TCGA-WR-A838	6.27369	11.792	1.48718	4.63703	1.38059	8.59506	1.37243	3.62728	1.41402	2.76737	6.97174	4.13589	3.31919	4.78819	2.88589	7.14594	8.60505	4.34733	3.39745	1.72339	6.68884	2.77095	2.0082	2.15806	1.56648	1.10774	3.75386	2.29606	4.2392	3.79046	7.82269	3.43712	5.36001	1.40892	3.08338	7.21883	6.58018	3.31216	2.92165	1.24016	3.79686	6.02637	3.03471	5.3225	4.05577	5.80289	1.24424	1.76519	2.73153
TCGA-25-1328	8.16036	8.61885	8.7315	2.676	1.48201	1.41908	4.68962	2.61449	5.50916	3.31731	1.69892	2.81535	8.41446	6.78309	4.7228	9.17717	4.40831	5.27067	2.52719	8.84985	1.23817	8.1952	7.53724	3.3885	1.37023	3.84216	1.73667	1.94855	8.98356	5.67506	3.46963	4.44285	5.50235	3.33131	1.39633	1.33976	3.31695	2.55844	8.29904	4.10079	5.65102	4.51658	9.55765	4.61203	1.2472	4.63415	7.48373	4.72168	3.96052
TCGA-13-1403	12.249	9.79421	4.31367	7.95958	6.2679	2.90519	7.09881	12.7953	2.24235	7.52059	3.20563	4.85314	2.85853	1.26882	6.23808	8.65051	7.53948	7.80367	2.2874	2.33458	4.50967	7.77567	6.40705	2.8529	5.65661	1.19996	4.1071	7.17473	7.68419	4.78405	7.23386	11.9266	7.19064	3.35139	7.63405	3.19448	4.0639	2.56849	6.80628	7.00103	8.00531	8.10731	7.47312	3.9686	4.17342	1.22842	1.11925	3.8207	1.48482
TCGA-13-0766	2.52437	8.70027	6.46406	4.17605	0.75223	7.95672	3.91761	4.15918	2.48296	3.26339	3.64751	5.56475	4.85673	1.63043	7.88733	9.1331	10.4871	4.81633	2.97705	3.82012	4.48178	5.657	3.74606	1.86028	3.8545	1.1616	2.42214	1.86067	6.48944	0.706394	2.75849	7.63675	2.56747	3.26419	3.89602	6.04324	5.83387	4.14705	5.49551	4.26046	2.42611	9.00598	10.699	3.52898	1.55352	8.44142	4.78362	3.2645	5.17099
TCGA-13-0924	5.61989	5.33798	4.97889	4.90855	6.4116	11.3494	2.3531	9.8803	7.4378	10.6045	4.65488	6.11587	2.47047	4.45165	7.7467	9.36183	10.3944	5.44493	4.46441	1.41485	6.1964	3.75918	4.83867	5.30539	5.58659	5.666	0.911192	6.17999	7.101	3.43167	6.70489	6.4142	4.67662	1.7409	6.4328	2.05315	6.04264	1.04449	7.14384	6.50258	6.42581	8.63873	7.62821	1.11224	1.41879	7.15152	6.47712	3.42755	1.89584
TCGA-04-1365	6.96217	11.6128	3.50956	9.91382	1.50382	6.6082	4.79021	2.54716	5.83472	4.97768	6.71213	4.00257	1.19253	1.12985	5.96162	5.54743	6.36055	8.36643	3.41674	1.53719	3.13503	5.21778	2.86219	4.88606	3.49593	3.26145	1.62242	6.19916	5.8343	1.16605	7.37589	4.9734	1.43604	6.17111	6.44899	6.6092	3.48088	5.4143	3.99955	6.56646	3.55534	11.2194	5.79894	5.17419	2.57029	2.26401	3.92004	1.45948	6.05966
TCGA-04-1341	10.0282	7.6273	7.15029	7.58754	5.3466	6.75189	4.73923	2.44886	5.2286	4.88064	4.54209	5.64739	3.07069	1.55593	9.51874	7.58876	5.74616	5.325	3.7788	4.09123	5.8451	8.16392	5.95105	3.828	3.36304	8.24236	7.51337	6.94448	7.0748	3.64881	8.1096	7.94802	1.19873	5.01073	5.04045	5.55281	6.85792	5.99401	5.66431	3.13603	3.72069	6.32149	5.5206	3.40785	4.07101	4.1938	1.10865	2.69412	5.87663
TCGA-24-1928	12.6149	3.6216	8.65897	8.46235	1.40913	5.98347	7.96313	11.0096	5.48658	6.94375	4.93877	4.00766	5.45915	2.46949	7.02153	8.34597	8.81057	5.2893	3.25702	3.84057	1.4923	10.0604	8.66351	5.83418	2.76679	3.68689	1.78635	5.25157	9.48622	2.62916	8.11258	6.94436	2.0184	4.84404	4.36264	7.21492	6.15802	5.57224	6.54308	8.17181	7.53966	5.15216	8.00807	1.2427	3.54246	6.00948	2.01761	6.13887	4.13605
TCGA-24-1562	10.4604	7.32413	8.67755	7.02461	1.31683	5.3771	6.22928	7.67197	4.93285	9.31312	3.2506	6.94318	7.06517	3.51035	6.41605	9.31043	7.76514	9.34875	2.54047	5.82012	4.55968	7.14541	6.99786	5.15365	2.36875	2.69512	4.29619	3.95531	8.95121	5.13395	7.78252	7.93186	4.95208	2.14255	4.78662	5.55845	5.2592	6.81212	7.42409	4.16137	6.96357	7.63201	8.47965	1.52789	3.1177	1.51581	4.4415	2.48807	6.92499
TCGA-24-0982	7.49324	10.2389	3.9689	10.056	3.96893	4.97965	4.43554	2.98847	7.34441	6.15948	4.94091	6.7109	6.66292	6.41726	8.70954	5.88277	4.54086	6.89216	1.13257	4.55064	6.15305	6.26853	4.40728	4.87696	3.3733	5.85657	4.55477	2.13801	7.13614	2.81816	4.38829	8.82029	3.03377	5.51263	5.22043	3.72659	3.81813	5.70689	6.69851	2.56219	5.42582	8.52687	7.48194	4.2193	4.2932	2.98847	4.75052	4.14311	4.74374
TCGA-61-2002	4.89043	7.21133	7.59952	9.84434	1.37046	6.20513	7.11611	8.19759	7.56642	6.83315	8.71591	2.519	2.70285	2.44851	7.71573	4.95951	11.3478	9.13692	2.55415	5.01452	3.68074	8.00347	6.3507	4.5032	1.78874	4.58706	1.13836	3.84111	9.67336	2.2111	3.83492	7.98152	3.19487	4.72533	4.49585	5.57919	4.35721	1.80629	7.73314	9.4211	1.8575	6.13935	9.5239	2.60643	4.78172	2.9829	6.62391	3.77211	5.10625
TCGA-13-0768	4.82916	2.23833	9.23474	4.80743	2.05889	8.89456	8.11215	1.34482	10.6714	9.16065	2.14884	1.56318	3.58744	5.35781	7.99968	7.20434	6.02666	5.91185	2.75314	7.60132	4.42544	10.2868	6.42983	3.64836	2.46383	8.42139	4.1573	2.40725	9.95259	5.87458	5.0576	7.69726	4.53913	3.66334	4.83641	4.96654	6.21484	1.8339	2.37368	4.09001	2.8069	1.86111	8.82298	1.25025	3.292	7.38605	10.5904	4.10937	3.53129
TCGA-23-1029	4.3212	8.16061	2.66568	6.0195	6.09067	7.46597	1.98104	2.87802	2.59056	8.62143	1.62344	6.25761	6.15927	7.95184	7.80904	5.00011	7.81779	6.92842	6.53696	1.91481	4.9481	4.86579	1.69146	2.75505	4.89625	1.82723	5.33488	4.06607	4.2682	2.54475	4.49402	4.19132	6.62174	2.17533	3.84363	6.22375	5.24045	4.53904	5.48222	1.79404	4.97038	6.08564	9.91479	4.27712	1.54435	3.76008	1.41408	3.71593	7.55978
TCGA-25-1877	10.3061	2.35105	6.75947	9.57824	3.06667	10.1954	3.89849	2.34822	7.80199	2.80712	0.844567	6.11652	1.01526	1.49256	2.21214	2.19009	4.49533	1.4891	6.68429	1.05408	5.43303	4.70273	6.73129	4.52992	5.27423	5.75012	3.94651	1.28754	10.3265	5.41804	4.38071	4.95061	3.08406	5.48521	1.06236	3.68912	3.53756	5.30373	5.20937	0.891959	1.52312	3.71614	4.96106	3.25631	4.20689	7.29901	0.925474	3.82712	3.7998
TCGA-61-1907	2.75887	11.3584	0.907137	6.22043	5.2232	13.8416	2.03037	4.98873	9.40184	7.9049	1.49043	4.17046	6.63589	0.997581	8.03247	6.34705	12.9312	1.22562	1.0431	1.10897	3.6402	3.00717	1.02391	1.05492	3.18251	6.51053	0.951487	3.22337	2.68113	1.00645	2.89325	6.11002	1.13064	6.12282	4.46885	4.21652	2.60796	0.875973	1.26887	5.59938	1.80619	8.35684	4.20798	1.24965	4.49913	1.85625	1.12178	1.74954	1.65057
TCGA-57-1994	10.1708	8.70665	2.90259	5.52938	1.98229	6.49715	1.86034	3.48687	8.86016	8.56999	6.33874	4.25353	4.40662	6.19019	5.29173	7.45256	7.0233	7.31172	1.64836	4.20117	3.72654	3.59639	2.51758	2.16903	2.75319	7.15325	7.44348	6.60738	3.72661	4.04036	9.17191	8.52119	5.92553	6.04254	6.8337	6.50626	6.17307	6.00143	4.29865	1.80298	2.90952	7.31682	6.73356	4.97681	6.39911	5.1842	1.89625	5.63304	6.13437
TCGA-24-1616	10.8464	13.4304	1.79546	4.10938	1.17392	8.04975	1.47967	2.93887	1.66653	5.81902	7.6046	7.51286	9.45701	4.9428	9.57822	9.30514	10.9522	4.46132	7.7197	3.48616	6.65669	2.79666	5.89837	3.28329	4.16241	1.24206	1.78927	6.97256	3.5693	6.69809	8.82077	6.03106	6.93943	2.09806	4.73814	4.45708	3.71293	7.35921	4.19103	2.10436	4.9754	7.94837	9.02998	4.84916	1.19764	3.91547	1.06243	1.34993	5.7697
TCGA-24-2024	7.76722	8.76778	6.56123	4.08817	1.18019	6.76791	7.5805	4.30854	5.21524	8.36249	4.03946	7.40029	5.90993	1.37064	5.84872	8.43174	7.46536	8.15512	3.19425	2.08249	5.24153	9.33222	6.16536	2.78698	4.44166	3.47489	1.24628	4.39067	8.86283	4.23207	5.27135	6.44553	6.92504	1.36022	4.67872	1.59473	3.02213	6.29853	8.58136	3.85505	5.82159	9.07217	9.25278	5.10366	3.91004	4.83308	1.80334	1.93998	3.46885
TCGA-23-1111	12.78	6.63372	6.3157	8.5643	1.14954	2.61032	4.07964	5.74252	2.81573	4.84392	2.27724	2.94634	2.94698	5.39703	5.71466	8.47661	5.6995	2.58141	4.23222	5.11009	5.61338	3.44221	2.82529	2.89982	5.14022	1.50306	3.68235	4.32686	5.74445	6.58134	7.19823	9.50197	3.48638	1.34886	4.52748	5.89508	4.21423	4.36208	9.18237	6.20111	6.03099	9.71087	5.07933	3.79217	1.24359	1.77485	5.03058	5.81089	1.94684
TCGA-30-1857	5.95937	7.61156	10.5674	2.85068	5.48976	5.2695	7.73099	10.5837	5.70133	9.69764	3.01143	2.17529	1.53719	4.54569	10.2497	9.35199	5.43473	6.4415	6.94582	6.66704	2.02464	8.92038	7.6304	6.4095	2.26794	3.92131	1.83671	6.52525	9.37527	2.44922	6.89057	9.31929	4.47199	4.11673	9.60176	2.9941	3.40023	2.22203	2.54006	3.08119	2.4796	5.01285	9.42081	1.02895	1.93633	1.0585	5.85818	2.92032	6.37124
TCGA-13-0911	6.17002	7.64872	8.39334	5.83172	1.32816	7.20474	6.82482	3.89175	5.94322	5.65875	6.18595	5.62108	2.10744	2.29278	8.26571	2.97913	9.71053	7.20154	3.0825	6.51124	1.45118	7.45448	3.71654	5.16609	2.37608	4.48616	1.23515	6.50285	8.20878	3.92117	7.22539	10.3637	2.46607	4.10059	6.0755	5.08599	8.092	1.24354	6.1266	5.93063	3.93933	6.54039	8.32312	0.800586	1.12977	6.89228	5.02434	5.20359	4.09522
TCGA-30-1861	12.434	6.51212	8.90149	8.00596	1.39119	6.47194	7.46751	4.55105	3.3401	1.71748	5.69727	3.1739	5.68513	1.83101	2.95144	5.55796	2.66393	5.33118	3.16138	7.77374	1.19171	9.21701	7.93815	4.45645	1.90386	2.65217	5.78119	3.02418	10.3331	1.15288	6.78473	3.881	1.39746	3.13365	4.69073	3.86971	2.2615	3.37002	10.2161	1.17382	4.42785	6.09892	5.83129	4.20471	5.69163	3.45218	4.71992	3.45004	2.04146
TCGA-24-1560	5.58621	8.29484	1.34776	5.54054	1.3427	2.3074	1.33586	1.14947	3.14241	4.79979	6.82078	8.8367	2.78605	5.41641	7.94261	4.18537	5.54476	3.88703	2.03977	1.14441	5.48195	4.7081	1.101	1.39774	1.66455	1.75802	4.61162	3.95863	4.58543	3.08124	8.33688	1.66468	6.79909	5.48161	5.46098	6.54101	9.73844	1.9775	4.51064	1.44982	6.33046	2.08693	4.74897	4.62874	4.97337	6.31371	1.1061	5.99163	8.59294
TCGA-24-2033	10.2465	6.51586	5.53392	8.95156	5.31002	7.09423	4.88666	10.3803	4.25073	4.49636	6.47577	7.43858	6.57339	1.36341	5.49049	9.89208	10.551	3.85413	2.74523	6.53236	6.06232	4.65466	5.43124	3.70518	5.75459	1.79975	2.78282	1.00421	8.38868	6.28109	6.76947	7.51448	7.71426	1.36906	1.81491	6.04423	3.9223	1.79454	7.82289	5.37969	6.55079	7.19857	3.85326	4.05325	2.55618	2.18134	1.62878	1.70965	2.85055
TCGA-61-1737	7.84481	8.39861	8.0688	2.02963	5.33447	6.24285	8.97913	3.21134	5.22841	4.68599	1.70347	4.94049	1.77383	3.68189	9.89102	9.82152	8.85621	3.61693	7.83377	4.18001	1.02052	10.7019	8.16158	5.49871	5.00081	3.12876	5.82989	2.10894	10.6598	1.26205	8.72893	5.4795	1.4164	1.86399	4.87636	3.18526	2.10173	5.84492	4.4691	3.17493	3.69855	4.61938	8.86712	1.16521	2.15243	3.9998	5.36874	2.94424	3.46432
TCGA-31-1946	5.63604	8.12611	7.70728	5.84957	1.31732	5.38124	8.19596	5.08176	5.70638	6.83313	5.25366	1.17539	4.14378	2.07518	7.76634	7.02373	8.32604	6.61422	1.73713	5.80738	1.91754	8.53677	5.03433	5.62386	4.60685	3.12723	1.61059	4.88584	10.0554	1.57934	2.99041	7.9408	2.11395	4.55692	7.85805	3.28548	4.44739	2.51387	6.98676	7.15629	6.99157	8.59335	7.28024	4.47992	5.77445	1.62458	7.80309	2.86677	1.92144
TCGA-23-1022	12.6127	2.70132	2.49276	9.06444	6.72729	6.33508	1.4262	5.21036	1.649	3.14418	1.09036	6.9218	2.11307	4.3063	3.82293	7.50762	6.29876	8.91683	7.06739	5.52439	6.18108	4.39204	2.1319	2.89073	6.81144	1.65545	6.87464	2.28593	4.69864	4.72442	11.272	7.44713	4.75777	2.0765	1.44904	3.71684	2.5176	7.15379	10.1125	1.69578	1.80406	7.31539	6.55732	3.82985	5.19664	1.47164	2.5719	4.9078	5.0494
TCGA-04-1332	5.99222	8.08698	4.59061	8.24218	4.72529	4.8105	3.8209	3.9924	4.42786	7.69459	4.44132	5.03725	6.3862	8.74416	7.83687	7.89793	6.34973	2.84612	4.20261	6.25268	2.30469	6.93766	5.65328	6.06942	6.52176	3.00258	5.62558	1.78282	8.01043	3.75781	4.9869	5.50302	6.27449	2.29532	3.26661	6.31617	9.53592	4.00426	6.6231	4.16817	9.16195	5.24619	8.59374	2.0761	1.34211	4.90175	8.59912	5.50836	8.49399
TCGA-13-0887	6.57922	12.2095	4.70527	4.78559	5.75499	2.94811	2.84628	1.68985	6.35899	7.10169	8.17333	6.20098	1.53736	4.23217	8.72373	5.52359	5.24848	5.51728	2.3554	2.10771	1.16274	6.3275	3.53736	3.54144	3.64283	3.34036	2.39113	5.8344	6.81983	2.73374	8.36355	6.76774	3.72928	1.31808	7.49698	4.63223	6.28008	5.9656	6.95005	1.96562	8.29853	9.90487	8.2683	1.40784	2.63099	5.11771	4.28799	1.15403	5.79727
TCGA-29-1784	7.93008	9.40287	1.82002	3.79631	1.12166	8.57991	1.6894	4.40913	10.0585	7.74955	6.23757	5.2771	3.55892	4.40375	10.2742	3.13845	8.53784	5.05077	7.89059	4.75094	2.88675	3.26238	2.66927	7.45805	6.36364	7.06619	6.59523	4.69093	5.48756	1.71769	9.54722	6.97134	0.958301	3.65762	6.04844	3.43088	7.58656	5.80925	3.7801	4.69554	1.96901	9.09008	5.26058	3.61658	1.98873	5.7228	1.77944	5.64537	7.81572
TCGA-23-2077	9.65529	8.35071	5.84667	9.18079	1.42397	9.06972	1.33758	5.53732	5.00856	7.98164	5.68687	3.74878	6.67969	6.94163	6.09554	9.99832	7.55631	7.9405	1.05624	1.64174	1.87111	6.3147	3.94682	4.97853	2.07138	2.09466	5.96887	1.70801	3.4993	5.72594	8.11294	7.69346	2.27343	4.8241	3.40405	5.38495	3.76744	4.29847	6.65307	4.73838	2.1971	7.4145	4.73544	3.58814	4.84284	3.98006	1.26005	7.10979	4.10766
TCGA-24-0968	6.07826	6.97031	5.24143	6.24587	5.22125	8.85812	5.09235	6.56319	7.69176	8.99762	5.75787	4.57991	3.66429	4.00762	4.00588	6.54186	10.3059	6.52113	4.2852	3.66533	3.99727	5.50391	4.96988	7.37109	6.25255	5.39187	3.86551	5.66723	8.26396	2.71461	8.76452	9.52682	1.96517	2.78045	5.38078	4.88336	5.78119	1.43715	5.73947	4.30793	7.32221	7.93578	3.89288	1.94988	3.13607	3.87449	2.23317	2.24726	1.66977
TCGA-30-1891	12.3706	7.52646	9.97441	8.05384	1.01833	7.55706	6.59275	5.92259	6.99904	1.14271	5.38969	3.78626	5.38084	3.11925	7.3093	7.76537	12.5733	4.37431	3.21924	7.49563	1.28916	7.61407	7.11088	2.55668	2.37807	4.3909	1.16656	3.18645	9.84325	1.47182	8.81677	7.49909	2.0714	4.30585	1.61909	2.85279	2.18252	1.53922	6.69731	3.03137	2.28831	7.4796	7.35238	2.03599	0.951893	4.7304	4.02763	5.26505	2.78675
TCGA-13-0886	5.59083	10.8933	9.62452	6.90673	6.2708	3.87744	7.07713	2.30463	7.1098	9.1841	2.39493	8.65299	2.16907	5.48575	10.5591	9.01656	4.74247	7.52533	4.01559	7.4451	5.27196	8.28159	7.61574	5.16691	3.28602	5.78846	3.43866	4.53769	9.33222	1.26825	5.48436	3.02861	3.74348	3.67378	8.75836	3.76846	5.22953	4.31298	4.43242	2.94787	6.58134	7.38196	10.0236	2.59594	1.80698	2.30463	6.11197	3.41378	7.27493
TCGA-30-1853	5.79202	1.50823	5.18201	5.37851	4.37798	8.18807	3.48092	4.3704	2.63289	1.60559	4.25018	7.78348	8.1017	1.54774	2.5191	7.30795	4.33909	8.26362	2.8306	2.54031	1.11043	3.95645	2.28697	1.84618	1.68953	1.74422	2.39288	1.09599	4.58841	6.51797	4.5897	4.4856	7.70363	4.6117	0.934597	3.51021	1.09797	4.83341	10.1642	1.89049	5.34527	7.54746	1.47526	4.87428	4.73916	3.19267	1.87967	2.84031	6.78201
TCGA-59-2355	9.70775	6.32052	3.84216	8.63005	1.51672	10.1506	3.03558	7.71014	4.15799	8.83136	3.40135	5.47791	6.79358	6.9072	10.1434	8.24235	9.115	7.84838	1.24524	5.40452	1.95881	5.49343	3.40104	4.77949	6.59829	2.5954	4.96472	6.24584	5.77768	2.73411	7.27871	8.80782	3.25195	4.00566	6.76973	1.51409	5.83375	2.66453	4.58333	5.87792	3.57808	8.47803	8.80607	1.67927	4.35324	2.44416	1.59688	7.53851	5.46927
TCGA-24-1469	8.48499	11.5842	4.18122	8.68501	1.56501	5.95119	3.47995	3.39191	6.76102	4.34494	7.44238	6.09378	1.77918	1.37062	5.88359	8.41437	6.81695	7.24701	4.00558	2.48819	4.11356	5.07427	2.65845	1.93375	4.51642	6.14082	6.0566	3.63409	5.18441	4.8523	8.23859	6.27822	5.81869	4.77018	6.27374	7.2817	6.77091	5.8214	3.66849	3.23461	3.11917	6.62764	5.75044	4.61572	7.62949	5.36527	2.92036	1.59543	3.37061
TCGA-31-1951	5.95403	10.4396	8.22976	2.54081	1.44147	5.56282	7.29507	5.68443	5.01056	7.97876	1.98817	5.51353	5.98778	2.3021	7.19644	10.4287	3.95569	9.10679	2.88796	6.07801	1.47191	7.95981	7.09239	6.26658	4.12748	4.6025	1.27599	1.68369	9.33378	1.36795	4.77656	7.17824	1.91702	3.25137	7.58595	6.40998	8.70572	2.69051	7.51756	2.46828	9.27587	7.49787	7.67259	3.68115	2.44327	4.4083	1.70584	7.30027	5.06002
TCGA-23-1120	4.51225	3.22934	3.41486	9.24831	1.57566	2.28886	3.64165	2.36771	5.7833	5.30752	1.99153	3.91839	6.49803	6.46208	5.8881	10.1793	3.93105	10.6199	6.69407	3.62016	3.48987	6.0225	3.32872	3.70252	3.33538	2.56853	1.69943	1.68201	7.39455	2.45982	7.51004	9.77749	3.85512	4.38692	2.30927	5.53752	3.48144	4.81323	6.77965	2.66299	3.42169	6.9897	6.0812	1.31113	5.18449	3.98677	4.3388	1.59884	3.97773
TCGA-57-1585	9.07141	7.28211	10.3323	7.6062	1.46034	4.69867	8.8279	4.8195	8.25954	4.98967	1.5936	1.76636	3.63636	4.81916	6.52906	10.7474	7.61074	9.41517	6.70238	7.34674	3.52314	8.57237	7.58005	4.12016	4.21298	6.75849	5.71476	2.23608	10.1536	3.58401	10.1973	6.52855	1.75509	5.27731	3.90255	2.79952	2.25333	4.48501	5.39769	3.4135	8.6333	5.29902	9.11374	4.80461	3.58291	1.61675	4.80422	3.94795	4.28852
TCGA-20-0987	1.38771	4.63546	1.44244	1.16776	1.7867	11.3975	1.30339	7.16581	9.14282	8.78165	1.1471	0.900435	5.59122	3.50646	5.1563	10.1375	8.70851	3.44095	3.53196	2.93877	0.892554	3.17161	2.08202	5.48709	2.8333	8.58091	1.03006	1.05362	3.69553	0.733395	6.35324	8.39035	0.925225	2.3734	9.00208	0.862201	8.46487	2.22389	3.15089	6.8008	1.76131	2.33257	8.96206	0.767269	0.733395	0.842511	1.26026	1.78595	5.05743
TCGA-31-1944	6.13508	11.0103	3.5236	3.99353	1.23663	5.55764	4.48973	2.67958	7.04044	3.52297	1.37877	2.41634	5.40241	5.31821	7.91917	5.96125	5.59284	4.03805	1.30685	8.03599	2.92494	5.92251	4.72766	2.02238	6.19265	3.39466	2.19706	5.77069	7.80036	1.20542	2.71105	7.8117	1.29697	2.53993	5.57565	2.23946	3.78673	1.62022	7.2836	6.28227	3.11389	7.22706	4.97579	4.7068	3.09866	1.87931	4.60536	1.57067	1.39388
TCGA-25-2399	6.06938	8.91514	7.23575	8.94778	6.10415	9.45214	6.82859	4.49787	4.60761	7.58123	2.60737	6.32972	4.51309	1.84891	7.15413	9.72211	8.70263	9.75311	1.74144	5.1208	6.76024	8.5461	6.85057	2.78463	2.24581	2.41621	4.99892	1.27799	8.83249	3.97531	5.66594	6.07459	5.60652	5.69557	3.78631	5.89512	2.48864	2.49855	4.25008	2.65972	6.35811	5.73208	9.8936	4.00363	5.52398	2.57702	6.80518	4.35082	2.55163
TCGA-13-0720	2.3559	1.73481	3.77455	1.51963	5.96589	8.86037	4.15873	1.82841	6.84966	9.87431	2.03042	3.50848	5.97953	1.40431	11.9031	9.93231	9.97502	2.91781	4.08161	2.62764	4.66797	3.94991	1.81551	6.20634	6.00385	4.32938	1.25206	3.12345	5.28168	1.33694	5.3237	8.60073	1.24274	1.47143	6.85892	1.14223	3.89453	1.12953	1.37254	7.3213	5.70569	7.53828	10.1138	3.11085	1.35426	2.55743	2.31245	6.13286	6.62306
TCGA-24-2293	8.12305	4.83677	9.65717	7.104	1.56693	3.54141	6.61841	7.44471	7.22658	6.01195	4.01778	1.91968	4.99677	6.59774	3.6825	5.56358	5.48106	8.23191	4.60854	6.34705	3.22097	7.22214	7.36927	2.5837	2.5466	5.90808	3.35008	6.96535	10.5667	3.40342	7.37185	9.13321	2.53399	2.53016	5.64862	6.69613	6.89015	3.50917	2.51748	4.15726	5.72681	5.23777	6.69448	3.30206	5.14388	1.99169	6.41246	3.75684	4.57373
TCGA-29-1694	6.28432	6.5611	5.59736	2.23933	1.60627	8.20255	5.91027	11.0936	4.78459	9.3373	8.36477	2.23061	6.15207	6.29135	11.7065	3.8809	8.28991	7.71427	1.60644	5.16709	1.34843	8.44478	4.85031	7.52994	5.75472	3.17877	1.248	6.14774	8.65644	1.51206	6.4717	7.76216	3.84387	4.63053	7.79333	2.13315	8.15227	2.42217	3.67465	7.02022	4.81522	5.66752	11.8705	1.49569	4.02538	2.11988	5.2605	6.14824	5.2125
TCGA-13-0726	6.00023	10.3729	7.10135	8.3395	0.90813	5.8258	4.23148	2.59262	1.69683	5.72022	4.36365	2.67575	5.69581	0.86813	10.8456	9.98879	11.3748	8.56327	2.34874	2.24081	0.919158	7.73505	3.28253	5.03097	1.71908	0.989596	5.89055	0.952445	7.6213	2.15209	8.256	5.04916	3.70158	6.04208	3.44815	2.94726	2.10316	1.27241	6.79801	5.0779	1.67312	5.42877	10.6674	1.26861	1.4119	1.06437	0.853158	5.10602	6.14767
TCGA-24-1426	8.73578	10.2314	2.31457	7.38728	7.51501	5.09123	1.48897	6.81809	2.00878	3.85411	4.18129	6.11053	5.10687	5.51171	9.38224	7.92018	7.61459	5.97461	1.71221	2.68884	1.70219	3.36555	1.90771	4.14287	2.3046	1.33554	7.06938	3.82596	4.84867	5.16682	8.59461	9.8565	2.50232	4.6723	4.01483	4.87883	7.08714	5.0734	10.4587	1.40864	2.06588	4.32673	7.89376	2.7722	4.33742	7.11981	1.41446	7.20259	5.82941
TCGA-04-1364	13.7006	7.81816	1.15249	10.7541	5.99758	7.02382	1.56464	4.53471	1.47164	5.92821	3.97665	6.19528	1.83678	4.44103	5.51322	7.91096	5.59751	2.60358	1.00091	6.88771	2.90532	3.52908	2.54663	3.36374	1.41445	1.05237	4.44052	5.14506	3.87195	4.76982	4.01174	5.1452	1.47397	4.68795	2.59714	6.37257	6.93323	1.96039	4.73879	1.35198	5.19839	6.60995	3.65158	3.88087	5.82652	3.06482	2.06898	3.46706	3.33779
TCGA-24-1563	6.92627	11.6126	8.14296	5.27923	1.714	8.3154	8.2066	8.44659	4.96797	8.68992	2.40429	4.18533	2.6845	2.34208	7.45434	9.70153	9.77455	8.75699	2.65894	6.27362	5.12773	8.93177	6.98429	3.35161	2.79616	3.19685	4.27173	7.44235	10.6061	1.19117	8.35963	6.5947	6.90282	2.91979	4.97064	1.78361	2.37651	3.67215	5.62016	4.57676	10.717	5.68348	9.74614	1.76837	2.21867	1.2723	1.47964	3.45805	3.26029
TCGA-36-1570	5.97482	1.77758	3.52014	3.54376	5.64607	9.53487	3.78522	6.47875	2.3399	6.81577	1.48964	3.75101	4.82424	5.77937	10.3008	10.5222	4.28085	9.36767	1.11725	2.18469	5.96458	4.51784	2.5102	7.6695	1.87514	1.23442	3.38103	4.00506	5.28126	1.94575	7.13442	4.40615	1.41822	1.58367	7.08069	2.35145	10.2567	4.01003	3.99525	1.8521	5.52833	1.47156	7.3708	5.66739	1.64	1.89582	1.27056	5.11991	5.50536
TCGA-24-1471	3.31194	4.29912	4.27569	2.0581	4.09542	1.18518	2.77398	1.40656	3.49628	3.13242	1.26792	1.65524	7.80078	1.84426	7.26662	9.45507	9.29547	3.99548	1.25376	2.92195	4.10127	3.48175	4.78341	4.0191	6.17531	1.83833	1.61765	1.25538	5.56736	1.31077	6.81427	6.2288	3.97816	4.81832	4.43703	1.26463	2.58427	2.28943	10.5098	1.20212	6.27159	10.3133	7.66438	4.40443	1.13466	1.12432	4.07608	1.31583	3.92476
TCGA-29-1695	4.42123	2.24192	9.39066	8.20404	1.96058	1.49059	7.36504	1.28663	5.14459	6.1855	1.25078	4.87835	3.01309	3.48785	5.6309	6.14317	8.3745	4.61915	7.10197	7.7706	3.3984	6.94367	6.53589	2.00685	6.01496	3.46425	4.41506	1.75353	9.68606	5.63036	9.41809	5.966	2.24736	3.42388	8.66696	1.57489	2.03032	6.19034	3.03011	1.35253	2.97533	6.34204	7.37902	3.91774	3.05463	1.12006	2.09848	2.71278	2.75258
TCGA-31-1959	9.31309	3.47422	8.64489	7.75837	6.35482	7.0012	8.68872	7.3883	6.61377	4.99355	3.71811	5.37221	2.18183	6.26205	5.80413	5.34786	5.33768	5.77113	5.34916	6.62022	3.92495	8.21073	5.24469	5.95423	4.67682	4.28114	2.1601	6.72396	9.85788	1.77762	9.79173	6.62977	2.16163	2.81819	4.58908	5.88362	3.76293	6.38246	6.11727	2.36626	5.41944	5.26588	8.60738	3.63141	4.38683	3.04576	6.59122	3.39822	5.97686
TCGA-23-1028	2.63104	9.82802	4.65384	5.97199	6.05215	10.34	3.98282	5.83937	6.31268	10.1877	4.51397	3.49959	6.04327	3.15221	7.00151	5.17467	11.1997	3.35767	1.21966	4.06745	5.17202	3.06742	2.54636	6.42222	4.67606	3.07792	1.58303	1.54555	5.98156	1.56005	2.61265	8.50181	4.50884	1.11541	5.4863	3.70307	4.03497	1.62773	4.67027	6.8034	4.34037	7.21803	8.3277	1.50543	1.20597	2.24633	2.5124	1.57089	4.36823
TCGA-13-1408	12.9332	4.24214	9.89472	5.75047	1.57138	5.64856	7.80551	4.29887	7.77463	6.15551	2.60708	1.1502	4.36933	2.30517	6.86763	7.68985	5.72839	8.24652	6.86961	8.18773	6.28562	9.31732	8.08368	6.24391	1.75327	6.51738	4.92429	3.75628	9.72026	2.6207	9.21983	6.96623	2.07758	5.37483	5.07706	4.57598	3.63142	4.55432	6.29356	1.49398	6.28036	7.81407	8.8913	2.38317	3.5747	1.97346	3.36634	5.97012	5.88458
TCGA-24-1105	12.2318	9.18539	4.45163	10.8624	6.809	6.87047	3.13897	10.555	5.72835	9.28814	3.08973	5.06112	5.36617	5.0117	8.33205	9.71519	5.73288	10.0918	1.27757	9.00623	5.00013	4.64732	4.02232	2.00894	1.60637	4.65723	7.35425	5.04368	6.22329	3.15265	10.1649	5.60639	5.20677	5.80449	2.81494	6.49268	4.05161	1.61429	10.5336	3.46045	5.10163	4.61593	7.61333	3.48634	3.55038	1.41563	1.17574	4.90014	4.32186
TCGA-59-2351	6.78325	6.72895	4.85574	7.65747	6.03462	6.54314	3.21234	2.67893	9.56456	7.76825	4.93954	4.84467	6.45814	6.88664	7.85157	6.72185	6.39779	6.7193	1.47171	5.76562	4.57829	5.75152	3.89591	2.14815	1.72395	8.74874	4.7229	1.3738	7.26892	4.10546	6.35919	3.51668	4.74178	1.69145	2.61119	2.15937	8.13481	4.38452	4.9694	2.77984	4.5265	7.7832	6.53704	3.80628	4.99599	2.94899	4.08725	2.1012	7.12809
TCGA-13-1492	3.52349	10.1776	5.99789	7.02426	6.28737	7.8373	3.06317	1.18226	3.32736	7.12319	4.22759	2.3407	1.29133	3.00594	1.63668	1.41928	9.38494	1.64381	7.39611	1.87776	1.75121	4.61134	3.30493	6.46402	6.33204	1.87673	1.04354	7.52261	4.54868	1.0468	1.54119	5.08848	2.01268	1.0757	1.30999	6.8559	2.96495	7.36377	1.12184	2.17295	6.12234	5.63728	1.57624	1.2539	1.06819	9.16492	2.95076	3.96055	6.76427
TCGA-24-2280	9.17281	6.65119	7.47305	8.15368	1.29223	4.84629	7.63755	2.26282	8.55629	3.54136	1.95847	7.91025	6.63862	6.18226	2.56548	6.94344	5.50265	7.72336	3.77047	6.27547	1.61799	9.59378	7.98849	4.04452	2.9237	6.52943	4.15485	1.42494	9.82716	6.34699	7.3443	7.0365	3.7068	6.77178	2.06197	3.97964	4.084	6.20363	7.69137	5.18393	9.44289	5.46729	5.32807	1.49297	1.71529	7.9462	5.93418	5.65985	5.41604
TCGA-20-1682	6.16233	5.03521	8.30886	4.16982	1.01768	12.944	6.76687	4.9047	8.14822	10.1585	5.47032	4.55489	1.34958	4.43685	6.9788	1.96234	6.7902	1.32037	7.83769	5.7201	3.421	6.0159	6.36301	7.30044	7.1167	4.73626	5.22188	6.94483	9.18717	1.02319	6.96832	6.12895	2.58694	1.31074	7.14374	1.55968	6.19738	5.44081	1.50625	7.58119	6.20026	7.82037	4.43477	2.96502	1.60498	1.49948	3.79169	6.27638	8.16728
TCGA-13-0885	9.46335	8.18342	7.13777	5.8291	6.4652	2.2743	4.94881	10.4435	5.25292	7.23415	2.12647	3.58015	4.3954	3.08857	7.07016	1.76979	7.66427	1.48564	2.87403	5.47782	5.74945	4.47489	5.59469	2.94197	7.0441	2.59028	1.33547	4.58501	7.14204	1.07033	8.1132	5.42289	1.68072	4.05685	1.86469	1.42363	2.17253	1.84767	6.01226	5.33196	1.72128	11.4124	7.40383	5.07015	5.86006	1.17038	5.43763	2.89288	6.11202
TCGA-13-1489-1	9.71825	5.17668	0.953023	6.12233	0.94346	8.49621	0.972908	3.83012	1.33305	4.06506	1.322	7.2712	4.03613	4.33468	9.03808	6.52586	8.86662	6.10776	2.30179	2.37956	6.8131	2.45219	2.83002	4.90222	3.70216	0.844342	3.56703	7.40299	4.27537	2.97234	9.09827	7.91128	4.44292	1.05764	5.2139	2.37487	4.34223	4.62946	7.65562	2.74064	2.23185	8.49431	9.32139	3.05387	6.33414	3.50454	1.64474	3.54633	5.36253
TCGA-13-0727	10.8534	9.09848	4.96078	6.21291	2.83764	4.84832	2.2473	6.58732	1.51123	5.88562	9.88402	5.44172	6.47564	4.90153	8.17128	11.3838	5.25328	2.557	7.17701	5.75769	1.1035	5.30064	4.53739	4.13263	3.8454	0.921119	5.23305	2.86892	6.29437	2.72977	7.41776	9.12505	1.25184	1.28702	3.37745	6.34555	4.04553	4.48641	7.17816	2.85797	3.95035	9.21291	6.44508	1.20082	1.69581	6.729	3.30711	6.1878	8.52594
TCGA-24-2023	1.72154	5.32739	1.30249	3.65057	1.20879	5.52092	1.41376	3.05167	3.21448	9.82757	4.03191	0.991247	4.48785	5.64876	8.68607	5.68402	6.84633	3.06469	6.73858	4.7905	1.75128	4.34067	1.49828	6.09222	6.77546	3.22727	1.08692	5.69912	2.67474	1.39765	5.83185	6.324	1.21878	1.23115	6.54948	2.0457	8.44948	4.66094	4.653	5.46605	4.31889	6.54782	10.1258	1.30126	1.20061	1.53029	1.29958	4.52907	4.55229
TCGA-24-1567	5.98965	4.225	4.62032	3.9049	1.18023	8.01618	2.18427	3.34208	1.47988	6.92804	2.45111	2.7052	1.44857	5.84948	5.20504	4.34629	7.66003	1.16012	6.30985	3.98334	4.14773	4.39896	5.99323	3.34377	1.32612	1.12328	8.4742	6.51481	5.80818	5.41782	6.47477	4.4129	1.45241	4.67435	1.17526	7.64651	4.54209	4.89567	1.40038	1.84494	4.8138	3.07042	9.08621	6.14274	1.22505	8.63732	3.4064	2.39551	3.26273
TCGA-24-1842	5.67441	10.7065	6.97202	2.60967	5.67864	2.06505	5.68893	2.48455	7.38776	8.58691	4.27368	1.15302	6.78278	1.20292	6.15146	8.80788	8.6909	4.59128	1.71289	6.43349	1.17733	4.47494	3.9098	7.1376	3.74671	3.53125	2.30716	4.07225	8.20049	4.54917	7.90835	8.59528	2.74646	1.90336	4.9897	5.04797	3.08224	1.32746	6.77256	5.31633	2.94706	8.0688	6.34434	3.70701	1.96786	5.16137	4.87591	1.92114	3.30692
TCGA-25-1322	12.8874	8.12933	4.5383	4.11023	6.86541	3.92123	5.60383	8.75771	5.79888	9.80667	3.33852	1.99237	3.39178	7.16317	5.51569	6.83591	7.84077	6.32776	3.29565	5.0038	1.69856	6.51228	5.74738	4.03562	3.64326	6.12479	1.19004	6.40051	7.8092	2.88653	7.96863	8.87808	2.66028	1.85143	7.03752	6.81243	5.04428	5.10143	5.88536	3.65369	6.74935	7.17864	8.57197	1.82947	4.80615	2.60637	5.5822	3.3614	5.48856
TCGA-29-1710	5.06999	2.18036	8.77984	5.1017	5.63766	1.9461	7.43778	2.05237	9.58972	5.57728	1.45381	1.45642	2.34233	3.95341	6.09321	4.15265	5.04677	4.29604	3.1822	4.26233	3.48252	8.38107	5.85827	5.74783	4.80388	7.44093	1.36305	3.46603	9.90875	1.08595	10.5479	10.2052	1.62424	5.51698	5.06659	1.30747	3.78887	4.98821	2.24375	1.3842	7.04769	2.57698	6.30706	2.39418	5.21916	1.44332	4.86856	6.10902	4.70129
TCGA-29-1701	5.23948	6.13891	7.59555	5.49093	5.84997	6.15493	6.15268	4.93187	8.69234	6.93046	3.91213	2.96213	0.950343	3.00584	6.21666	3.52423	6.05508	3.08935	3.31995	3.70364	5.29742	6.96449	6.29713	1.39043	2.12887	7.12935	2.74096	2.89078	9.4284	3.27133	8.92016	7.75946	3.2029	5.48616	7.98324	2.57323	5.1656	1.2553	3.80418	2.48346	4.63014	8.18051	10.1239	2.14586	4.44855	6.53767	3.93476	6.61135	4.8512
TCGA-23-1114	11.8516	10.0545	4.2181	9.17454	4.686	5.54668	2.55978	4.01563	2.34285	4.85148	5.34247	6.2346	3.16201	7.94109	5.09943	7.35887	7.81842	8.18193	1.38995	8.62628	4.61862	5.61279	4.02413	2.46498	1.64008	1.41294	5.85385	5.43818	7.60641	4.35398	6.96691	6.71525	1.89464	6.78218	3.65019	5.75427	5.89144	5.50832	7.50636	3.27679	9.8926	8.36899	6.90613	4.84737	6.25713	4.20743	4.5898	4.44693	5.15094
TCGA-29-1703	3.85013	10.1272	4.55404	6.74645	0.960305	3.87424	3.40344	2.9489	2.43385	5.22503	7.77484	6.53651	1.64356	4.53617	4.59172	6.9594	4.75179	7.84966	1.24029	6.93352	5.6997	5.74831	3.50384	1.78119	4.27461	1.33658	5.36039	2.24458	6.15805	4.50243	9.00868	3.52681	1.74848	1.1853	4.88074	6.01253	3.75739	5.64761	2.10182	1.72935	6.64981	7.99804	10.139	1.05602	5.86367	5.65356	4.32842	0.97543	4.30297
TCGA-04-1648	2.38233	15.4504	3.25445	6.16613	1.35295	5.15304	1.17848	2.21976	5.59705	10.0411	9.56334	6.18074	1.34713	4.16737	8.06425	6.09629	10.1379	6.00276	5.19175	3.2007	2.97847	2.91255	2.35783	3.42521	1.47097	2.77003	2.69888	7.01636	4.49739	6.22667	4.55076	5.07635	5.07201	4.07735	10.3536	5.51476	3.57857	3.98913	4.3724	9.65102	3.29091	10.5482	9.04709	3.1142	2.8218	4.83275	1.11184	1.61324	2.75331
TCGA-29-2414	4.05574	7.33173	3.4577	8.14808	4.94162	6.94626	5.79939	2.71552	6.61312	3.83684	4.57301	5.07476	6.12196	3.00595	5.2697	9.90427	5.60963	3.30744	1.18506	4.41426	7.49903	5.50715	5.49665	1.67302	2.32742	4.36552	6.53346	3.63711	7.08365	4.80999	4.13753	4.94799	6.58676	1.38086	2.85218	4.00271	3.99442	7.60683	5.77339	2.72168	2.43916	3.72481	7.98109	2.25642	4.09664	6.0496	6.7253	1.54726	6.86001
TCGA-24-1553	2.88088	2.30239	2.22608	9.36714	5.92229	9.2464	2.18296	7.46547	9.12227	7.80221	2.52271	3.22131	7.34639	6.31652	8.35472	11.0007	7.37007	8.44996	1.11116	3.82507	1.1459	4.08551	2.76217	2.57153	2.91812	7.75009	5.14338	2.45755	5.59117	4.64306	5.90106	7.44619	1.07401	2.39421	3.26631	5.691	4.34855	4.78182	6.95926	3.45526	4.40434	9.13893	9.98026	3.83525	5.29539	3.83168	1.52991	6.39502	7.8938
TCGA-36-1576	10.7944	6.03629	10.303	10.0082	6.23011	3.79983	9.07592	9.10039	8.18935	4.88436	1.90869	3.53518	2.16456	4.52329	6.87767	6.77272	5.14227	8.37597	6.79905	8.99192	3.24083	9.63543	7.60714	5.73323	5.28092	5.35667	2.73008	6.07474	10.731	2.53295	7.11938	7.57314	5.37982	1.86277	4.22192	6.26769	3.32546	3.86185	9.20999	1.61488	6.04348	3.205	10.2762	4.37933	4.06947	4.17765	7.85317	4.36226	4.7647
TCGA-30-1866	4.82668	7.66102	3.9482	8.52324	4.47024	2.76375	3.93356	1.42079	5.7358	4.86908	4.32394	5.37047	3.70691	3.21705	11.1555	6.62686	8.08128	3.34138	1.30353	1.12944	5.1746	3.00129	1.87323	8.60073	1.08234	3.6701	8.17652	1.34536	5.9998	5.21579	8.79761	8.72425	1.52814	5.32655	4.39086	4.20309	9.23489	6.0276	10.7242	3.4249	1.86451	4.51547	8.3971	3.34779	5.02695	7.16885	2.18618	6.47097	5.49387
TCGA-23-1809	6.23861	10.0272	2.91216	4.29984	7.01191	7.8565	2.99919	2.58516	7.35411	2.24302	10.213	3.61151	3.15922	5.99034	6.81263	8.93834	8.19996	7.42662	1.29758	1.99644	1.29075	5.4673	2.44048	6.47833	2.24587	4.95617	5.86176	3.75292	4.64537	5.80599	7.17998	9.79522	4.9826	5.1097	3.56756	7.58772	7.79967	3.39961	5.92831	1.22325	3.16902	4.96454	3.95225	5.06342	1.54911	8.13369	6.42416	2.61746	5.60704
TCGA-24-1845	1.44081	5.52594	1.14863	1.3837	5.27854	1.5381	1.38017	2.23973	3.3956	6.15551	1.61668	6.31483	4.46305	1.92465	9.58774	9.42244	3.8782	3.14802	4.52879	1.19978	1.21637	3.52856	1.26632	7.71133	5.05016	1.70967	5.60484	1.28931	2.45285	3.07758	7.92932	6.95805	5.20598	5.45362	5.10872	1.1681	7.01611	7.03437	7.32475	2.42567	1.74689	6.54184	7.79554	1.20858	1.57927	1.44337	1.27406	1.28609	4.36574
TCGA-24-2035	13.753	10.6976	9.46349	9.02119	1.31213	2.64873	6.508	2.1174	8.32398	5.49926	8.61759	3.49052	2.43308	7.47102	2.96254	5.95786	9.47308	7.54698	2.3493	6.329	3.24883	4.69381	9.9247	2.35603	3.48421	5.74258	2.3561	3.12039	10.2698	3.74493	9.03206	5.57497	2.37878	6.31227	1.60928	1.88029	3.34176	1.22579	7.87445	2.24146	9.33972	8.26716	3.42287	5.22183	4.31629	1.36454	9.2386	3.57183	6.17226
TCGA-24-1417	5.9109	6.99078	7.12779	4.59936	1.22598	4.90599	6.79611	3.68018	6.28096	8.24639	1.37179	3.45776	4.76916	4.81106	9.6074	10.1034	6.24646	3.71981	2.38054	5.89169	1.24468	8.28473	6.63931	6.60444	6.17324	3.62966	4.26411	2.82067	9.27843	1.94396	5.28227	5.3492	4.1085	1.86713	4.42458	1.52321	7.53191	2.03313	8.83527	4.71668	5.30512	9.29002	6.88261	1.09293	3.85657	4.79218	4.52158	5.85867	7.52435
TCGA-24-2290	11.6897	2.52687	6.0827	2.78204	5.49441	1.26274	5.68775	6.61718	5.3612	8.88072	11.3293	1.20784	3.13673	1.62615	7.8135	2.05006	8.39536	3.07197	3.06625	4.15393	1.24831	5.87609	3.29239	1.75435	2.03527	2.47698	1.566	2.32249	7.12896	2.25534	6.99735	9.6029	3.28292	1.29082	3.86329	1.40158	8.86546	4.97319	3.31379	6.96216	4.79419	7.70795	4.54822	1.42702	7.00972	1.16153	1.21679	4.10027	5.39746
TCGA-13-1499	12.7725	5.05867	8.99105	10.1804	1.41763	7.9485	5.7882	7.40542	9.68699	6.04712	6.22671	7.65184	3.4684	6.73446	6.07736	4.82994	9.6673	5.9953	2.01862	5.79865	1.48842	5.71047	7.30345	4.81133	1.97175	7.75101	5.63018	4.9321	8.91588	4.64628	6.5399	5.04661	4.84041	6.21701	3.53318	5.90704	3.59288	2.96633	5.85332	4.5698	6.85541	5.74185	5.84634	1.65156	4.24945	3.78133	7.51099	4.53823	4.87084
TCGA-04-1331	5.68982	4.92251	7.94338	6.19937	1.39122	9.62175	6.21703	1.7189	3.63408	7.81514	2.44569	7.80177	7.49886	4.21253	9.30348	9.76682	4.8782	9.43084	4.49106	4.46975	1.6106	6.70971	4.85366	2.74505	3.81811	2.17072	1.73681	3.52118	7.53536	5.33525	7.93778	5.35546	1.88668	1.42414	7.00794	6.21226	5.65343	6.83109	3.14904	3.75061	6.67866	9.40277	8.50057	1.2309	1.61839	6.71952	4.99853	2.82495	7.39314
TCGA-24-0979	4.41371	3.85327	1.2968	6.33333	1.34079	6.75534	1.23781	5.45792	1.339	5.20586	6.6761	1.79872	5.56718	5.69642	4.94752	10.4242	5.52444	6.84806	1.50981	1.72161	4.60729	3.99629	2.75248	6.59094	2.09812	1.10409	3.87042	4.46927	4.92961	1.97872	7.53151	6.32097	4.78189	4.39939	3.73128	5.28942	8.5532	4.30125	5.78959	1.35468	7.14611	2.00797	2.60096	5.15629	5.60558	2.84717	1.18446	2.86638	4.41116
TCGA-57-1584	3.01784	4.00977	1.51993	4.3663	5.90216	10.0066	1.42579	2.23274	1.69139	9.68771	2.65709	3.36165	4.02054	6.48302	11.8812	4.1329	6.98274	4.22962	7.92551	1.53705	4.54397	5.45404	6.7358	7.12241	4.71263	1.24133	2.03332	6.06092	4.01813	1.91919	5.19271	4.00933	6.5431	2.03023	7.47286	3.06206	4.74019	4.99612	1.88017	3.59395	2.90002	6.12796	7.69319	4.85052	1.69191	3.08395	3.64388	1.8443	5.53719
TCGA-24-2038	5.2818	9.67387	2.81877	1.65325	1.18067	1.08087	1.64915	7.05335	1.77841	5.29081	6.69981	5.30152	7.38855	4.69333	7.48438	4.29177	1.89529	4.98201	8.07312	1.95316	3.13075	3.16426	2.55171	1.65404	1.12501	1.16003	1.65506	1.98664	4.919	5.20068	2.38464	5.16165	7.38841	1.24653	2.24198	1.15083	3.62939	5.2085	7.27512	2.1583	9.51044	7.07395	7.26927	4.29835	1.1848	6.00148	1.04304	6.38667	4.14181
TCGA-09-1673	8.53355	2.33682	1.98516	2.59821	1.43376	2.79542	2.51583	2.13994	4.13106	3.36018	8.39695	6.59603	8.375	1.29204	4.16542	3.18018	9.66536	2.5816	1.73207	1.63608	4.53551	2.24004	8.47846	3.99183	1.68836	1.83433	1.90024	1.65272	6.90248	5.36798	5.68209	4.40797	2.91629	6.18231	1.84285	6.75893	7.91572	8.27648	4.7213	4.21716	4.77095	6.71715	3.95345	5.48726	5.60932	5.44776	2.71408	1.75352	7.16371
TCGA-04-1514	10.0097	3.4335	2.99519	10.2901	1.40251	8.07848	2.15817	1.93687	1.82535	1.76068	5.22207	3.06139	1.98414	6.79389	2.80681	4.47403	2.68737	1.45224	6.72918	6.26248	1.93022	4.5841	8.48307	2.78401	3.59993	1.23934	3.11047	4.40828	6.19178	2.62517	6.83542	2.19475	2.00288	4.50297	1.59456	7.94158	4.95213	5.00796	5.7187	1.49269	7.0543	7.46607	5.2117	3.97945	5.01812	8.0664	1.84186	1.99407	5.54987
TCGA-29-2414-1	7.99386	8.85825	8.4652	8.66412	4.88728	6.58242	6.59252	3.31688	4.69485	3.77281	2.96699	5.78987	6.5772	2.39873	5.90101	10.3515	6.95131	3.18014	2.9407	7.75357	7.26613	8.83428	8.13631	3.27728	2.1355	3.06129	5.76235	4.07688	9.58101	4.70257	4.2194	4.28011	6.73249	1.60077	4.05755	4.71587	3.54415	7.5595	7.24893	1.95939	4.52532	4.24689	5.8857	1.27442	3.56127	6.07335	2.62566	2.97342	7.16301
TCGA-61-1995	7.95989	7.92073	1.26406	3.85489	6.27175	10.3988	2.07446	3.55929	3.27051	6.24257	2.03211	8.64726	6.82205	4.89839	6.0995	9.65689	6.92652	7.22281	4.82811	4.6131	4.49952	2.74059	3.25326	2.37161	3.65172	1.91305	4.82449	4.38188	6.22032	6.35005	8.85608	4.49021	7.23577	4.22652	7.37656	5.65276	2.71837	2.88332	4.58247	1.81801	2.40057	6.98468	9.29244	2.92447	1.55225	3.74517	2.06127	2.68912	6.8573
TCGA-25-2391	5.09418	7.32561	2.40543	3.28838	1.25941	4.48023	2.3408	4.91837	3.60731	6.84082	1.90053	3.19121	7.31106	5.46805	8.0651	9.53339	10.3316	3.84837	4.61697	2.8541	1.39574	3.40523	2.22302	5.80389	6.3415	1.52288	3.86869	6.14697	4.72006	1.36296	5.65317	10.208	7.10423	6.52054	5.47241	5.23247	3.59063	4.01156	2.12524	6.80812	7.44179	3.96971	9.80121	4.10129	2.51195	7.20361	1.45575	4.90835	4.96357
TCGA-24-2036	4.87635	1.43755	1.49638	7.43637	6.4501	7.14516	3.55335	4.77192	1.78287	7.02272	3.96807	4.48763	7.55356	7.36459	9.08219	8.57791	7.28688	4.90405	2.64073	1.55725	4.0532	4.78017	2.67489	8.26844	2.6475	1.32293	4.84634	5.93941	6.19519	4.56516	3.89133	5.06065	3.12615	5.59156	8.31267	5.82522	5.16012	5.94276	5.55221	5.17679	4.76653	8.89592	8.10584	1.2712	3.62968	4.1284	3.66805	2.69897	3.05246
TCGA-25-2409	8.51692	2.18303	7.00924	5.15781	5.28176	2.52489	7.01973	1.80309	5.72427	9.31872	8.73465	2.68947	7.36153	1.16281	10.2648	8.82619	10.6934	9.98327	2.17677	2.60712	1.60313	8.47122	6.09801	6.60912	1.88238	3.27954	1.33029	2.04521	8.87384	1.20606	6.67022	9.25213	7.24189	3.63785	5.93466	1.7728	9.50582	2.09034	7.17339	7.23004	1.94156	7.27927	8.96446	1.25419	1.65054	1.35773	1.61915	5.26024	6.17907
TCGA-59-2363	11.7869	13.3989	1.53093	9.37919	1.7024	5.15568	2.27628	5.24408	2.57005	6.08016	1.13113	5.29783	1.97657	6.65018	7.14902	8.65546	4.0221	5.66909	7.60027	2.59312	7.22101	5.24505	1.87524	2.73017	4.4002	1.1152	5.6135	3.4785	5.54959	4.65347	3.28517	7.56247	6.31149	1.32503	2.77391	5.32509	3.99344	6.30927	5.75666	3.08062	3.41154	3.36522	9.74469	5.2693	5.67915	5.37732	1.7139	4.85657	6.48011
TCGA-10-0933	11.6944	5.37516	1.26588	9.6302	5.31644	7.85122	3.37631	3.46475	1.50983	5.566	4.29376	6.16584	1.95798	6.66335	3.25519	9.8689	2.83324	1.33302	7.86316	3.19465	1.06632	3.78856	5.17561	7.47013	7.17408	1.02033	2.3303	2.33004	6.82994	2.23576	3.41805	9.01719	2.92267	1.50514	1.82609	5.81866	3.22055	2.76976	1.82342	1.34355	4.7853	6.17195	2.85397	4.1776	1.54981	7.50127	1.07802	2.91317	2.75321
TCGA-23-1123	7.02251	6.07783	1.94022	7.93343	1.70284	2.72911	2.38682	3.90661	8.55997	5.89435	6.47609	7.06149	4.69025	5.24844	6.56255	6.08172	6.74697	7.2821	1.29489	2.67888	3.29597	3.7416	2.1466	1.6851	1.65747	4.67399	3.30151	1.34821	5.19699	4.85359	7.07518	8.55849	2.63377	5.88156	3.99134	7.85194	8.2846	3.20295	4.23045	4.18461	2.599	8.29249	4.79828	1.09965	3.42065	4.99986	1.55703	1.68391	5.90606
TCGA-20-1687	9.82128	6.16078	8.40399	3.49625	1.5208	9.0648	5.68099	6.99765	6.07141	8.22728	4.77594	4.18531	7.48365	4.83825	9.70489	10.4165	4.91074	5.22301	3.66107	7.13111	5.77079	6.18575	8.08938	4.63533	5.89962	3.50324	1.38031	1.41933	8.29918	1.44481	5.84161	7.94221	2.43232	1.3728	7.8811	2.38297	5.20426	3.36222	4.63494	5.6699	6.15173	7.9425	10.2028	1.3603	1.11441	1.36346	5.48112	6.49336	6.42023
TCGA-59-2350	3.2942	11.788	6.31575	2.44195	8.55294	8.90857	4.77693	1.10467	2.05546	4.56938	7.37805	9.43843	5.67494	1.05671	9.56038	6.489	5.78455	5.98477	4.64962	4.39325	2.94625	4.24835	2.28339	3.57124	2.73676	1.20176	7.84002	6.65949	6.58892	6.35015	5.89942	5.6736	6.18462	4.53939	7.67541	6.32187	7.74231	4.88771	7.19391	2.82513	3.69564	7.71791	8.31069	1.9497	1.27506	7.47615	1.9872	2.63644	9.46836
TCGA-09-0369	12.894	3.90787	8.25697	10.998	0.984921	8.24416	5.78655	2.67352	2.39013	1.8333	3.58848	7.89822	2.30841	3.30976	6.09918	5.70685	2.82045	1.60695	2.32036	4.51189	4.55567	6.24354	6.64518	2.18742	1.09001	1.32776	2.44628	1.08011	9.1901	5.88646	4.02443	3.17958	1.52861	4.68184	1.04513	6.05946	6.68119	1.52433	5.20688	1.12561	4.0955	3.87973	3.50785	4.98804	2.87966	5.10051	1.61393	4.46264	5.18237
TCGA-13-0762	5.25837	3.33333	5.7353	9.34771	1.32424	8.80788	4.90298	9.93559	3.63471	1.95546	2.79912	9.02306	5.23396	0.973791	9.9517	4.22601	10.2534	5.66846	1.99566	4.94892	6.19198	5.7851	5.09847	2.51358	5.06373	1.56199	3.96174	7.37482	6.83353	2.0017	7.95785	9.06857	6.89228	4.69352	5.76429	4.83578	5.35889	7.49722	6.64206	0.96606	2.64265	6.78695	6.65141	0.965299	3.29599	5.90438	4.53411	1.02812	2.39886
TCGA-24-2297	11.0882	8.56503	3.28041	3.94278	1.40631	4.86595	2.29749	3.56595	3.98821	7.55271	7.34723	4.60178	2.70678	6.92111	7.89418	6.69694	3.79241	6.74636	3.64342	2.93929	5.34152	3.28452	4.69133	5.50944	2.14722	2.9846	6.66783	5.10167	6.96013	2.21837	9.09864	5.76789	1.87264	4.21688	8.15766	3.83509	9.71454	5.64481	8.7787	3.69471	7.18751	7.88658	6.69718	3.03436	6.62381	3.84553	1.42388	4.05446	5.93992
TCGA-36-1577	3.71697	5.56753	4.25167	9.29846	6.17181	7.05985	3.28853	4.27524	2.08822	2.01509	1.74667	2.17069	1.55976	7.79804	6.26815	3.23817	6.8011	2.76686	4.01845	4.25968	1.12639	4.25442	5.03953	4.90953	4.15972	1.18601	5.38878	3.45384	5.47224	5.79664	3.34463	3.53655	1.59365	5.31719	1.60882	5.15269	3.98449	5.59263	3.21332	2.11181	2.13289	2.38587	9.69027	3.50854	4.74588	7.34619	1.59194	3.66703	3.9528
TCGA-09-1662	2.84938	7.50005	3.43487	5.29439	1.45701	6.76649	3.38104	4.65533	3.91169	5.60034	1.19097	1.51436	6.71851	6.25654	7.24199	10.3567	6.66955	8.25889	1.69786	3.95857	1.32682	4.89468	5.16809	1.67876	6.449	1.6505	1.21527	1.73664	6.65601	4.74986	3.91024	5.21271	4.81417	1.41681	3.73449	1.526	3.14573	3.04207	6.57425	2.66498	3.30718	7.19657	9.89588	1.23171	2.5422	5.78287	3.87287	5.11331	8.32326
TCGA-09-0364	9.46988	3.65382	2.14354	10.3642	6.29463	10.8885	2.97312	1.19087	1.25015	3.07908	1.69841	2.87096	2.01888	7.31411	4.02333	2.35499	3.8876	1.32749	1.10982	2.10707	5.33878	4.97781	6.21063	2.00571	2.41224	1.12972	1.5795	2.14558	5.13174	2.94706	6.46991	2.841	5.15702	2.75135	1.10982	7.79012	4.81653	1.3523	2.50523	1.21578	3.87885	1.97458	1.95613	6.15551	1.80832	7.59318	1.16244	1.63392	2.16107
TCGA-13-1495	11.509	8.4345	6.34832	2.77904	5.41243	5.16616	5.14322	4.08292	3.71937	7.98589	6.06013	1.18085	5.78828	1.39871	8.52178	6.96088	10.5651	7.67337	3.36973	4.21589	1.75704	5.80163	5.8338	6.00111	4.72279	1.4183	2.85645	2.5819	7.05866	3.22094	9.91622	8.61318	4.12755	3.87615	4.32601	4.62296	7.65775	5.59097	6.35655	7.02294	2.2787	9.23813	7.46581	1.08599	2.94951	3.39926	1.5681	2.43425	2.00979
TCGA-25-1329	13.4172	4.73895	10.0587	4.81087	5.67305	5.7261	6.09298	9.37196	6.60203	6.02336	8.38725	1.87481	2.61961	6.36375	6.95285	3.02479	4.2988	2.576	2.12758	7.15703	1.23007	5.65234	6.64545	6.99786	5.64864	5.24719	4.8578	7.68344	8.81257	1.2269	6.90084	7.1926	1.6212	1.78114	1.84556	4.60544	8.14106	1.80043	8.73952	5.60186	3.93491	6.11186	6.5235	1.38292	2.70767	4.42539	3.20994	5.73228	1.51793
TCGA-29-1774	9.69825	11.9717	1.83236	10.6168	1.02952	7.03075	3.98822	2.65142	1.32533	4.12109	3.23135	1.7782	1.53394	8.31065	6.91512	6.32639	3.53886	1.12253	8.40871	1.4145	1.23315	5.69995	3.23488	2.15091	2.14245	1.03092	1.92043	4.40166	6.74605	4.54906	3.46266	3.90002	6.72429	7.49465	1.32047	5.57733	6.42712	3.62717	4.31419	1.68978	3.0108	3.13607	4.07122	5.23294	6.31798	8.00405	3.43484	3.6045	3.04832
TCGA-13-1488	7.3112	12.4203	7.3382	7.75054	5.42402	9.41859	5.23516	7.11519	7.40264	10.6418	2.70893	1.43287	1.75654	4.26723	10.1637	9.71051	8.80154	6.49717	3.56298	4.87884	6.05745	5.63315	5.72169	4.49766	5.02523	5.856	4.78835	5.38908	7.16832	3.25222	7.8557	8.00487	1.49321	5.52468	6.13179	4.24881	4.47238	1.52425	5.15597	5.29992	6.02907	11.1468	7.88812	4.90638	5.81654	1.71196	5.72785	1.78697	1.97078
TCGA-61-1914	1.98539	8.60802	4.16113	3.15489	5.18299	6.44345	3.50356	3.35477	8.95134	8.24341	0.979086	7.225	1.26899	5.78055	11.2769	8.61009	6.94621	6.85274	7.06352	4.28357	5.88062	3.74791	2.53925	5.26395	4.96863	6.04352	3.18933	6.76857	7.41189	0.911037	8.94734	5.80655	5.54031	1.06808	6.13749	2.9755	4.3371	2.55423	5.64858	2.28637	3.598	6.03564	9.55079	3.79121	3.7173	2.07921	7.5317	1.85708	4.08355
TCGA-13-1485	7.46241	2.7641	9.77057	4.06033	4.98536	6.52586	8.86026	5.36829	2.82828	4.54603	2.18674	4.85602	7.03459	4.23406	10.0458	9.52528	7.29279	6.6319	6.54136	7.32121	1.80442	10.5653	4.4028	5.02552	4.56353	2.09206	5.90587	3.33173	10.856	1.78768	7.51822	7.9072	6.17229	3.05897	3.37231	1.99735	1.96483	2.09887	6.12809	2.168	6.52681	5.41053	8.97986	1.40538	1.36855	2.08411	4.91183	6.90004	3.34406
TCGA-24-1431	3.36565	1.82442	5.64417	3.75737	1.14566	1.2701	4.77422	1.46186	2.20683	5.84091	0.973317	0.92703	3.35452	3.92216	5.07518	7.43396	4.23884	4.10405	2.68063	4.75547	2.48609	3.1483	1.91148	1.16966	3.20878	1.24043	1.26216	1.02425	7.41707	3.70435	6.60895	5.53857	3.28933	1.36319	3.37585	3.97538	1.12873	5.44944	6.49934	0.935897	4.37501	5.04303	3.33	0.965762	1.01071	1.43721	2.65298	6.27218	1.53602
TCGA-61-1910	5.71592	9.58004	1.96091	3.66842	5.03484	7.07798	4.71125	4.90327	2.27774	2.49075	5.74227	5.34239	7.02904	1.22825	4.15608	7.1294	5.31643	9.46644	2.01674	1.55856	1.79276	5.14739	1.61561	1.42886	4.11221	1.27292	1.97232	2.50264	5.44811	1.2304	8.66928	4.5204	1.89736	4.53062	2.36328	3.28085	2.00605	1.87159	5.80591	3.00608	5.18944	7.01351	4.44455	4.57869	1.71524	1.62151	1.30084	1.61864	4.31044
TCGA-25-2398	8.66801	7.04163	7.39917	9.29746	4.24139	5.80566	8.4766	8.20362	4.56037	4.25338	3.73763	6.21193	5.52067	2.115	6.01425	8.64124	5.2766	8.56379	6.64361	6.4104	1.64026	9.78441	7.41279	5.18209	2.50621	3.99144	3.86499	3.13379	10.4029	5.18762	7.59329	10.1939	6.43403	1.63563	2.9149	7.48831	6.31256	4.80331	9.109	1.81015	4.78912	3.9839	6.53535	3.42516	4.93943	4.47885	5.99533	7.16478	5.7184
TCGA-13-0893	3.81843	7.9226	7.02976	6.62717	1.339	10.9672	6.27915	6.33331	3.90373	6.32831	6.83552	2.55007	3.83529	2.11541	6.51337	10.8409	9.74382	7.29246	1.68734	5.40119	1.50587	5.6802	2.75677	8.23552	5.22097	3.59607	6.15835	2.02335	7.96083	3.80693	8.97373	4.44821	1.6301	4.54231	4.68471	1.06261	6.39361	1.14475	7.93205	4.0524	4.42212	6.17993	5.99757	3.57848	5.32437	1.56453	6.67604	3.7741	3.81648
TCGA-24-1425	12.5636	7.51466	9.12492	5.8281	6.34283	8.30775	8.22778	8.60459	6.08032	9.47007	10.2573	2.31967	5.34585	6.17615	7.90948	8.34433	10.5243	1.92796	3.0864	8.31816	1.41066	8.61296	6.58861	5.93718	5.95056	5.70919	3.31046	3.54108	10.163	1.89266	3.2334	7.50183	2.27805	3.32946	3.68688	5.80756	4.66282	1.55208	4.78175	5.29137	8.31834	5.82725	7.49957	1.36513	1.56316	2.39272	7.5272	6.15652	5.24048
TCGA-23-1116	6.46973	1.57683	8.26884	5.64954	6.31311	4.17697	7.41886	9.53205	6.40715	8.15902	1.84172	2.03704	2.23821	6.42708	3.13255	4.57509	6.68793	4.26619	3.90359	5.30952	1.6059	8.52403	5.3379	4.93802	5.22906	4.0604	2.93897	5.50421	10.0183	1.9994	5.13627	9.62435	4.84596	3.18821	4.80767	1.58484	1.64451	2.87097	3.39422	3.08932	6.4521	2.92167	12.1243	3.76754	1.76798	1.86386	6.78703	3.28434	2.14413
TCGA-10-0931	3.73954	13.969	2.83513	5.36446	4.68466	8.71707	2.61947	6.66221	2.98989	6.24536	6.10612	1.41365	6.18973	2.72648	7.25716	10.2551	9.09839	1.88422	2.56158	3.45233	6.00487	4.70273	3.93729	1.63006	1.3264	1.45691	2.98706	2.13632	4.99356	1.38984	1.51136	8.60419	4.53141	4.61345	2.34576	2.79619	5.51334	1.12667	2.68539	4.76312	7.41444	9.74613	6.46245	2.00998	0.875398	4.06088	2.22968	1.6957	2.41306
TCGA-13-1411	10.845	3.78581	9.34402	10.712	1.50041	2.36789	8.75594	1.85744	7.07608	2.90439	3.03472	1.14871	1.69968	3.44821	4.15689	3.27852	9.68079	9.45889	6.30657	6.48772	2.29534	8.5845	6.23342	3.39043	3.91185	5.19397	2.30426	4.76581	9.85747	2.34467	6.7712	9.63291	2.26485	1.73721	3.7428	3.30115	5.40313	2.09275	5.88086	2.96187	3.91282	3.00825	9.25381	4.18256	3.72701	1.49647	4.79492	3.47504	4.62141
TCGA-61-1911	1.86915	5.16285	4.50745	4.99901	4.83279	8.79106	4.15747	5.3955	9.88837	11.0865	0.969676	1.07059	5.74874	3.60517	9.74456	10.5403	10.4513	4.91812	1.08717	5.89808	4.25743	4.11695	7.7669	3.14404	5.83585	6.85792	3.72215	5.05814	5.81378	0.840835	8.77098	6.71723	1.02141	5.07964	7.46996	3.21801	4.2687	2.05945	4.52511	3.03239	1.93487	6.81611	6.14192	5.43905	5.20246	2.47285	2.30366	1.85762	2.25548
TCGA-13-1409	11.3047	7.75545	7.66513	6.75058	4.86684	5.6034	2.46287	5.91203	1.4265	3.93626	2.73278	9.31089	7.74805	3.07159	5.30412	7.59713	5.93005	6.00999	6.13348	5.52905	6.48431	3.08374	4.57736	1.51993	1.33755	0.96719	5.76771	2.6616	6.32288	6.43475	8.82255	3.92676	4.05464	2.78183	2.42446	6.60799	3.34981	6.43206	8.08145	2.51295	3.64038	8.57108	4.53337	1.72608	1.66981	7.08178	3.60819	2.16	7.66397
TCGA-25-1326	8.57914	3.29419	7.05702	7.00855	6.25527	7.21068	7.47998	3.23432	6.69861	6.81266	3.71868	3.3496	3.18068	5.69545	6.66002	8.40579	5.06529	7.43828	4.60751	5.11737	4.45253	8.68178	5.27471	6.30335	2.9729	5.47555	2.13794	7.04427	9.70221	3.38245	9.66738	7.28358	2.34359	1.75143	7.60439	2.33636	5.32378	8.0287	7.31389	3.44365	6.66637	7.14825	3.72302	3.20372	3.73677	1.36457	4.1895	4.50769	2.90131
TCGA-24-1847	3.11205	6.98738	2.80122	3.6982	6.74055	8.20286	3.64125	1.40811	8.05196	11.0045	1.38772	1.42937	5.55692	6.85995	10.0676	5.97327	7.18997	6.42945	6.33	3.52482	1.25918	4.45358	4.46217	2.11603	5.68227	4.30367	1.32867	4.51913	6.69201	1.1859	4.47179	5.43537	2.02242	1.67591	7.95522	1.90195	6.99603	4.37507	6.35481	2.53087	4.5946	5.26366	8.44275	2.50975	1.23185	1.54908	3.30936	7.28729	4.81284
TCGA-13-0884	3.96929	1.53951	8.11566	4.7425	6.05945	11.2675	4.15843	3.25667	5.0454	8.7672	4.79081	4.90824	6.72872	2.16564	8.74063	10.1707	7.30353	8.21093	2.34879	6.25486	1.12221	7.32311	5.90115	7.18556	7.601	2.34708	6.35171	2.17915	8.06239	4.32411	9.01136	6.2535	4.42508	3.4482	4.68675	4.42959	5.19704	1.24357	7.62004	1.91117	4.20625	8.34605	7.21898	1.14514	2.04194	1.22471	4.03205	1.65044	5.61796
TCGA-24-1557	12.5309	8.52449	6.99077	8.51293	1.21261	8.61646	2.36799	10.2662	5.29917	9.63575	7.61549	5.07631	4.95023	5.25684	9.46193	9.96094	5.66905	6.56382	1.70818	3.01923	1.62755	3.39138	3.74479	8.05331	4.50858	1.68272	7.15185	6.93416	5.84248	1.60063	7.73365	7.90325	1.38709	5.13532	8.65714	6.99251	5.59318	4.05434	6.65273	2.85378	3.68901	8.56934	6.41382	1.49454	4.94652	4.80021	1.18939	4.38337	3.66909
TCGA-29-1781	9.96218	8.57085	6.06261	7.17539	1.63353	10.9662	5.64499	5.51699	10.8018	6.1654	8.52115	2.17358	5.11588	1.39535	10.4953	6.38257	9.15727	2.14927	1.48873	4.48312	1.5924	4.5008	3.3724	2.11165	2.27824	8.61153	3.90705	7.90944	7.35962	6.76432	4.60111	4.93569	5.65491	0.977697	3.51389	1.68842	6.19066	2.74828	7.27062	5.6017	1.58169	8.47406	4.26729	0.924943	2.24578	7.20431	2.48311	1.80741	4.12355
TCGA-29-1778	6.09979	2.23558	1.17745	9.19219	4.24745	5.76524	2.21185	2.46794	10.0133	6.80733	6.28411	2.59929	7.13359	5.40958	6.28995	7.14613	8.71746	6.50152	1.46809	2.71163	3.15478	2.59289	3.00244	6.39878	5.50444	6.35221	1.3899	1.25159	6.75763	6.61999	3.37773	4.79396	7.23824	2.45534	2.11886	1.82756	3.76609	1.72928	3.58019	3.50974	2.03883	7.48387	7.23605	1.12248	2.00779	1.57983	2.49637	1.27621	2.10064
TCGA-23-1110	11.329	7.86542	2.92331	9.42644	2.06551	5.89425	1.69956	1.94323	2.84759	5.82735	6.17667	8.03314	4.93725	4.65757	4.82981	7.56908	2.45866	8.27788	2.49129	8.71222	6.58969	4.54769	1.68948	1.2994	5.34107	1.12999	5.53382	2.08188	3.86897	3.96523	7.45213	6.97521	3.85637	7.15166	3.58384	6.27352	3.35932	6.41584	7.88072	1.43156	3.16261	5.95579	5.99754	3.51584	3.78607	6.15651	1.96275	5.86737	8.27116
TCGA-29-2428	13.5705	2.43183	7.11083	7.75849	1.65944	7.78568	5.06139	8.22498	8.87226	5.69747	6.42578	9.18196	1.47627	1.02591	8.95036	6.30399	5.10522	3.929	8.26618	5.01291	1.02562	6.00585	6.22143	8.38828	3.58726	6.47349	3.19014	8.47513	7.60994	1.84974	10.8129	4.88749	1.52669	1.19673	6.33845	6.10369	8.12589	5.10961	9.65123	4.46724	2.40095	4.23436	3.27896	0.957047	6.94941	1.78018	1.33546	4.30955	8.32043
TCGA-24-1604	8.12445	3.97066	2.77253	8.22786	6.23322	5.28943	1.87254	2.20265	6.21332	2.37988	2.92395	5.38463	7.8388	6.63756	6.71578	6.76659	6.72383	8.72371	7.22663	3.07051	3.45447	4.05114	2.7475	4.70103	5.74663	4.97489	2.42608	2.74233	6.06618	4.81894	5.93798	7.92571	4.24486	5.8037	2.90783	4.99557	4.04238	3.65257	6.49723	3.95683	6.36513	6.69991	7.27857	4.05053	3.6689	1.89536	3.80311	7.40419	6.45439
TCGA-24-2261	4.36416	6.14253	8.46532	3.8969	1.35683	10.5137	7.17299	6.03875	5.78078	8.54831	1.26473	2.15503	7.38328	6.75302	5.42078	11.4205	9.24447	6.87071	1.29262	6.95679	3.99222	5.75278	5.35512	8.22732	5.24193	4.83996	5.79347	1.64676	8.53517	2.78157	3.04582	5.80375	2.21466	4.63485	3.30098	6.69484	1.38734	1.45984	4.04045	3.57456	3.83711	9.22339	7.03213	4.85313	3.97882	2.05585	4.26197	2.19615	1.86008
TCGA-OY-A56Q	10.1758	2.15904	2.03445	9.84408	4.67635	4.24213	1.62186	1.38679	1.5519	1.68052	4.84299	7.13245	6.1472	1.48086	5.39011	5.0507	6.24859	4.25522	3.01731	3.07947	3.28538	2.78189	3.50108	1.43672	3.81686	1.3964	3.17895	1.82184	2.18388	6.40203	5.26542	3.02747	6.82491	1.57253	1.31738	6.5117	2.0737	7.94721	4.34967	2.45185	1.49257	5.74197	5.24865	4.24807	1.96147	2.78818	2.24771	1.72794	8.26832
TCGA-61-1733	11.4235	2.61329	8.29196	5.64741	1.54813	5.23071	6.23861	1.23622	4.16566	3.62893	6.04967	3.00271	6.63265	3.02102	4.16355	9.13231	6.77452	8.06264	2.09682	6.20358	1.06793	6.64681	5.3843	1.89818	1.91011	1.68803	6.48145	1.05992	9.32646	4.73283	8.34645	6.40582	2.65788	6.36097	1.23622	6.31327	1.8111	1.55631	9.67323	2.347	5.47313	2.64508	4.09657	4.15884	3.30179	7.60147	6.10886	8.42067	7.7211
TCGA-13-1509	3.96133	7.79166	7.66006	6.14844	5.75817	10.7665	5.38512	3.65662	8.56566	9.06269	5.29846	9.65664	5.20958	2.293	10.7624	9.8118	7.14891	4.08269	6.95983	5.74006	4.87648	7.82259	6.84978	6.26	4.47655	9.05067	6.05918	6.61726	8.94483	1.42794	7.05047	3.92577	6.24087	3.92868	5.29468	4.24161	3.58498	4.51082	7.01552	1.28737	6.68761	8.455	8.16395	1.90589	2.15132	6.47517	5.01855	5.42406	6.43965
TCGA-29-1783	12.9667	3.72022	4.81985	7.20879	4.5009	3.87941	3.24303	10.0159	8.02554	5.41138	4.08246	4.42034	7.22644	5.82809	5.37451	6.41966	6.41037	6.76589	2.44836	8.57284	4.21185	5.97806	4.85662	4.58547	5.24519	7.55225	2.96021	5.6154	7.39885	7.39458	8.34818	11.5489	6.47224	5.21301	3.6366	7.77501	5.1683	4.98191	6.81567	4.92394	3.1377	5.83359	7.99031	3.68975	4.87058	2.89494	5.09003	8.23258	5.26641
TCGA-25-1319	2.6678	12.5632	1.74451	5.25141	1.60043	4.02838	2.39165	1.11495	3.72185	6.33991	3.13195	10.1897	2.06848	4.4173	1.13229	5.41941	5.82394	5.88428	5.26499	3.97222	3.68334	3.06543	4.14261	5.20471	5.62152	2.20915	4.91206	1.4916	4.9868	2.13168	7.50784	1.93912	2.25923	6.03405	8.41041	5.79282	6.55432	2.17722	3.15368	4.1139	2.94274	5.42385	7.20238	4.81171	1.21633	2.30748	3.78418	1.27369	3.70091
TCGA-61-2008-1	11.829	2.08505	2.34852	3.76539	4.20064	4.97851	2.35666	7.72055	6.51295	5.35744	6.65637	2.90179	6.73912	7.18604	8.25941	10.407	4.50732	8.90143	1.1559	2.06726	1.38736	5.40137	2.64517	8.20306	5.95665	8.44004	3.95002	1.46562	5.40724	1.78026	6.06592	6.08193	1.11862	5.61685	3.83783	6.20873	5.46057	4.13671	6.98938	1.7797	3.71645	4.32126	8.9057	1.31678	3.17055	4.56396	3.8844	8.52651	4.5514
TCGA-61-1919	10.5867	5.67823	7.96691	10.2623	2.09862	5.04088	8.73215	4.07479	8.8014	6.53904	2.11745	2.28454	2.35474	2.82546	6.28619	9.84068	7.1622	6.63462	3.69257	5.02876	5.07911	9.12722	8.21198	5.33558	1.60606	7.59117	4.45789	3.76596	10.2953	4.11834	7.51446	8.65302	4.84972	2.3732	1.89114	2.50374	4.97722	3.73616	6.48324	6.87736	2.41411	7.33885	8.82759	4.59757	5.31782	2.85781	6.35839	3.7316	4.33886
TCGA-61-1728	9.77395	8.18157	3.88168	8.88759	4.4043	8.96624	3.59098	4.96839	3.8492	3.82995	6.08263	5.95086	4.43311	5.97549	8.2551	7.0611	6.48631	8.34207	5.24249	2.47784	3.89411	5.55102	4.34463	7.68506	4.87308	1.86694	5.51079	4.08433	6.66872	3.20519	9.02809	7.17441	1.3976	4.75272	5.00341	5.89573	7.15491	6.19405	6.86209	5.51785	5.38081	6.61945	6.7974	4.15254	6.15043	5.353	2.61694	6.04349	6.22329
TCGA-57-1586	8.48647	8.08123	2.24489	7.76219	6.2864	7.95814	1.68328	8.93721	6.81428	7.14381	1.68002	3.68435	6.41618	5.0537	7.60443	7.827	3.66802	8.17741	5.09803	3.1027	2.4169	3.28783	2.0168	6.30759	4.68033	6.15029	6.15771	5.40158	3.28814	1.29131	9.49184	8.65034	1.5152	5.70678	6.40788	6.2997	3.97489	6.11086	4.04538	1.55706	1.9735	10.063	5.22202	4.85224	3.09234	2.66485	5.00934	4.71343	4.81478
TCGA-09-1666	1.38896	10.2058	1.74787	2.60105	6.12519	10.0044	2.42947	3.42799	2.89825	5.40048	4.80162	7.22044	7.54754	3.09122	9.96555	9.81602	9.50277	2.88186	1.16148	2.52929	2.06523	3.40768	1.38996	5.24353	5.74119	2.02881	2.30165	2.76327	4.80317	3.29584	5.37931	6.71835	5.36455	4.90411	4.50462	2.71662	3.00144	2.14579	7.84709	4.87926	1.88082	9.44402	7.36274	3.66122	1.81402	4.4473	0.976104	2.83679	5.34087
TCGA-61-1738	1.42258	2.98299	3.02889	8.77632	4.43806	3.65039	2.81881	2.98878	8.46904	9.82248	0.777463	4.49769	0.896151	0.888082	4.25418	1.53169	7.43272	3.20011	6.88489	1.39748	2.7504	4.70386	3.7831	5.57531	5.48939	5.98281	0.777463	1.32843	5.11257	5.30914	9.21064	8.65911	0.85176	3.66764	7.62767	5.41943	6.17789	6.79815	1.36083	5.09382	5.6101	2.74702	5.62652	1.2827	0.960947	4.20591	1.31398	1.14453	4.054
TCGA-61-1918	4.55112	11.4302	2.15902	6.60387	1.17926	6.34736	2.86704	3.33924	4.21543	5.25816	5.05077	3.0859	7.64016	5.81248	7.38702	7.70216	10.7415	6.29787	2.24298	3.9229	1.40056	4.65078	2.022	6.39586	2.73739	1.40307	3.37806	3.09351	6.42125	2.63917	7.38107	4.31498	3.2789	5.90852	4.57709	5.72481	4.18275	3.84448	6.35863	3.71053	5.64854	10.5694	9.06907	1.52696	3.94946	1.15603	3.79403	2.74768	7.35488
TCGA-23-2084	5.11922	2.59953	2.16372	2.29566	5.87214	8.40891	2.38083	2.84118	2.45192	5.49341	2.15234	1.1617	6.99425	6.3085	9.58957	10.226	7.51222	3.51884	5.90737	6.60145	4.46831	6.50444	2.68945	7.00451	8.12122	1.26023	6.78519	1.11112	7.38298	3.92383	7.39853	3.56105	1.34092	3.83207	2.49717	1.18915	6.77452	1.4005	5.60947	5.41938	3.59845	6.08978	6.76396	1.14537	1.64389	2.01037	2.27391	2.09144	3.32882
TCGA-61-2101	12.6131	3.3076	9.08122	10.3298	6.39085	6.05623	7.60377	9.27557	3.8904	7.01024	4.93324	3.99703	5.04206	3.57417	7.38188	5.16567	3.53727	7.27272	5.42835	5.83203	3.47754	8.56923	7.96889	3.25894	1.21253	1.67522	3.37248	3.4641	9.14198	6.16347	8.85295	6.91533	6.02596	1.75381	5.5664	5.23415	6.85538	7.14293	7.4129	3.88987	2.61641	7.78728	9.17501	3.60938	5.00213	1.87328	5.2181	4.58607	6.78209
TCGA-36-1568	12.8578	2.07188	5.42172	3.31691	1.39544	9.60312	3.39786	9.31608	8.22196	6.98851	2.81895	2.51128	3.79914	5.95352	9.48617	8.77634	2.85295	2.06752	6.30584	7.32962	1.49919	4.57744	6.45501	2.25282	6.9079	3.52765	1.80997	7.83506	7.16409	1.2751	7.47441	7.82954	6.70903	1.33029	2.69279	2.35301	5.55622	3.22338	4.84487	9.34168	3.23685	5.48552	7.81878	2.31535	4.98405	1.76996	1.48849	5.75486	5.93734
TCGA-29-1769	10.827	7.729	7.7077	9.93129	1.11458	5.89661	6.29909	9.18575	7.71149	6.19341	9.07198	1.21179	4.16287	2.21032	10.4055	8.56287	8.75452	7.50572	1.8941	3.34515	0.943662	8.04394	6.05123	4.74869	1.47598	3.52122	3.2474	1.22126	8.73012	4.2798	6.45118	8.86743	1.44756	5.71624	4.68169	3.2562	2.62675	4.23137	7.78272	6.40369	3.16953	9.44145	7.41936	4.50214	5.9757	2.34164	3.16444	4.95909	1.55532
TCGA-61-1736	4.56584	3.85943	1.88561	2.13217	5.80961	4.68084	2.95783	2.34505	5.11591	7.90866	1.25167	1.39214	6.23722	7.63237	6.43076	10.08	3.38991	6.60334	1.25139	1.46705	3.20809	4.01455	1.5456	7.75781	7.15357	2.3936	1.69052	3.55974	6.70039	1.32105	6.3058	5.00263	1.66694	1.53075	5.61184	2.41701	10.0511	4.37322	8.75178	1.2392	9.21236	4.36639	8.3705	1.86571	1.37722	2.09609	1.58673	6.34287	4.35507
TCGA-13-0883	8.55793	8.6033	9.08014	4.64267	5.08821	3.78304	9.02455	6.39184	5.12853	4.22339	4.22712	3.87245	7.24542	1.97326	4.09098	8.45489	3.96346	4.20852	4.98583	5.95149	4.8925	10.121	5.41337	4.35197	2.13273	3.93723	1.5854	1.83414	10.8451	5.24986	3.49069	7.60095	4.72799	1.58804	1.7327	1.57963	2.55786	2.41497	5.886	4.02349	2.65614	8.30903	9.3074	1.59162	1.5199	6.06234	2.24971	5.28147	4.27875
TCGA-25-1631	12.1599	5.57964	1.89383	5.19143	1.12178	5.31491	2.17501	3.32317	4.87464	7.14815	3.23904	3.60353	1.84857	7.01436	4.79712	5.11039	5.47893	2.8624	7.02983	9.04295	5.92419	3.3773	2.95953	5.52966	5.25043	2.34332	1.58983	7.15287	6.07529	3.02988	5.46974	8.7086	6.40222	1.4124	4.64882	4.69768	6.09267	5.38203	2.8503	9.66152	5.42219	9.78901	8.64006	4.2942	2.4662	4.9607	1.46473	6.77237	4.19868
TCGA-23-1122	11.5267	10.4259	5.63179	7.45926	4.24012	10.5459	5.70544	5.97188	4.31155	8.56774	2.75576	6.4729	4.85132	4.29697	7.14048	10.0774	9.63681	5.96269	7.04902	3.2054	4.51683	7.30173	4.86512	3.88166	1.50625	1.9475	6.91652	4.67957	7.39691	5.97869	6.74133	3.24331	2.04237	6.29632	5.72651	7.0009	4.17413	5.55215	6.56475	2.65473	8.26827	9.42876	7.06279	2.97874	6.64063	5.22887	3.52082	3.85705	5.27043
TCGA-04-1350	14.5016	4.16677	2.80297	9.14435	4.99235	7.96101	1.07825	1.48596	3.38451	3.90751	5.47313	8.68718	6.5535	2.22625	7.75024	5.99501	6.33383	5.10079	2.14862	2.35664	1.2318	2.16753	2.0465	1.11795	0.934964	2.95843	5.89499	1.04856	2.45565	5.93512	3.25341	3.53606	6.6051	4.85843	2.03525	3.9498	7.67976	3.2595	9.0523	1.80807	1.9868	9.43476	3.70706	4.18557	3.94558	6.92238	0.908511	2.197	8.5568
TCGA-13-2060	2.46659	6.76576	4.28284	7.52062	1.28806	1.91647	7.25574	1.86196	9.97764	6.96372	1.06595	1.77546	2.52319	1.56239	3.29982	5.8177	11.3266	5.84807	1.58293	6.11591	5.75296	4.01012	2.32297	1.27379	1.36198	5.94745	1.73198	1.23884	8.34959	3.31211	8.20778	4.68457	1.64907	1.20528	3.1604	1.14241	3.58615	1.33636	2.80619	1.0771	3.56978	5.40187	3.59621	5.16945	4.27782	4.53959	6.78178	1.52923	1.04239
TCGA-29-1705	8.19626	6.83081	9.28009	3.49334	5.75825	7.89731	7.6425	6.60875	2.85074	5.50108	7.87213	2.36043	6.0379	1.8076	10.1269	8.66285	7.96038	7.44453	3.36339	5.48257	3.47805	9.37143	5.24286	5.10814	6.225	1.52134	1.34832	4.03852	9.8137	1.53156	4.7122	6.84819	1.98921	1.48775	4.42694	3.92992	7.21244	2.07891	7.4232	6.07153	5.07132	5.96524	5.34109	1.31588	1.71842	5.00859	3.83076	5.3178	5.70477
TCGA-24-2288	13.3472	7.45219	7.19559	1.89633	5.91789	5.71507	6.41757	2.61528	8.48353	3.71013	2.95655	2.24101	5.95182	5.28729	6.00489	5.43641	7.40548	5.55216	7.81329	4.73285	5.32168	8.20564	7.29929	7.77961	6.66302	9.37666	5.0638	3.5366	8.51122	5.51472	10.8127	8.69202	1.95766	1.42619	2.45097	5.33545	9.24854	4.09725	7.78989	2.47234	6.13052	6.06172	2.66642	2.27914	3.9881	3.84725	4.9157	7.26004	2.63846
TCGA-57-1582	12.3723	10.324	5.42279	10.2606	1.76997	7.90992	6.99815	2.91028	7.38812	4.19403	1.27417	4.48947	1.50748	2.04922	7.76067	3.98404	9.17913	8.24502	1.33291	6.86878	5.40471	6.40304	3.002	2.95781	3.22294	5.68947	1.97648	4.94744	8.91009	1.17567	10.4516	3.82437	1.49834	5.6293	2.70604	2.47491	1.42219	2.98042	7.75162	1.11958	2.56529	6.65868	4.16507	5.15839	2.79166	1.43778	6.24364	1.81876	2.47584
TCGA-09-2044	8.49452	12.6529	5.26405	5.87257	1.16144	8.98106	4.70689	2.98678	7.43622	2.73385	4.41318	2.79634	5.51827	1.65968	11.5227	10.9607	8.72874	4.32997	2.26572	4.66379	1.2908	5.1709	2.42239	3.56344	3.10456	4.62946	2.05201	4.73472	6.02484	0.921172	4.85192	7.96084	1.40998	4.90341	5.27102	5.07756	3.1039	2.61898	8.59339	1.88186	2.26803	10.6835	4.80742	1.35855	4.90466	7.87888	1.06962	1.82238	6.56331
TCGA-25-2042	12.6358	4.93257	10.3426	8.27945	1.95005	4.98591	9.00527	10.9582	8.32372	8.52791	5.38925	1.3667	5.7748	7.22692	6.06392	9.44875	9.01756	3.97005	4.10122	9.8978	1.43504	7.48182	7.61005	7.72679	5.17299	7.53033	2.97575	1.55689	11.3202	1.37557	6.15717	5.39198	2.11031	2.02425	2.79868	3.76435	2.73845	1.82861	8.78457	5.48736	10.9661	2.49985	5.83915	1.35915	1.5426	1.57213	4.72187	8.87956	2.45657
TCGA-25-2401	5.61961	8.62696	9.05215	4.21686	1.47559	4.39231	7.97424	5.98599	6.41431	8.39104	3.94984	8.71856	5.015	2.86345	4.13367	6.87253	6.75025	4.43231	5.08433	7.08945	4.53321	9.30053	6.62941	3.85466	4.15761	5.74824	2.17175	5.8108	10.1626	0.99686	4.93495	6.68877	7.08996	3.73635	4.84626	3.09716	3.19793	2.28504	6.77615	5.1726	5.56634	6.67528	9.49201	1.33764	1.50009	2.38816	2.62049	2.36139	5.87222
TCGA-13-1487	6.91982	9.04698	8.70556	10.1238	1.08689	5.3414	6.99795	1.0043	2.87495	4.09318	1.91804	7.61626	1.83141	3.75884	4.38966	9.26372	3.45418	7.91391	2.90979	5.41635	5.90186	8.73771	8.9459	5.00643	4.51115	1.66459	1.0043	3.74192	8.93918	4.22314	9.49334	8.40896	1.37933	3.0367	5.69822	4.25054	2.0039	7.50027	3.67648	1.72579	4.05601	7.51491	8.93628	4.33443	5.1636	4.32328	3.10126	4.70358	5.57678
TCGA-24-1416	4.42598	3.55574	1.64507	5.36783	5.52665	9.75867	2.59586	10.7375	3.04132	10.4563	10.4241	2.46049	6.33859	5.97332	9.08815	10.216	5.55995	6.81455	1.076	2.16152	5.89441	4.10533	2.3541	6.22867	4.13406	1.58782	4.05063	6.08434	3.977	3.04846	6.39159	7.26965	6.21372	5.65053	6.70098	4.23532	8.82473	3.54738	5.69612	3.97886	8.70818	7.79885	8.71665	3.43105	1.44491	2.5696	1.08288	4.58278	4.88014
TCGA-24-1551	4.5314	4.94254	2.17805	3.93303	5.11189	4.60519	2.27193	9.10813	6.3143	8.97723	1.15266	1.19473	6.75015	5.15554	3.42888	7.45738	6.30741	3.75205	1.40498	3.88998	1.23265	3.19296	3.0785	7.31291	5.29847	3.77169	2.46539	1.55259	5.40738	1.14377	1.95856	9.43886	6.27693	2.09387	8.32917	1.36844	2.8451	1.56603	3.99813	4.30346	5.83271	5.40378	8.51094	5.9248	5.784	1.85347	3.32749	1.58278	2.22246
TCGA-29-1770	6.74983	10.1413	8.28325	5.12316	1.29159	5.91769	7.15455	11.119	2.74822	8.32403	4.1847	6.25556	7.06207	1.67501	7.98528	11.6333	10.2289	8.67507	3.30291	5.46271	1.67968	9.19909	6.29153	4.86665	2.18246	1.06649	7.00279	2.77128	9.82966	4.96214	8.71441	6.47516	4.04183	2.64703	5.29039	3.02488	4.17312	1.97617	9.43533	1.24928	7.44824	6.48186	5.65633	1.12194	1.07361	3.49495	1.66505	6.41488	4.1052
TCGA-24-1930	7.59664	3.26524	7.91313	2.20532	1.8701	3.26775	6.96937	3.26509	8.57629	9.69463	2.93604	1.44363	6.90713	2.76724	10.0348	7.79586	4.94613	7.40948	3.24063	5.20603	1.63392	9.07558	6.73678	7.3541	5.64469	8.28529	2.61666	6.04201	9.22272	1.66184	9.46405	7.20571	1.6653	3.95981	9.65013	2.13574	8.97656	4.03791	7.05223	7.43274	4.39811	7.03854	4.1939	1.09489	4.53677	1.34457	1.80268	2.27918	3.383
TCGA-31-1950	8.26388	10.4797	1.45397	7.73481	1.41138	6.02127	1.47144	9.14944	8.33408	6.26481	4.3481	3.25952	3.49613	3.92567	3.00963	8.13582	8.38396	4.35151	5.74197	1.52666	4.5464	2.90559	3.70813	5.10991	5.16119	3.4925	2.33177	6.97714	2.4059	5.47622	5.66069	7.88199	1.89884	4.84663	6.57099	5.7664	2.49568	2.59276	2.52355	3.94222	2.98974	7.56033	8.67667	4.62265	4.67643	1.48874	1.46678	1.54666	1.93042
TCGA-31-1953	3.88107	2.82113	4.40589	2.8721	5.55417	4.83873	7.66867	4.09972	4.91259	2.82944	1.64121	2.64959	4.37708	1.3064	4.28636	10.1296	7.42343	5.36148	1.73228	6.74152	1.40046	8.1733	4.53717	7.88655	5.67997	2.58849	1.38567	2.49089	9.13062	1.37107	9.50294	4.72216	2.7335	2.04233	3.70506	1.50982	3.73282	2.74918	1.52783	2.42286	7.61635	3.37479	8.24848	4.98176	1.62617	1.25226	1.11906	2.1761	2.21979
TCGA-24-1544	11.5249	6.76712	2.06463	7.36461	6.63325	6.56503	1.28209	1.714	5.29323	5.51707	2.62159	1.49585	1.46222	4.42594	3.76872	3.67417	3.85796	3.98575	6.0594	11.0392	0.910635	3.0338	2.19084	2.91174	2.82655	1.91582	2.57556	5.80051	4.60618	5.69982	9.41178	4.37902	3.31356	1.07626	2.95108	7.83463	3.114	8.27543	6.21502	1.46732	2.1766	5.36227	4.88947	3.79116	1.08714	4.76342	0.910635	3.03528	5.3572
TCGA-24-2027	12.6604	4.71773	4.31369	8.02978	2.9051	7.66444	2.7404	8.37512	3.23074	3.99868	1.18444	3.84169	1.27406	7.5402	6.74916	4.57185	6.31767	5.13156	6.5873	7.08244	5.35328	5.3808	5.93184	7.05477	5.37426	1.17749	6.18952	9.0361	6.7973	4.67966	9.38838	6.9623	6.90379	2.4208	2.58534	5.88361	5.8978	8.26827	6.00195	1.43869	2.93441	4.42566	9.3224	4.78655	6.88686	5.64534	2.57973	5.09059	6.55642
TCGA-25-1626	8.80152	1.7708	10.7256	8.87101	5.26014	5.78485	8.27693	5.82964	6.89807	3.41355	4.6235	4.52449	3.20121	7.25737	3.12253	8.63348	7.79787	6.71466	4.34813	8.56221	3.70629	9.81306	7.30135	4.30871	3.42107	7.05081	2.62281	6.47426	11.0962	5.87186	8.6094	6.80654	2.58826	2.44986	4.34015	7.50106	6.59855	4.37148	5.34105	2.46425	9.78082	5.67052	9.44959	1.98898	2.82	5.01927	5.85001	5.49759	6.11394
TCGA-29-1697	8.25173	3.0002	2.40288	3.81601	6.09806	10.004	1.99503	4.22781	2.467	5.28777	6.50755	9.53912	2.1323	1.23791	5.99024	2.64734	7.22841	1.61912	3.60014	2.37642	3.15491	3.76828	2.1697	4.2655	4.8528	1.37184	6.27981	6.10971	3.69579	4.37104	10.8946	3.75914	6.48773	2.31425	6.83141	7.23548	6.44113	4.49779	5.06804	2.90361	2.43868	6.00882	8.96179	5.20069	2.17503	5.46591	1.24867	1.66081	8.66638
TCGA-24-1427	6.72045	9.04499	9.15428	10.5231	7.13147	11.699	7.26973	5.31946	7.75188	5.47804	2.08845	7.94751	6.03926	5.46854	6.59177	11.4309	9.02966	6.72228	5.67062	6.91066	1.34314	8.95364	6.49857	3.69102	5.10066	7.33338	5.3449	2.44532	9.4091	2.81642	5.36241	3.41746	1.94187	3.02054	2.82546	6.62678	1.7598	1.7035	4.38622	2.06211	8.16895	5.36581	4.61176	4.6244	3.48698	5.25202	6.03637	7.91753	4.49358
TCGA-57-1583	4.5728	12.1238	6.68846	5.14314	5.95602	10.8035	6.34587	1.43347	2.56303	5.03434	7.99001	7.93956	6.65328	1.17523	3.53722	11.0246	3.71648	5.34378	2.82126	6.05317	6.35554	6.07982	2.88714	1.66929	6.14832	2.01396	2.46802	1.15778	7.53093	6.60385	7.75996	6.41142	1.5894	4.10257	2.06944	2.59563	1.56922	4.99473	6.85065	3.47097	4.86231	5.9209	3.76472	1.04751	3.02838	1.61676	1.52802	3.52941	6.34753
TCGA-24-1844	9.06044	9.64538	5.08907	5.80476	6.10513	8.60837	3.30308	4.43509	2.03307	7.84842	8.33695	5.17355	6.20968	6.90462	10.9567	8.67587	6.90891	3.18286	2.22094	3.12854	3.47935	5.05655	3.19473	5.5896	3.93427	1.11015	8.1479	2.63596	6.42477	2.66197	6.05204	3.73812	2.09421	5.96585	5.05474	5.67101	9.92845	4.69001	4.65936	2.53784	5.1816	9.01023	4.43918	3.56601	2.5262	3.95712	3.08437	4.02558	6.39265
TCGA-5X-AA5U	8.44367	7.00793	4.11493	9.7301	5.24534	3.14264	1.70519	1.28079	1.62217	2.31488	3.93958	3.94	6.16809	5.36994	1.55402	6.86622	4.90866	6.96754	4.20156	1.68286	1.31134	4.2077	3.59157	4.90324	1.34095	1.32377	4.04554	1.91058	6.37919	6.44671	4.62411	5.82466	1.46881	7.24101	2.33645	7.4326	5.85758	6.27159	7.41097	1.48509	6.03176	2.54819	7.1746	3.30876	3.3196	4.79314	1.68525	4.31402	4.23433
TCGA-04-1343	8.54152	3.77541	7.08098	4.38012	6.69918	4.76679	5.84002	8.16122	6.87441	5.81144	6.1999	6.21772	5.2657	4.21565	8.25134	7.23324	8.75701	9.21146	1.4413	6.82182	5.78591	6.66769	5.65025	2.79376	6.09974	7.2685	6.7609	4.66232	8.2719	4.56871	8.30607	8.75284	5.00226	5.8887	5.76881	6.28353	6.9876	2.90515	7.26993	3.08752	8.44109	4.91945	10.654	3.12815	3.84251	2.10714	5.89412	5.09752	4.3503
TCGA-04-1542	1.70754	2.12003	1.09008	11.2066	1.16403	8.79037	1.1426	6.11511	1.08496	4.01336	0.991706	7.63812	4.84058	5.25494	10.1017	7.62311	5.00295	9.94676	6.10105	11.4615	1.39392	4.82594	8.84301	6.45169	4.17807	0.922882	4.82125	1.25765	3.43757	1.03459	5.37167	8.68339	5.79992	1.24427	2.81126	5.91079	2.81499	4.2484	4.56782	2.49681	1.39452	7.5925	5.51694	1.03599	4.06538	1.15357	1.07095	3.18535	5.56055
TCGA-09-1669	9.77212	8.18575	1.17117	9.20674	1.1026	7.58304	1.94984	6.66573	9.03058	6.90045	3.5865	2.0382	5.83466	6.77513	4.15526	8.75769	4.59276	8.25824	6.55143	1.47885	1.54039	4.50873	1.85428	3.88536	1.81313	5.34299	3.52632	1.42693	5.51299	7.06776	5.04282	8.22549	5.73564	1.53527	2.71764	3.09876	4.35803	5.48409	7.25006	3.34376	4.41971	9.73337	4.60965	1.08482	4.92202	6.23317	1.23306	2.03827	6.35174
TCGA-23-1109	4.19539	9.035	7.81499	4.78463	5.35276	4.21965	6.3911	0.990867	5.49493	3.45887	7.24438	1.84428	4.61013	3.20358	6.71592	6.96744	4.04069	3.62773	2.02235	7.08317	1.15778	7.1005	3.84941	2.42611	4.40465	4.40686	7.11938	2.49136	8.23407	3.1914	4.82898	6.82796	1.6673	6.97877	2.06628	1.86871	6.30256	1.75649	7.88533	1.7166	3.75316	8.29569	6.56004	1.07261	4.48069	4.80377	6.68883	4.50914	7.84047
TCGA-36-1571	7.89367	3.32432	1.30547	4.79454	5.60598	7.38954	1.52393	1.67512	1.84237	1.96883	1.41549	6.45714	3.20448	6.31093	5.99445	5.84676	6.32911	6.85524	3.82897	1.95719	1.74184	3.34241	2.74381	1.72284	6.19828	1.18624	5.71018	2.28302	5.70626	2.74667	6.65927	9.37896	4.62459	3.67012	4.1598	6.30493	4.46261	5.99891	4.18429	1.67431	2.63047	1.72862	8.58059	5.63417	2.28422	1.52342	1.32269	5.53527	8.63748
TCGA-24-1552	4.40067	11.9127	3.83051	7.7495	1.278	3.79432	5.14164	1.32419	3.20778	4.29838	2.27701	1.08232	2.63215	2.92679	9.48666	12.3271	7.44642	3.83667	1.50245	3.24423	2.49711	3.73365	1.15402	6.69144	5.73305	1.44781	8.48222	1.1576	6.64415	2.84555	8.69448	4.69155	3.34468	1.05935	5.04561	1.76042	1.26827	1.59311	5.07499	1.1081	6.29612	7.19078	5.59105	1.06775	1.19856	1.04089	3.70428	5.0615	1.95135
TCGA-30-1714	5.37298	6.90896	4.27804	7.68755	0.913589	3.24937	1.86016	7.84326	3.52886	6.26956	2.59322	2.87361	1.60375	5.72357	9.46873	4.59365	5.51104	9.21908	1.05516	2.14244	2.83954	2.8104	3.92708	3.83836	3.94415	1.33311	3.32826	3.62712	5.97541	3.50275	8.38261	10.8092	6.37883	4.61164	4.39662	2.00399	3.21893	7.05356	5.07814	1.84155	5.17673	7.21413	7.00078	4.43101	4.29662	4.37156	3.81465	1.8505	4.88536
TCGA-24-0970	12.8056	6.77911	9.79186	9.61623	6.46877	4.28796	7.3974	2.9319	3.77021	2.3468	2.17143	6.64056	2.02734	1.72128	8.87801	3.93483	5.24691	7.11529	7.50257	5.70358	2.46294	8.74369	4.44643	5.32275	1.32323	2.43035	3.91707	6.87057	8.78457	1.47193	7.07887	5.304	1.61769	2.71082	4.69421	6.42578	5.91391	2.48319	9.07136	1.25511	5.79459	6.78244	5.85107	2.82225	4.84285	2.08337	1.6422	5.58719	4.80528
TCGA-24-2267	3.5938	6.12124	2.50762	4.79505	1.77834	3.5427	1.98897	3.26252	11.5138	8.64623	1.47635	1.89978	6.21823	5.19637	8.88411	9.59027	8.72955	5.90957	2.74978	3.86471	1.68969	3.56176	3.35604	3.53177	5.39448	6.57647	1.80073	1.91208	4.59598	3.78171	3.22147	7.76782	4.71897	1.59199	5.05903	1.56754	3.29933	3.67523	7.64889	6.61447	6.74679	9.66019	8.78511	3.00843	3.93863	1.9316	1.27031	2.89703	3.79928
TCGA-61-2113	12.8512	8.61336	6.96121	5.63364	7.57702	4.3849	7.3161	10.4859	7.47008	6.0208	2.63166	1.22329	1.33077	4.00264	2.43344	6.15198	5.04822	7.10008	4.47192	5.97506	4.08157	8.18012	6.90663	5.84189	4.71375	6.20649	2.87594	3.97211	9.37635	5.21423	6.18148	10.5207	3.36391	3.04937	3.1998	6.83392	3.07577	5.9539	4.45524	5.95791	5.84957	4.20141	8.47101	4.09406	4.80417	1.61355	7.04964	4.71612	2.01199
TCGA-13-1498	4.59031	1.5511	5.11358	3.33488	4.58158	8.91163	5.35466	1.03914	4.691	5.91015	1.17741	5.31378	5.87335	1.22681	6.23246	8.81693	9.92243	1.03883	2.11454	2.09763	6.39357	7.04394	5.22835	2.23847	4.77119	2.2227	5.11362	3.3369	7.43162	2.57798	3.82806	6.85705	7.14441	5.16722	3.26206	5.88479	5.06377	3.44409	4.36409	4.16258	5.76533	6.76899	8.46253	4.60992	1.51706	2.10914	1.72573	1.98642	6.88002
TCGA-24-2289	10.3687	4.31101	8.73704	10.0744	6.95783	7.42639	6.88136	3.15216	5.15046	3.28177	2.87943	4.90562	2.16266	2.28844	4.63294	7.81699	5.49998	7.58889	3.45466	8.85772	5.029	8.35262	6.49753	3.18119	2.26821	3.57674	1.81448	1.8596	10.0827	1.70485	8.4037	5.59837	2.96962	3.89479	4.19746	4.51032	2.79047	2.23951	5.12873	2.69006	8.94444	4.00587	6.65217	4.50008	2.38639	1.35703	3.79854	6.46199	3.62383
TCGA-23-1027	4.60606	4.73441	6.00559	4.94526	1.35282	4.20914	5.76927	9.29555	3.25189	4.58219	5.1901	4.55809	4.30512	1.09141	7.65267	10.1706	6.15434	9.27759	2.39383	2.57668	2.36068	9.25343	5.91657	6.19452	5.02639	1.48968	1.20918	1.44231	8.53734	1.10074	5.16746	9.20165	1.37145	1.22513	4.35756	1.372	2.43162	1.38816	6.11208	6.09564	5.88175	7.41445	11.3712	1.10109	1.249	1.62802	2.32565	2.36691	5.48547
TCGA-29-1688	11.3661	1.91114	8.18044	1.69289	1.23158	10.3256	6.57515	1.34244	5.51288	7.80616	1.59598	3.77311	6.96983	5.37807	8.68063	9.93923	5.89553	4.08185	6.91722	4.65574	1.12323	4.595	4.6607	5.75228	5.82182	2.64272	1.42155	1.26003	9.1367	4.10972	4.839	6.22546	2.08715	1.38762	5.6045	5.29537	1.93434	1.86711	3.61046	6.33786	2.49897	8.05284	7.79761	1.10089	1.65365	3.33634	4.16093	2.11281	3.22189
TCGA-13-A5FT	11.465	10.1606	1.40568	6.97747	2.5703	5.90351	1.35315	1.98859	6.54642	2.14962	2.36983	8.48901	5.18954	5.43906	3.86144	5.00448	5.4157	6.26528	7.21182	3.4334	4.13407	3.4996	4.58968	4.28025	4.92294	4.65423	1.34432	7.06865	3.81601	6.09076	6.49875	6.38859	2.44464	4.89787	3.38973	6.16953	7.61293	5.90363	5.22811	4.28514	1.86148	4.67985	5.13356	3.79549	5.74549	7.07181	1.58379	6.68977	6.41675
TCGA-25-1623	10.7271	4.27065	10.2834	9.74342	6.22664	5.83575	7.66423	6.23908	8.69891	2.52928	1.9213	1.64651	3.83653	6.3184	3.95575	6.09043	6.46608	3.82538	7.33196	8.43101	1.19718	8.57299	7.58938	3.75393	2.63766	10.0461	3.42313	6.64394	10.534	4.61379	8.84541	10.2409	1.92079	4.92086	2.81078	6.38903	1.54161	4.84744	5.25993	3.51976	7.40157	3.74916	13.0475	2.35298	6.58351	1.51833	7.51838	3.53276	3.73302
TCGA-59-2354	10.7366	7.67045	9.61258	6.84114	2.27458	9.10899	7.17558	3.50904	7.57695	7.1925	7.64541	4.94283	5.80502	4.41168	6.92923	8.36617	7.14884	8.56182	2.6505	6.45594	4.23479	6.33054	8.85333	4.26833	5.31783	6.98896	5.12992	4.86794	9.82122	2.10289	9.32994	3.76722	3.89724	2.84137	3.1688	5.89792	3.59497	4.03704	4.2613	4.67367	6.4933	7.02166	8.87766	4.70823	3.88974	5.55179	2.80388	4.10437	4.81992
TCGA-29-1707	1.65065	4.18503	2.39968	3.53291	6.0146	9.12988	4.42929	1.99734	4.17154	10.0536	5.74456	1.05911	6.33635	1.1403	7.19113	2.75127	10.4185	2.83028	4.95356	1.18046	2.68107	3.23614	1.16552	1.68211	1.17829	1.56077	1.15374	1.31933	4.69231	2.51466	4.9076	12.4712	3.23056	4.25132	2.88338	1.28417	6.97487	1.20889	6.06813	8.5973	1.34981	8.17691	8.85906	1.31916	1.59218	1.3752	1.15056	1.32291	1.71779
TCGA-29-1766	5.471	9.51039	9.84358	8.26295	6.04329	7.32896	8.02591	7.94412	7.45102	8.007	6.27507	8.56503	3.7793	4.44504	9.5001	9.20501	9.38397	9.38653	4.00359	7.88721	6.35504	7.70885	8.09913	2.07952	1.43941	4.61141	5.51048	5.03427	10.5513	4.72084	6.62036	10.7893	3.89606	5.34011	5.78585	5.04449	6.60849	2.86823	7.39765	4.93437	4.02611	9.30686	10.1985	5.20365	5.10361	1.83522	5.10689	4.02559	5.30333
TCGA-24-1549	1.55444	11.6624	1.50456	10.2584	1.44476	1.24024	1.52985	1.48934	5.88983	3.78305	7.44389	1.09163	1.17711	5.90281	8.15695	4.01441	5.15909	8.50153	1.33513	6.2704	4.09785	2.82772	3.35617	6.47628	3.67335	5.85801	2.52784	1.30825	3.59378	1.12262	8.3406	6.34732	6.29304	6.04751	2.6491	6.81628	6.93504	5.19975	3.06957	1.22214	4.80068	2.91594	4.94695	5.6943	5.76305	1.76276	3.20371	1.91535	2.83583
TCGA-25-1323	12.763	7.4646	3.38429	7.89733	1.38433	6.35039	2.60817	8.01054	2.18747	4.60661	2.38277	3.77892	2.98701	7.48067	4.9517	8.00758	7.40277	6.56192	6.58258	5.48267	4.2869	5.49639	7.39423	5.60572	5.74143	1.51992	3.58121	7.273	8.22579	4.97963	9.17614	8.71411	5.67732	4.6916	3.83349	7.18052	5.7114	6.62145	6.69757	1.41544	7.32115	7.39913	10.3319	3.14663	5.53036	5.62008	1.26767	5.73543	6.39231
TCGA-24-1103	3.00778	4.76785	1.5568	3.55477	5.08252	11.3711	2.51628	6.46838	2.21479	11.1358	5.06475	6.43092	5.03255	4.70021	7.19221	9.51574	5.79342	6.50776	8.36267	1.37713	6.18068	3.32734	5.34714	3.7721	4.03749	1.13034	3.59826	4.01721	5.00029	1.52119	5.83393	6.34629	6.69315	1.14617	4.79204	5.13315	3.61716	8.00416	4.46158	2.93844	6.86841	10.6564	6.73972	1.12404	1.10766	3.02357	1.76884	1.60803	6.30976
TCGA-29-1693	6.06429	9.28886	7.70693	2.02736	4.01192	1.81805	7.26097	5.13521	3.86602	7.27711	4.94188	7.10804	7.28329	1.25665	10.0176	7.72711	6.31376	9.90992	5.55901	4.94023	5.37767	8.68239	5.88215	3.36579	2.75377	2.21458	8.0941	1.03552	10.0774	1.4794	9.44122	10.6428	3.39775	5.99342	6.11931	4.23841	5.96371	6.04021	9.22989	1.07887	4.50903	4.81445	9.41596	1.25661	3.37944	1.42962	1.63177	1.12806	3.44596
TCGA-23-1113	10.6385	11.1088	7.9115	5.65646	1.19515	4.37375	6.10446	8.62589	1.58152	7.18098	5.36333	5.29437	5.5284	0.909962	5.47898	6.9725	9.2724	5.88334	1.76734	2.96022	0.993813	8.98906	7.86005	2.55459	2.51462	0.865943	3.11362	1.24025	7.46251	5.93122	8.79189	5.95734	3.23919	1.28194	4.56489	6.0239	1.64367	3.30346	10.2517	0.922413	2.1911	8.56	7.57349	1.21856	4.54394	8.74047	0.865943	7.79423	7.34474
TCGA-13-1506	3.64323	10.673	4.74262	8.87278	5.80658	9.11258	1.76902	6.44357	6.30718	6.42635	7.61336	3.322	2.84661	3.39901	7.9744	8.20551	8.78925	7.22567	1.11014	3.3391	3.63943	3.47516	2.96776	5.58156	4.4172	4.74274	7.4875	4.31991	3.64493	4.28482	5.63545	11.3272	2.73645	2.71729	5.97523	4.52241	8.16154	3.22199	6.77699	7.56324	1.92379	8.06599	9.18951	2.59942	4.1832	4.23289	1.19625	2.11375	4.44803
TCGA-13-0795	2.17509	3.86338	6.25207	2.24646	1.87267	3.10623	4.00673	3.89995	4.91874	8.45078	0.885108	6.16693	5.5091	3.03129	9.30648	10.533	5.283	6.55923	5.03394	3.31997	5.62991	5.87195	4.50055	4.32704	6.76892	4.12454	3.83251	4.84535	7.50856	4.29118	8.71276	7.96223	4.4122	2.71997	4.98875	2.92273	1.11704	4.30593	7.23999	1.01103	3.37377	5.76551	7.19484	1.27391	3.13892	1.69571	1.32171	2.09768	3.54738
TCGA-10-0937	8.24638	3.69604	3.29385	2.05189	4.89445	12.2564	2.44484	6.40637	4.17449	5.41635	4.7887	3.59397	2.60376	4.86831	9.58848	8.59628	6.34955	9.37815	4.40833	1.37459	4.83109	4.76757	2.83446	3.05673	6.31473	2.05614	7.44414	2.43996	5.66027	1.18748	8.39379	7.9209	1.19146	0.9121	5.29647	2.29605	2.99423	2.54347	4.46953	4.08142	4.03092	7.72379	7.49869	0.936953	1.07776	1.07776	0.753882	3.02026	5.8452
TCGA-61-2104	12.4708	5.20351	4.96429	8.59841	1.79978	2.43226	2.93588	10.8678	8.37325	7.99796	2.74853	1.50783	6.21791	5.90783	5.06456	8.46219	10.0754	5.76362	2.20023	3.74213	1.69109	4.26527	3.35734	6.35437	1.83835	4.89545	6.57495	1.76489	6.96408	3.84067	7.18574	9.69143	5.23576	4.93703	4.69886	5.86624	3.37336	3.45375	6.88229	2.89114	6.40105	8.74568	7.91112	3.13601	5.74798	1.50659	2.0764	6.86906	2.53201
TCGA-24-1424	8.52365	6.32393	5.63186	10.6959	5.37736	8.79266	5.45995	2.81695	6.32853	4.25047	2.23989	6.04013	5.40022	6.9555	4.93603	7.69773	6.81365	5.83582	2.60015	3.49812	1.4165	5.83743	3.85107	2.42105	4.07326	4.34687	5.07596	1.6363	7.88823	5.0349	5.13305	6.01828	2.14543	5.55439	2.69113	6.31338	4.1266	5.01534	6.40252	1.96437	6.49629	7.17812	7.94689	3.5903	2.27975	6.13381	4.31968	5.08755	6.76159
TCGA-29-1711	5.49618	9.10399	6.24699	1.49362	1.39343	3.75251	6.02268	1.32137	4.05436	4.22892	6.37009	1.03656	3.19663	1.14017	3.69964	4.30755	5.39638	8.37391	3.98537	3.2713	2.39227	7.87704	4.8726	2.7464	4.31297	1.66128	1.10481	1.66176	8.36072	1.03656	3.61736	4.91483	1.20097	1.28755	8.48654	4.38022	4.32301	1.78056	1.27893	4.37032	6.29667	9.77655	8.91728	1.05103	1.42587	5.39101	1.03656	1.32413	5.23854
TCGA-24-1843	6.96554	6.7071	4.18776	5.97491	1.37087	6.15281	2.71182	4.45499	8.61027	2.61271	1.52519	1.01921	1.14345	4.76311	7.66854	6.49185	7.81854	4.58572	1.65529	5.89526	5.52083	4.3372	5.88435	2.06074	6.17614	7.64251	5.37027	1.20658	5.8909	1.03382	6.72764	5.72646	4.38047	6.46074	3.68341	5.37037	3.99076	2.815	4.67248	2.42231	3.08393	7.90299	7.328	3.50285	5.49268	1.62909	1.01921	2.54636	2.30361
TCGA-61-2110	6.60215	12.9909	1.67756	5.50073	5.30795	2.98099	1.06688	4.91005	1.91283	7.45296	6.59017	9.17203	7.63716	4.65935	6.59859	7.14597	8.45808	3.15841	4.052	2.44311	1.21643	2.69	2.89687	1.26604	3.67267	1.18865	3.72115	5.29428	5.79032	4.6331	6.64337	9.05732	7.36233	1.42351	3.31746	3.5275	6.40022	5.40534	7.22563	5.15617	2.12874	8.20922	8.69073	2.5574	1.252	9.1527	1.21784	6.98606	7.80698
TCGA-04-1356	13.4356	11.6727	6.07217	10.1554	1.32663	4.28657	6.01333	3.39866	5.17875	5.02379	8.16642	2.48972	1.59008	2.1175	9.0201	5.08076	6.98293	5.42262	1.40402	4.14579	2.48688	6.60935	5.97513	2.42816	1.50563	3.04938	5.82772	4.71061	8.07389	1.40426	6.50403	10.9464	4.1185	5.7313	5.8485	5.18786	6.83043	3.78983	6.8652	6.20256	3.07028	4.94172	5.90427	4.63653	4.97376	1.82582	3.38582	1.30819	3.03638
TCGA-29-2427	5.07361	1.94077	8.76564	5.91518	5.31354	9.21501	6.39111	3.62667	8.28074	12.1882	6.13946	2.10146	3.64781	4.70756	6.63354	9.7144	9.53192	8.81504	6.75378	6.81522	1.45441	6.0427	6.88558	4.53613	6.59148	7.04134	4.45421	4.82001	8.39472	4.02355	6.30314	6.40628	2.04313	2.89006	7.52188	4.17354	2.36947	1.59454	3.6491	5.35611	2.59469	8.19457	8.44587	5.60172	4.30962	0.976475	2.61822	1.87703	5.5002
TCGA-24-1470	4.34989	8.81034	3.61836	7.67627	5.12743	7.25567	4.94502	11.4889	7.92576	8.44387	1.45946	2.33219	2.8889	1.62225	6.05089	4.53074	12.0108	4.56292	4.19468	3.19925	1.14438	4.61745	3.6698	5.17629	4.94865	5.00787	2.0946	4.77086	6.87794	2.14829	5.967	8.26885	4.22692	5.14956	7.4984	2.60002	3.06378	1.28917	5.65849	8.05094	7.43981	10.2745	8.4598	4.81278	2.68655	1.47394	2.17991	1.90419	3.843
TCGA-25-1315	6.11579	4.73112	2.73604	9.37938	3.35048	9.41099	2.19265	1.79429	1.59679	2.07866	2.81801	7.55436	1.5304	5.8001	6.74284	7.39843	9.26638	4.64677	1.83591	1.66689	4.28794	3.18021	2.01433	4.84739	1.75846	0.993866	5.49344	3.69253	5.73418	5.42258	7.74412	1.51414	6.4007	6.24375	2.07347	5.90922	6.06622	3.35923	3.81045	1.11339	2.64841	5.88542	2.84271	4.34541	1.31562	7.72419	2.15876	6.39026	6.10749
TCGA-24-1558	6.57007	2.25927	1.5398	6.12424	2.82088	10.0703	1.47342	1.90789	1.7365	2.84326	1.74571	5.43277	6.48955	4.88961	5.67266	10.2808	11.737	9.32542	4.77307	3.42001	3.81924	3.6142	3.98573	2.0768	3.67119	1.13661	7.98646	1.72215	5.71746	5.28521	10.0793	9.22487	5.81395	5.68443	4.53904	5.93259	4.21007	6.09698	5.011	3.51374	3.44324	6.25135	6.34968	1.11466	2.37225	1.77011	1.11946	6.99403	5.15129
TCGA-13-0906	12.648	11.0844	3.23535	9.26264	1.17696	9.64711	2.29059	7.69227	6.54192	4.1621	1.39297	4.46396	4.84753	5.616	9.5077	8.54645	7.86061	8.90095	7.88011	3.06908	5.62636	3.32624	4.1922	3.47251	5.86603	4.73386	7.0382	4.85282	5.39727	4.15338	10.3354	9.04753	4.74487	1.3287	1.02397	5.21868	2.91485	6.59335	6.82753	4.80344	5.3366	7.58242	6.93313	3.26914	5.86367	2.56368	5.07184	3.07639	3.00293
TCGA-09-1668	4.42632	4.82841	4.85898	9.48623	6.38582	5.60605	7.30687	6.47479	6.05582	8.09773	5.72496	5.17561	4.11227	1.24756	8.96505	9.10574	4.46957	8.53445	1.93438	5.68031	3.64047	7.93384	4.37114	3.46641	3.57849	4.95513	4.73304	5.63253	8.45235	2.79014	4.91562	6.60294	4.74364	3.90511	7.368	3.48452	4.36497	3.09854	8.75688	5.89276	10.5184	9.84888	10.6398	1.75921	3.44507	4.05885	1.242	1.85496	5.58935
[truncated: 4,952 more columns]
