# Supplementary material for: Identification of clinical trait–related lncRNA and mRNA biomarkers with weighted gene co-expression network analysis as useful tool for personalized medicine in ovarian cancer
Source: EPMA J. 2019 Jul 19;10(3):273–90. doi: 10.1007/s13167-019-00175-0 (PMC6695468; doi:10.1007/s13167-019-00175-0)
Supplement: Supplementary file 3 — (XLSX 331 kb) [file 13167_2019_175_MOESM3_ESM.xlsx]

## Sheet: Sheet1
Supplmentary Table 3：The clinical characteristics of these eligible patients. NA represents censored data.
Samples	age at initial pathologic diagnosis	karnofsky performance score	lymphatic invasion	histologic grade	cancer status	clinical stage	tissue source site	tumor residual disease	vascular invasion
TCGA-04-1331	78	NA	YES	G3	WITH TUMOR	Stage III	4	1-10 mm	NO
TCGA-04-1332	70	NA	NO	G3	WITH TUMOR	Stage III	4	1-10 mm	NA
TCGA-04-1338	78	NA	NA	G3	WITH TUMOR	Stage III	4	1-10 mm	NA
TCGA-04-1341	85	NA	NA	G3	NA	NA	4	NA	NA
TCGA-04-1343	72	NA	NA	G3	WITH TUMOR	Stage IV	4	>20 mm	NA
TCGA-04-1347	81	100	NO	G3	TUMOR FREE	Stage IV	4	No Macroscopic disease	NO
TCGA-04-1350	46	NA	NA	G3	WITH TUMOR	Stage III	4	>20 mm	NA
TCGA-04-1356	62	80	YES	G3	WITH TUMOR	Stage II	4	NA	YES
TCGA-04-1357	52	NA	NA	G3	NA	Stage III	4	NA	NA
TCGA-04-1361	57	NA	NA	G3	NA	Stage III	4	No Macroscopic disease	NA
TCGA-04-1362	59	NA	NA	G3	WITH TUMOR	Stage II	4	1-10 mm	NA
TCGA-04-1364	61	NA	NO	G3	WITH TUMOR	Stage III	4	1-10 mm	NA
TCGA-04-1365	87	NA	NO	G3	WITH TUMOR	Stage III	4	NA	NA
TCGA-04-1514	45	NA	NO	G2	TUMOR FREE	Stage III	4	No Macroscopic disease	NA
TCGA-04-1519	48	NA	NA	G3	NA	Stage III	4	NA	NA
TCGA-04-1530	68	NA	NO	G3	WITH TUMOR	Stage III	4	1-10 mm	NO
TCGA-04-1536	60	NA	NA	G3	WITH TUMOR	Stage IV	4	1-10 mm	NA
TCGA-04-1542	52	NA	NO	G2	WITH TUMOR	Stage III	4	1-10 mm	NA
TCGA-04-1648	57	NA	NA	G2	NA	Stage III	4	1-10 mm	NA
TCGA-04-1651	53	NA	NA	G3	NA	Stage III	4	1-10 mm	NA
TCGA-04-1655	49	NA	NA	G2	NA	Stage III	4	No Macroscopic disease	NA
TCGA-09-0364	80	NA	NO	G3	WITH TUMOR	Stage II	9	11-20 mm	NO
TCGA-09-0366	55	NA	NO	G3	WITH TUMOR	Stage III	9	1-10 mm	NO
TCGA-09-0367	67	NA	YES	G3	WITH TUMOR	Stage III	9	1-10 mm	YES
TCGA-09-0369	56	NA	YES	G3	WITH TUMOR	Stage III	9	No Macroscopic disease	YES
TCGA-09-1659	51	NA	YES	G3	WITH TUMOR	Stage III	9	>20 mm	NO
TCGA-09-1661	75	NA	NO	G3	WITH TUMOR	Stage III	9	1-10 mm	NO
TCGA-09-1662	58	NA	YES	G3	WITH TUMOR	Stage IV	9	1-10 mm	YES
TCGA-09-1665	73	NA	YES	G2	WITH TUMOR	Stage III	9	No Macroscopic disease	YES
TCGA-09-1666	57	NA	NO	G3	WITH TUMOR	Stage III	9	No Macroscopic disease	NO
TCGA-09-1667	61	NA	NO	G2	WITH TUMOR	Stage II	9	No Macroscopic disease	NO
TCGA-09-1668	57	NA	NO	G3	WITH TUMOR	Stage III	9	NA	NO
TCGA-09-1669	54	NA	NO	G3	WITH TUMOR	Stage III	9	No Macroscopic disease	NO
TCGA-09-1670	57	NA	NO	G3	WITH TUMOR	Stage III	9	No Macroscopic disease	NO
TCGA-09-1673	50	NA	YES	G3	WITH TUMOR	Stage IV	9	>20 mm	YES
TCGA-09-2044	77	NA	NO	G3	TUMOR FREE	Stage II	9	No Macroscopic disease	NO
TCGA-09-2045	50	NA	YES	G2	WITH TUMOR	Stage IV	9	1-10 mm	YES
TCGA-09-2048	63	NA	YES	G3	WITH TUMOR	Stage III	9	1-10 mm	YES
TCGA-09-2051	42	NA	YES	G3	TUMOR FREE	Stage III	9	No Macroscopic disease	YES
TCGA-09-2053	72	NA	NO	G3	TUMOR FREE	Stage III	9	No Macroscopic disease	NO
TCGA-09-2056	62	NA	NO	G3	TUMOR FREE	Stage III	9	No Macroscopic disease	NO
TCGA-10-0927	65	NA	NA	G2	WITH TUMOR	Stage III	10	1-10 mm	NA
TCGA-10-0928	71	NA	NO	G3	WITH TUMOR	Stage III	10	1-10 mm	NO
TCGA-10-0931	44	NA	NA	G3	WITH TUMOR	Stage III	10	1-10 mm	NO
TCGA-10-0933	77	NA	NA	G3	WITH TUMOR	Stage III	10	No Macroscopic disease	NA
TCGA-10-0937	44	NA	NA	G3	WITH TUMOR	Stage III	10	1-10 mm	NA
TCGA-13-0714	55	80	NA	G3	WITH TUMOR	Stage IV	13	1-10 mm	NA
TCGA-13-0720	48	80	NA	G3	WITH TUMOR	Stage III	13	1-10 mm	NA
TCGA-13-0724	72	80	NA	G3	WITH TUMOR	Stage IV	13	1-10 mm	NA
TCGA-13-0725	44	NA	NA	G3	WITH TUMOR	Stage III	13	1-10 mm	NA
TCGA-13-0726	55	NA	NA	GX	WITH TUMOR	Stage III	13	1-10 mm	NA
TCGA-13-0727	71	NA	NA	G3	WITH TUMOR	Stage III	13	1-10 mm	NA
TCGA-13-0730	71	NA	NA	G3	NA	Stage III	13	>20 mm	NA
TCGA-13-0762	65	80	NA	G3	TUMOR FREE	Stage III	13	No Macroscopic disease	NA
TCGA-13-0765	50	NA	NA	G3	WITH TUMOR	Stage III	13	1-10 mm	NA
TCGA-13-0766	42	NA	NA	G3	WITH TUMOR	Stage III	13	1-10 mm	NA
TCGA-13-0768	73	60	NA	G3	TUMOR FREE	Stage III	13	1-10 mm	NA
TCGA-13-0795	66	80	NA	G3	WITH TUMOR	Stage III	13	>20 mm	NA
TCGA-13-0797	49	80	NA	G3	TUMOR FREE	Stage III	13	1-10 mm	NA
TCGA-13-0800	52	NA	NA	G3	TUMOR FREE	Stage III	13	No Macroscopic disease	NA
TCGA-13-0804	73	NA	NA	G3	WITH TUMOR	Stage III	13	1-10 mm	NA
TCGA-13-0883	61	NA	NA	G3	WITH TUMOR	Stage III	13	1-10 mm	NA
TCGA-13-0884	39	NA	NA	G3	WITH TUMOR	Stage III	13	1-10 mm	NA
TCGA-13-0885	70	80	NA	G3	NA	Stage III	13	11-20 mm	NA
TCGA-13-0886	67	NA	NA	G3	TUMOR FREE	Stage III	13	1-10 mm	NA
TCGA-13-0887	42	80	NA	G3	WITH TUMOR	Stage III	13	1-10 mm	NA
TCGA-13-0888	78	80	NA	G3	TUMOR FREE	Stage III	13	No Macroscopic disease	NA
TCGA-13-0891	73	80	NA	G3	WITH TUMOR	Stage IV	13	No Macroscopic disease	NA
TCGA-13-0893	48	NA	NA	G3	WITH TUMOR	Stage III	13	11-20 mm	NA
TCGA-13-0897	54	80	NA	G3	WITH TUMOR	Stage III	13	1-10 mm	NA
TCGA-13-0900	59	60	NA	G3	TUMOR FREE	Stage III	13	NA	NA
TCGA-13-0905	51	80	NA	G3	TUMOR FREE	Stage III	13	NA	NA
TCGA-13-0906	50	60	NA	G3	TUMOR FREE	Stage III	13	1-10 mm	NA
TCGA-13-0908	58	NA	NA	G3	WITH TUMOR	Stage IV	13	1-10 mm	NA
TCGA-13-0911	55	80	NA	G3	WITH TUMOR	Stage IV	13	1-10 mm	NA
TCGA-13-0916	49	NA	NA	G3	TUMOR FREE	Stage III	13	No Macroscopic disease	NA
TCGA-13-0920	65	NA	NA	G3	WITH TUMOR	Stage III	13	1-10 mm	NA
TCGA-13-0923	74	NA	NA	G3	TUMOR FREE	Stage III	13	No Macroscopic disease	NA
TCGA-13-0924	45	NA	NA	G3	TUMOR FREE	Stage IV	13	1-10 mm	NA
TCGA-13-1403	48	NA	NA	G3	TUMOR FREE	Stage III	13	NA	NA
TCGA-13-1404	48	60	NA	G3	TUMOR FREE	Stage III	13	1-10 mm	NA
TCGA-13-1405	49	80	NA	G3	TUMOR FREE	Stage IV	13	1-10 mm	NA
TCGA-13-1407	51	NA	NA	G3	TUMOR FREE	Stage III	13	NA	NA
TCGA-13-1408	59	NA	NA	G3	WITH TUMOR	Stage III	13	>20 mm	NA
TCGA-13-1409	73	60	NA	G3	WITH TUMOR	Stage III	13	1-10 mm	NA
TCGA-13-1410	57	60	NA	GX	TUMOR FREE	Stage IV	13	NA	NA
TCGA-13-1411	81	NA	NA	G3	WITH TUMOR	Stage III	13	>20 mm	NA
TCGA-13-1477	49	NA	NA	G2	WITH TUMOR	Stage IV	13	1-10 mm	NA
TCGA-13-1483	61	60	NA	G3	WITH TUMOR	Stage III	13	>20 mm	NA
TCGA-13-1485	48	80	NA	G2	WITH TUMOR	Stage IV	13	1-10 mm	NA
TCGA-13-1487	74	NA	NA	GX	WITH TUMOR	Stage IV	13	NA	NA
TCGA-13-1488	59	80	NA	G3	WITH TUMOR	Stage IV	13	11-20 mm	NA
TCGA-13-1489	70	80	NA	G2	WITH TUMOR	Stage III	13	NA	NA
TCGA-13-1489	70	80	NA	G2	TUMOR FREE	Stage III	13	NA	NA
TCGA-13-1492	66	80	NA	G3	TUMOR FREE	Stage III	13	NA	NA
TCGA-13-1495	60	80	NA	G2	WITH TUMOR	Stage III	13	1-10 mm	NA
TCGA-13-1496	65	NA	NA	G3	NA	Stage III	13	>20 mm	NA
TCGA-13-1497	47	80	NA	G3	WITH TUMOR	Stage III	13	NA	NA
TCGA-13-1498	73	60	NA	G3	WITH TUMOR	Stage III	13	>20 mm	NA
TCGA-13-1499	56	80	NA	G3	WITH TUMOR	Stage III	13	NA	NA
TCGA-13-1501	50	80	NA	G3	WITH TUMOR	Stage IV	13	>20 mm	NA
TCGA-13-1505	63	NA	NA	G3	TUMOR FREE	Stage III	13	1-10 mm	NA
TCGA-13-1506	45	80	NA	G3	TUMOR FREE	Stage III	13	NA	NA
TCGA-13-1507	77	60	NA	G3	TUMOR FREE	Stage III	13	1-10 mm	NA
TCGA-13-1509	64	40	NA	G3	TUMOR FREE	Stage IV	13	1-10 mm	NA
TCGA-13-1510	62	NA	NA	G3	TUMOR FREE	Stage III	13	No Macroscopic disease	NA
TCGA-13-1511	52	60	NA	G3	WITH TUMOR	Stage IV	13	>20 mm	NA
TCGA-13-1512	49	60	NA	G3	NA	Stage III	13	No Macroscopic disease	NA
TCGA-13-2060	51	80	NA	G3	TUMOR FREE	Stage IV	13	1-10 mm	NA
TCGA-13-A5FT	67	70	NA	G3	TUMOR FREE	Stage III	13	No Macroscopic disease	NA
TCGA-20-0987	61	NA	NA	G3	WITH TUMOR	Stage III	20	1-10 mm	NA
TCGA-20-0991	78	NA	NA	G3	TUMOR FREE	Stage II	20	No Macroscopic disease	NA
TCGA-20-1682	56	NA	YES	GX	TUMOR FREE	Stage III	20	11-20 mm	YES
TCGA-20-1683	65	NA	NA	G3	TUMOR FREE	Stage III	20	No Macroscopic disease	NA
TCGA-20-1687	46	NA	YES	G3	TUMOR FREE	Stage IV	20	No Macroscopic disease	NA
TCGA-23-1021	45	NA	YES	G3	WITH TUMOR	Stage IV	23	>20 mm	YES
TCGA-23-1022	67	NA	YES	G3	WITH TUMOR	Stage III	23	1-10 mm	YES
TCGA-23-1023	65	NA	YES	G3	WITH TUMOR	Stage III	23	1-10 mm	YES
TCGA-23-1024	52	NA	NA	G3	TUMOR FREE	Stage IV	23	1-10 mm	NA
TCGA-23-1026	45	NA	NA	G3	WITH TUMOR	Stage III	23	1-10 mm	NA
TCGA-23-1027	48	NA	YES	G3	NA	Stage III	23	1-10 mm	YES
TCGA-23-1028	43	NA	YES	G3	WITH TUMOR	Stage III	23	1-10 mm	YES
TCGA-23-1029	46	NA	NA	G3	TUMOR FREE	Stage III	23	1-10 mm	NA
TCGA-23-1030	64	NA	YES	G3	TUMOR FREE	Stage III	23	1-10 mm	YES
TCGA-23-1107	59	NA	NA	G3	WITH TUMOR	Stage IV	23	>20 mm	NA
TCGA-23-1109	62	NA	NA	G3	WITH TUMOR	Stage III	23	1-10 mm	NA
TCGA-23-1110	42	NA	YES	G3	TUMOR FREE	Stage III	23	No Macroscopic disease	YES
TCGA-23-1111	63	NA	YES	G3	NA	Stage III	23	>20 mm	NA
TCGA-23-1113	48	NA	YES	G3	WITH TUMOR	Stage IV	23	1-10 mm	NA
TCGA-23-1114	55	NA	NA	G3	WITH TUMOR	Stage III	23	No Macroscopic disease	NA
TCGA-23-1116	83	NA	YES	G3	NA	Stage III	23	>20 mm	YES
TCGA-23-1118	45	NA	YES	G3	TUMOR FREE	Stage III	23	>20 mm	YES
TCGA-23-1119	64	NA	YES	G3	TUMOR FREE	Stage III	23	1-10 mm	YES
TCGA-23-1120	60	NA	NO	G3	NA	Stage III	23	1-10 mm	NO
TCGA-23-1122	53	NA	NO	G3	WITH TUMOR	Stage III	23	1-10 mm	NA
TCGA-23-1123	59	NA	YES	G3	WITH TUMOR	Stage III	23	11-20 mm	NA
TCGA-23-1809	63	NA	NO	G3	NA	Stage II	23	1-10 mm	NO
TCGA-23-2077	45	NA	NO	G3	TUMOR FREE	Stage III	23	No Macroscopic disease	YES
TCGA-23-2078	66	NA	YES	G3	TUMOR FREE	Stage III	23	No Macroscopic disease	YES
TCGA-23-2084	45	NA	YES	G3	WITH TUMOR	Stage IV	23	No Macroscopic disease	YES
TCGA-24-0966	78	NA	YES	G3	WITH TUMOR	Stage III	24	>20 mm	NA
TCGA-24-0968	59	NA	YES	G3	WITH TUMOR	Stage III	24	1-10 mm	NA
TCGA-24-0970	63	NA	YES	G3	WITH TUMOR	Stage III	24	>20 mm	NA
TCGA-24-0979	53	NA	NA	G3	WITH TUMOR	Stage IV	24	>20 mm	NA
TCGA-24-0982	77	NA	NA	G3	WITH TUMOR	Stage III	24	1-10 mm	NA
TCGA-24-1103	50	NA	NA	G3	WITH TUMOR	Stage III	24	1-10 mm	NA
TCGA-24-1104	56	NA	NA	G3	WITH TUMOR	Stage IV	24	>20 mm	NA
TCGA-24-1105	36	NA	NA	G3	WITH TUMOR	Stage III	24	1-10 mm	NA
TCGA-24-1413	51	NA	YES	G3	TUMOR FREE	Stage III	24	1-10 mm	NA
TCGA-24-1416	34	NA	NA	G3	TUMOR FREE	Stage IV	24	1-10 mm	NA
TCGA-24-1417	54	NA	NA	G3	TUMOR FREE	Stage IV	24	1-10 mm	NA
TCGA-24-1418	68	NA	NA	G3	TUMOR FREE	Stage III	24	>20 mm	NA
TCGA-24-1419	62	NA	NA	G3	TUMOR FREE	Stage III	24	11-20 mm	NA
TCGA-24-1422	82	NA	NA	G3	NA	Stage III	24	1-10 mm	NA
TCGA-24-1423	61	NA	YES	G3	TUMOR FREE	Stage III	24	1-10 mm	NA
TCGA-24-1424	67	NA	NA	G3	TUMOR FREE	Stage III	24	1-10 mm	NA
TCGA-24-1425	45	NA	NA	G3	TUMOR FREE	Stage III	24	1-10 mm	NA
TCGA-24-1426	43	NA	YES	G3	TUMOR FREE	Stage III	24	1-10 mm	NA
TCGA-24-1427	58	NA	YES	G3	WITH TUMOR	Stage III	24	>20 mm	NA
TCGA-24-1428	50	NA	NA	G3	WITH TUMOR	Stage III	24	1-10 mm	NA
TCGA-24-1430	68	NA	NA	G3	WITH TUMOR	Stage III	24	>20 mm	NA
TCGA-24-1431	67	NA	YES	G3	WITH TUMOR	Stage III	24	1-10 mm	NA
TCGA-24-1434	59	NA	YES	G3	WITH TUMOR	Stage III	24	1-10 mm	NA
TCGA-24-1435	57	NA	NO	G3	WITH TUMOR	Stage III	24	1-10 mm	NA
TCGA-24-1464	70	NA	YES	G3	WITH TUMOR	Stage III	24	>20 mm	NA
TCGA-24-1467	51	NA	YES	G3	WITH TUMOR	Stage III	24	1-10 mm	NA
TCGA-24-1469	71	NA	NA	G3	TUMOR FREE	Stage III	24	1-10 mm	NA
TCGA-24-1470	54	NA	NA	G3	TUMOR FREE	Stage III	24	1-10 mm	NA
TCGA-24-1471	60	NA	YES	G3	NA	Stage III	24	>20 mm	NA
TCGA-24-1474	57	NA	NA	G3	WITH TUMOR	Stage III	24	1-10 mm	NA
TCGA-24-1544	71	NA	NA	G3	WITH TUMOR	Stage III	24	1-10 mm	NA
TCGA-24-1546	46	NA	NA	G3	NA	Stage III	24	1-10 mm	NA
TCGA-24-1549	58	NA	NA	G3	WITH TUMOR	Stage III	24	NA	NA
TCGA-24-1550	49	NA	NA	G3	WITH TUMOR	Stage III	24	1-10 mm	NA
TCGA-24-1551	53	NA	NA	G3	WITH TUMOR	Stage III	24	1-10 mm	NA
TCGA-24-1552	77	NA	YES	G3	WITH TUMOR	Stage III	24	1-10 mm	NA
TCGA-24-1553	53	NA	NA	G3	WITH TUMOR	Stage III	24	1-10 mm	NA
TCGA-24-1557	49	NA	NA	G3	WITH TUMOR	Stage III	24	>20 mm	NA
TCGA-24-1558	73	NA	NA	G3	WITH TUMOR	Stage III	24	1-10 mm	NA
TCGA-24-1560	51	NA	NA	G3	WITH TUMOR	Stage III	24	1-10 mm	NA
TCGA-24-1562	67	NA	NA	G3	WITH TUMOR	Stage III	24	1-10 mm	NA
TCGA-24-1563	66	NA	NA	G3	WITH TUMOR	Stage III	24	1-10 mm	NA
TCGA-24-1565	74	NA	YES	G3	WITH TUMOR	Stage III	24	1-10 mm	NA
TCGA-24-1567	54	NA	NA	G3	WITH TUMOR	Stage III	24	1-10 mm	NA
TCGA-24-1603	53	NA	NA	G3	WITH TUMOR	Stage III	24	NA	NA
TCGA-24-1604	66	NA	NA	G3	WITH TUMOR	Stage III	24	NA	NA
TCGA-24-1616	56	NA	NA	G3	WITH TUMOR	Stage III	24	1-10 mm	NA
TCGA-24-1842	49	NA	YES	G3	TUMOR FREE	Stage III	24	1-10 mm	NA
TCGA-24-1843	66	NA	YES	G3	NA	Stage III	24	1-10 mm	NA
TCGA-24-1844	64	NA	NA	G3	NA	Stage III	24	1-10 mm	NA
TCGA-24-1845	42	NA	NA	G3	NA	Stage III	24	1-10 mm	NA
TCGA-24-1846	45	NA	YES	G3	NA	Stage III	24	1-10 mm	NA
TCGA-24-1847	45	NA	YES	G3	TUMOR FREE	Stage IV	24	1-10 mm	NA
TCGA-24-1850	72	NA	YES	G3	TUMOR FREE	Stage III	24	1-10 mm	NA
TCGA-24-1923	51	NA	YES	G3	WITH TUMOR	Stage III	24	1-10 mm	NA
TCGA-24-1924	65	NA	YES	G3	WITH TUMOR	Stage III	24	1-10 mm	NA
TCGA-24-1928	77	NA	NA	G3	WITH TUMOR	Stage III	24	11-20 mm	NA
TCGA-24-1930	53	100	NA	G3	WITH TUMOR	Stage III	24	1-10 mm	NA
TCGA-24-2020	67	NA	NA	G3	WITH TUMOR	Stage III	24	1-10 mm	NA
TCGA-24-2023	54	NA	NA	G3	WITH TUMOR	Stage III	24	1-10 mm	NA
TCGA-24-2024	72	NA	NA	G3	WITH TUMOR	Stage III	24	1-10 mm	NA
TCGA-24-2026	79	NA	YES	G3	NA	Stage III	24	>20 mm	NA
TCGA-24-2027	51	NA	NA	G3	WITH TUMOR	Stage IV	24	>20 mm	NA
TCGA-24-2033	87	NA	NA	G3	WITH TUMOR	Stage III	24	>20 mm	NA
TCGA-24-2035	65	NA	NA	G3	WITH TUMOR	Stage III	24	1-10 mm	NA
TCGA-24-2036	50	NA	NA	G3	WITH TUMOR	Stage III	24	1-10 mm	NA
TCGA-24-2038	68	NA	NA	GX	WITH TUMOR	Stage III	24	1-10 mm	NA
TCGA-24-2254	66	NA	YES	G3	WITH TUMOR	Stage III	24	1-10 mm	NA
TCGA-24-2261	76	NA	YES	G3	WITH TUMOR	Stage III	24	11-20 mm	NA
TCGA-24-2262	57	NA	NA	G3	WITH TUMOR	Stage III	24	1-10 mm	NA
TCGA-24-2267	58	NA	YES	G3	WITH TUMOR	Stage II	24	No Macroscopic disease	NA
TCGA-24-2271	55	NA	YES	G3	WITH TUMOR	Stage III	24	>20 mm	YES
TCGA-24-2280	74	NA	NA	G3	WITH TUMOR	Stage III	24	1-10 mm	NA
TCGA-24-2281	68	NA	YES	G3	TUMOR FREE	Stage II	24	1-10 mm	NA
TCGA-24-2288	70	NA	YES	G3	WITH TUMOR	Stage III	24	>20 mm	NA
TCGA-24-2289	68	NA	NA	G3	WITH TUMOR	Stage IV	24	>20 mm	NA
TCGA-24-2290	56	NA	NA	G3	WITH TUMOR	Stage III	24	1-10 mm	NA
TCGA-24-2293	47	NA	NA	G3	NA	NA	24	>20 mm	NA
TCGA-24-2297	56	NA	NA	G3	NA	Stage III	24	>20 mm	NA
TCGA-24-2298	55	NA	NA	G3	WITH TUMOR	Stage III	24	>20 mm	NA
TCGA-25-1312	69	NA	NA	G3	NA	Stage IV	25	1-10 mm	NA
TCGA-25-1313	62	NA	NA	G3	WITH TUMOR	Stage IV	25	1-10 mm	NA
TCGA-25-1315	50	NA	NA	G3	WITH TUMOR	Stage III	25	1-10 mm	NA
TCGA-25-1316	55	NA	NA	G3	WITH TUMOR	Stage III	25	1-10 mm	NA
TCGA-25-1317	66	NA	NA	G3	NA	Stage III	25	NA	NA
TCGA-25-1318	54	NA	NA	G3	WITH TUMOR	Stage III	25	1-10 mm	NA
TCGA-25-1319	73	NA	NA	G3	NA	Stage III	25	11-20 mm	NA
TCGA-25-1320	65	NA	NA	G3	WITH TUMOR	Stage III	25	1-10 mm	NA
TCGA-25-1321	65	NA	NA	G3	WITH TUMOR	Stage III	25	No Macroscopic disease	NA
TCGA-25-1322	62	NA	NA	G3	WITH TUMOR	Stage IV	25	>20 mm	NA
TCGA-25-1323	72	NA	NA	G3	WITH TUMOR	Stage III	25	1-10 mm	NA
TCGA-25-1326	61	NA	NA	G3	WITH TUMOR	Stage III	25	1-10 mm	NA
TCGA-25-1328	38	NA	NA	G3	WITH TUMOR	Stage III	25	1-10 mm	NA
TCGA-25-1329	76	NA	NA	G3	NA	Stage III	25	11-20 mm	NA
TCGA-25-1623	71	NA	NA	G3	WITH TUMOR	Stage IV	25	No Macroscopic disease	NA
TCGA-25-1626	65	NA	NA	G3	WITH TUMOR	Stage III	25	>20 mm	NA
TCGA-25-1627	73	NA	NA	G3	NA	Stage III	25	1-10 mm	NA
TCGA-25-1628	67	NA	NA	G3	WITH TUMOR	Stage III	25	1-10 mm	NA
TCGA-25-1630	73	NA	NA	G3	NA	Stage III	25	1-10 mm	NA
TCGA-25-1631	73	NA	NA	G3	TUMOR FREE	Stage III	25	1-10 mm	NA
TCGA-25-1632	68	NA	NA	G3	WITH TUMOR	Stage IV	25	1-10 mm	NA
TCGA-25-1633	64	NA	NA	G3	WITH TUMOR	Stage III	25	1-10 mm	NA
TCGA-25-1634	75	NA	NA	G3	WITH TUMOR	Stage III	25	No Macroscopic disease	NA
TCGA-25-1635	71	NA	NA	G3	WITH TUMOR	Stage III	25	1-10 mm	NA
TCGA-25-1870	59	NA	NA	G3	WITH TUMOR	Stage III	25	11-20 mm	NA
TCGA-25-1877	81	NA	NA	G3	WITH TUMOR	Stage III	25	1-10 mm	NA
TCGA-25-2042	60	NA	NA	G3	WITH TUMOR	Stage III	25	>20 mm	NA
TCGA-25-2391	57	NA	NA	G3	TUMOR FREE	Stage III	25	>20 mm	NA
TCGA-25-2392	75	NA	NA	G3	NA	Stage IV	25	11-20 mm	NA
TCGA-25-2393	81	NA	NA	G3	WITH TUMOR	Stage III	25	11-20 mm	NA
TCGA-25-2396	71	NA	NA	G3	NA	Stage III	25	No Macroscopic disease	NA
TCGA-25-2398	71	NA	NA	G3	WITH TUMOR	Stage III	25	1-10 mm	NA
TCGA-25-2399	80	NA	NA	G3	WITH TUMOR	Stage III	25	>20 mm	NA
TCGA-25-2400	76	NA	NA	G3	WITH TUMOR	Stage III	25	No Macroscopic disease	NA
TCGA-25-2401	64	NA	NA	G3	NA	Stage III	25	1-10 mm	NA
TCGA-25-2404	38	NA	NA	G3	WITH TUMOR	Stage III	25	No Macroscopic disease	NA
TCGA-25-2409	71	NA	NA	G3	WITH TUMOR	Stage IV	25	1-10 mm	NA
TCGA-29-1688	39	NA	NA	G2	WITH TUMOR	Stage III	29	NA	YES
TCGA-29-1690	66	NA	NA	G2	WITH TUMOR	Stage III	29	11-20 mm	NA
TCGA-29-1691	51	NA	NA	G2	WITH TUMOR	Stage III	29	1-10 mm	NA
TCGA-29-1693	72	NA	YES	G3	WITH TUMOR	Stage III	29	>20 mm	YES
TCGA-29-1694	45	NA	NA	GX	WITH TUMOR	Stage III	29	11-20 mm	NA
TCGA-29-1695	62	NA	NA	G2	NA	Stage III	29	>20 mm	NA
TCGA-29-1696	43	NA	NO	G2	WITH TUMOR	Stage III	29	1-10 mm	NA
TCGA-29-1697	62	NA	NA	G3	WITH TUMOR	Stage III	29	>20 mm	NA
TCGA-29-1701	56	NA	YES	G3	WITH TUMOR	Stage III	29	NA	YES
TCGA-29-1703	56	NA	NA	G2	WITH TUMOR	Stage III	29	1-10 mm	NA
TCGA-29-1705	47	NA	NA	G2	WITH TUMOR	Stage III	29	>20 mm	NA
TCGA-29-1707	41	NA	NO	G3	NA	Stage II	29	No Macroscopic disease	NA
TCGA-29-1710	54	NA	NA	G2	WITH TUMOR	Stage III	29	1-10 mm	NA
TCGA-29-1711	45	NA	NA	G2	TUMOR FREE	Stage III	29	No Macroscopic disease	NA
TCGA-29-1761	80	NA	NA	G3	WITH TUMOR	Stage III	29	>20 mm	NA
TCGA-29-1762	59	NA	NA	G2	WITH TUMOR	Stage IV	29	>20 mm	NA
TCGA-29-1763	43	NA	NA	G2	WITH TUMOR	Stage II	29	1-10 mm	NA
TCGA-29-1766	74	NA	NA	G2	WITH TUMOR	Stage III	29	11-20 mm	NA
TCGA-29-1768	50	NA	NA	G3	WITH TUMOR	Stage IV	29	>20 mm	NA
TCGA-29-1769	40	NA	NO	G3	TUMOR FREE	Stage III	29	1-10 mm	NA
TCGA-29-1770	54	NA	NA	G2	WITH TUMOR	Stage III	29	1-10 mm	NA
TCGA-29-1774	82	NA	NA	G3	WITH TUMOR	Stage III	29	>20 mm	NA
TCGA-29-1776	63	NA	NA	G3	WITH TUMOR	Stage III	29	>20 mm	NA
TCGA-29-1777	47	NA	NA	G2	WITH TUMOR	Stage III	29	>20 mm	NA
TCGA-29-1778	77	NA	NA	G3	TUMOR FREE	Stage III	29	No Macroscopic disease	NA
TCGA-29-1781	69	NA	NA	G3	TUMOR FREE	Stage III	29	No Macroscopic disease	NA
TCGA-29-1783	58	NA	NA	G3	TUMOR FREE	Stage III	29	1-10 mm	NA
TCGA-29-1784	55	NA	YES	G3	TUMOR FREE	Stage III	29	No Macroscopic disease	NA
TCGA-29-1785	55	NA	YES	G3	NA	Stage III	29	>20 mm	NA
TCGA-29-2414	75	NA	NA	G2	WITH TUMOR	Stage III	29	11-20 mm	NO
TCGA-29-2425	60	NA	NO	G2	TUMOR FREE	Stage III	29	>20 mm	NA
TCGA-29-2427	60	NA	NA	G3	WITH TUMOR	Stage III	29	>20 mm	NA
TCGA-29-2428	58	NA	YES	G3	TUMOR FREE	Stage III	29	>20 mm	NA
TCGA-29-A5NZ	66	NA	NA	G3	WITH TUMOR	Stage III	29	NA	NA
TCGA-30-1714	68	NA	YES	G3	WITH TUMOR	Stage IV	30	1-10 mm	NO
TCGA-30-1718	44	NA	NO	G3	WITH TUMOR	Stage III	30	1-10 mm	NO
TCGA-30-1853	58	NA	NO	G3	WITH TUMOR	Stage III	30	1-10 mm	NA
TCGA-30-1857	64	NA	NA	G3	WITH TUMOR	Stage IV	30	NA	NA
TCGA-30-1860	58	NA	NO	G3	WITH TUMOR	Stage III	30	>20 mm	NO
TCGA-30-1861	74	NA	NA	G3	NA	Stage III	30	1-10 mm	NA
TCGA-30-1862	65	NA	NO	G2	WITH TUMOR	Stage IV	30	>20 mm	NA
TCGA-30-1866	61	NA	NA	G2	WITH TUMOR	Stage IV	30	1-10 mm	NA
TCGA-30-1891	61	NA	NO	G2	WITH TUMOR	Stage III	30	1-10 mm	NO
TCGA-30-1892	52	NA	NA	G3	WITH TUMOR	Stage III	30	1-10 mm	NA
TCGA-31-1944	47	NA	YES	G3	WITH TUMOR	Stage III	31	No Macroscopic disease	YES
TCGA-31-1946	30	NA	NO	G3	WITH TUMOR	Stage III	31	No Macroscopic disease	YES
TCGA-31-1950	76	NA	NO	G2	WITH TUMOR	Stage III	31	1-10 mm	NO
TCGA-31-1951	58	NA	YES	G3	WITH TUMOR	Stage III	31	No Macroscopic disease	YES
TCGA-31-1953	52	NA	NO	G3	WITH TUMOR	Stage III	31	NA	NO
TCGA-31-1956	60	NA	YES	G3	WITH TUMOR	Stage III	31	NA	NO
TCGA-31-1959	49	NA	YES	G2	WITH TUMOR	Stage IV	31	NA	YES
TCGA-36-1568	52	NA	NO	G3	WITH TUMOR	Stage III	36	NA	NA
TCGA-36-1569	52	NA	YES	G3	NA	Stage III	36	1-10 mm	NA
TCGA-36-1570	49	NA	YES	G3	WITH TUMOR	Stage III	36	>20 mm	YES
TCGA-36-1571	53	NA	NO	G3	WITH TUMOR	Stage III	36	No Macroscopic disease	NO
TCGA-36-1574	48	NA	NA	G3	WITH TUMOR	Stage III	36	>20 mm	NA
TCGA-36-1576	76	NA	YES	G3	WITH TUMOR	Stage III	36	>20 mm	YES
TCGA-36-1577	43	NA	NA	G2	TUMOR FREE	Stage II	36	No Macroscopic disease	NA
TCGA-36-1580	82	NA	NA	G3	WITH TUMOR	Stage III	36	>20 mm	NA
TCGA-36-1581	63	NA	NA	G3	WITH TUMOR	Stage II	36	No Macroscopic disease	NA
TCGA-57-1582	50	NA	YES	G3	WITH TUMOR	Stage III	57	1-10 mm	YES
TCGA-57-1583	57	NA	NO	G3	WITH TUMOR	Stage III	57	No Macroscopic disease	NO
TCGA-57-1584	47	NA	YES	G3	WITH TUMOR	Stage III	57	1-10 mm	YES
TCGA-57-1585	57	NA	YES	G3	WITH TUMOR	Stage III	57	11-20 mm	YES
TCGA-57-1586	66	NA	YES	G3	WITH TUMOR	Stage III	57	11-20 mm	YES
TCGA-57-1993	56	NA	YES	G3	TUMOR FREE	Stage III	57	No Macroscopic disease	YES
TCGA-57-1994	63	NA	NA	NA	NA	NA	57	NA	NA
TCGA-59-2348	59	NA	NA	G3	TUMOR FREE	Stage III	59	NA	NA
TCGA-59-2350	44	NA	NA	G3	WITH TUMOR	Stage IV	59	1-10 mm	NA
TCGA-59-2351	51	NA	NA	G3	TUMOR FREE	Stage III	59	1-10 mm	NA
TCGA-59-2352	78	NA	NA	G3	WITH TUMOR	Stage III	59	NA	NA
TCGA-59-2354	63	NA	YES	G3	WITH TUMOR	Stage III	59	1-10 mm	NA
TCGA-59-2355	58	NA	YES	G3	WITH TUMOR	Stage IV	59	>20 mm	NA
TCGA-59-2363	40	NA	NO	G3	TUMOR FREE	Stage III	59	No Macroscopic disease	NO
TCGA-59-A5PD	55	100	YES	G3	WITH TUMOR	Stage I	59	NA	YES
TCGA-5X-AA5U	61	100	NO	GX	TUMOR FREE	Stage II	5X	NA	NO
TCGA-61-1721	38	NA	YES	G1	TUMOR FREE	Stage IV	61	NA	YES
TCGA-61-1724	47	NA	YES	G3	WITH TUMOR	Stage III	61	No Macroscopic disease	YES
TCGA-61-1725	40	NA	YES	G3	WITH TUMOR	Stage III	61	11-20 mm	YES
TCGA-61-1728	59	NA	NO	G3	TUMOR FREE	Stage IV	61	1-10 mm	NO
TCGA-61-1733	71	NA	YES	G3	WITH TUMOR	Stage III	61	No Macroscopic disease	YES
TCGA-61-1736	45	NA	YES	G3	WITH TUMOR	Stage III	61	NA	YES
TCGA-61-1737	42	NA	YES	G3	TUMOR FREE	Stage IV	61	1-10 mm	YES
TCGA-61-1738	60	NA	YES	G3	WITH TUMOR	Stage III	61	1-10 mm	YES
TCGA-61-1741	76	NA	NA	G3	WITH TUMOR	Stage III	61	>20 mm	NO
TCGA-61-1900	51	NA	NO	G3	TUMOR FREE	Stage III	61	No Macroscopic disease	NO
TCGA-61-1907	63	NA	NA	G3	WITH TUMOR	Stage III	61	11-20 mm	YES
TCGA-61-1910	56	NA	YES	G3	TUMOR FREE	Stage II	61	1-10 mm	YES
TCGA-61-1911	55	NA	YES	G3	WITH TUMOR	Stage II	61	NA	YES
TCGA-61-1914	65	NA	YES	G3	WITH TUMOR	Stage III	61	>20 mm	YES
TCGA-61-1918	45	NA	NA	G3	WITH TUMOR	Stage IV	61	No Macroscopic disease	YES
TCGA-61-1919	58	NA	NA	G2	NA	Stage III	61	NA	NA
TCGA-61-1995	43	NA	YES	G3	WITH TUMOR	Stage III	61	1-10 mm	YES
TCGA-61-1998	48	NA	YES	G3	WITH TUMOR	Stage III	61	1-10 mm	YES
TCGA-61-2000	67	NA	YES	G3	WITH TUMOR	Stage III	61	No Macroscopic disease	YES
TCGA-61-2002	46	NA	YES	G3	WITH TUMOR	Stage III	61	11-20 mm	YES
TCGA-61-2003	53	NA	YES	G2	WITH TUMOR	Stage III	61	1-10 mm	YES
TCGA-61-2008	40	NA	YES	G2	WITH TUMOR	Stage II	61	No Macroscopic disease	YES
TCGA-61-2009	65	NA	YES	G3	WITH TUMOR	Stage III	61	11-20 mm	YES
TCGA-61-2012	81	NA	YES	G2	NA	Stage II	61	NA	YES
TCGA-61-2088	51	NA	NO	G3	TUMOR FREE	Stage III	61	No Macroscopic disease	NO
TCGA-61-2092	57	NA	NO	G3	TUMOR FREE	Stage III	61	No Macroscopic disease	NO
TCGA-61-2097	71	NA	YES	G2	TUMOR FREE	Stage II	61	1-10 mm	YES
TCGA-61-2098	62	NA	NA	G2	TUMOR FREE	Stage III	61	11-20 mm	NO
TCGA-61-2101	55	100	NA	G2	WITH TUMOR	Stage III	61	11-20 mm	NA
TCGA-61-2104	53	NA	NA	G2	NA	Stage II	61	No Macroscopic disease	NO
TCGA-61-2109	40	NA	NO	G3	WITH TUMOR	Stage III	61	>20 mm	NO
TCGA-61-2110	56	NA	NA	NA	WITH TUMOR	Stage III	61	No Macroscopic disease	NA
TCGA-61-2111	61	NA	NA	G3	WITH TUMOR	Stage IV	61	NA	NA
TCGA-61-2113	53	NA	YES	G3	NA	Stage II	61	NA	YES
TCGA-OY-A56Q	78	NA	NO	G3	TUMOR FREE	Stage II	OY	No Macroscopic disease	NO
TCGA-VG-A8LO	55	50	NA	GB	WITH TUMOR	Stage IV	VG	>20mm	NA
TCGA-WR-A838	72	NA	YES	G3	WITH TUMOR	Stage III	WR	NA	YES

## Sheet: Sheet2
sample
TCGA-61-1910
TCGA-61-1728
TCGA-31-1953
TCGA-31-1951
TCGA-24-1552
TCGA-13-1477
TCGA-30-1862
TCGA-29-1698
TCGA-13-0924
TCGA-25-1326
TCGA-09-1659
TCGA-23-1021
TCGA-23-2084
TCGA-24-2281
TCGA-61-1918
TCGA-24-0982
TCGA-24-1556
TCGA-23-1109
TCGA-24-1924
TCGA-09-1666
TCGA-61-1724
TCGA-24-1426
TCGA-23-1116
TCGA-25-2398
TCGA-25-2409
TCGA-29-1778
TCGA-04-1343
TCGA-24-1548
TCGA-13-1496
TCGA-25-1626
TCGA-20-0987
TCGA-09-1662
TCGA-24-2024
TCGA-57-1584
TCGA-10-0931
TCGA-25-1623
TCGA-29-1774
TCGA-61-2016
TCGA-13-0795
TCGA-13-1492
TCGA-13-1485
TCGA-23-1024
TCGA-13-0885
TCGA-29-1763
TCGA-24-1928
TCGA-25-1315
TCGA-13-0804
TCGA-24-2297
TCGA-61-2111
TCGA-24-1565
TCGA-20-1687
TCGA-13-1489
TCGA-13-1489
TCGA-29-1694
TCGA-30-1892
TCGA-25-1319
TCGA-23-1118
TCGA-20-1683
TCGA-24-2038
TCGA-36-1575
TCGA-36-1568
TCGA-31-1959
TCGA-57-1993
TCGA-23-2081
TCGA-09-0369
TCGA-09-2053
TCGA-25-1323
TCGA-23-1119
TCGA-24-1419
TCGA-61-1736
TCGA-29-1761
TCGA-61-1738
TCGA-25-2400
TCGA-29-1688
TCGA-13-1404
TCGA-57-1585
TCGA-59-2351
TCGA-04-1356
TCGA-13-1506
TCGA-13-0766
TCGA-25-1632
TCGA-29-1770
TCGA-13-1408
TCGA-29-1770
TCGA-25-1877
TCGA-29-1691
TCGA-61-2101
TCGA-24-1845
TCGA-04-1365
TCGA-59-2355
TCGA-25-1634
TCGA-30-1860
TCGA-10-0927
TCGA-13-0890
TCGA-24-1544
TCGA-23-1122
TCGA-24-1849
TCGA-13-1410
TCGA-13-0920
TCGA-13-0714
TCGA-24-1422
TCGA-24-0968
TCGA-61-2102
TCGA-24-1553
TCGA-24-1603
TCGA-36-1581
TCGA-13-0727
TCGA-23-1123
TCGA-13-0899
TCGA-61-2000
TCGA-23-1111
TCGA-04-1337
TCGA-25-2404
TCGA-29-1702
TCGA-04-1348
TCGA-13-0919
TCGA-61-2009
TCGA-10-0933
TCGA-61-1995
TCGA-24-1427
TCGA-24-1847
TCGA-09-1670
TCGA-30-1855
TCGA-04-1648
TCGA-09-2056
TCGA-24-2293
TCGA-04-1361
TCGA-24-1551
TCGA-25-2393
TCGA-09-2044
TCGA-24-2035
TCGA-09-1674
TCGA-13-0884
TCGA-13-1497
TCGA-20-1685
TCGA-10-0936
TCGA-13-0913
TCGA-13-0913
TCGA-24-1923
TCGA-23-1114
TCGA-24-1471
TCGA-61-2097
TCGA-04-1530
TCGA-61-2088
TCGA-25-2042
TCGA-24-1436
TCGA-09-1667
TCGA-36-1569
TCGA-09-1669
TCGA-29-1776
TCGA-04-1341
TCGA-25-1871
TCGA-13-2060
TCGA-24-2020
TCGA-04-1655
TCGA-25-1313
TCGA-04-1357
TCGA-61-2113
TCGA-13-0768
TCGA-59-2350
TCGA-29-2428
TCGA-24-1557
TCGA-24-1435
TCGA-59-2354
TCGA-24-1413
TCGA-61-2109
TCGA-04-1514
TCGA-29-1690
TCGA-04-1338
TCGA-61-2098
TCGA-29-1769
TCGA-24-1567
TCGA-24-2023
TCGA-24-1474
TCGA-23-1032
TCGA-13-0906
TCGA-59-2352
TCGA-24-1563
TCGA-24-1463
TCGA-24-0979
TCGA-24-1425
TCGA-13-0726
TCGA-24-1467
TCGA-04-1332
TCGA-13-1510
TCGA-24-0970
TCGA-25-1320
TCGA-13-1501
TCGA-09-0367
TCGA-24-0975
TCGA-13-0908
TCGA-25-1317
TCGA-25-1635
TCGA-13-0762
TCGA-23-1028
TCGA-25-1329
TCGA-61-2008
TCGA-61-2008
TCGA-24-1546
TCGA-25-1630
TCGA-20-0991
TCGA-13-1505
TCGA-09-2048
TCGA-24-1560
TCGA-30-1861
TCGA-24-1417
TCGA-13-1495
TCGA-24-1555
TCGA-23-1023
TCGA-30-1891
TCGA-29-2414
TCGA-29-2414
TCGA-24-1843
TCGA-24-1470
TCGA-36-1580
TCGA-13-0916
TCGA-20-1684
TCGA-13-1488
TCGA-61-2002
TCGA-29-1710
TCGA-10-0937
TCGA-09-1665
TCGA-61-1740
TCGA-61-1900
TCGA-13-1499
TCGA-29-1781
TCGA-24-1616
TCGA-29-2427
TCGA-25-1870
TCGA-29-2425
TCGA-57-1583
TCGA-13-0886
TCGA-25-1625
TCGA-24-2288
TCGA-25-1312
TCGA-10-0926
TCGA-13-1482
TCGA-31-1956
TCGA-13-0730
TCGA-04-1519
TCGA-61-1737
TCGA-61-2104
TCGA-13-0801
TCGA-13-0888
TCGA-10-0934
TCGA-29-1696
TCGA-04-1536
TCGA-23-1027
TCGA-04-1651
TCGA-57-1994
TCGA-25-2399
TCGA-13-0760
TCGA-13-0911
TCGA-36-1577
TCGA-36-1576
TCGA-61-1725
TCGA-13-1403
TCGA-24-1431
TCGA-23-1110
TCGA-24-2262
TCGA-29-1784
TCGA-29-1777
TCGA-09-1661
TCGA-36-1571
TCGA-13-1511
TCGA-25-2392
TCGA-29-1701
TCGA-24-1846
TCGA-24-2027
TCGA-09-0366
TCGA-24-1850
TCGA-09-2045
TCGA-25-1316
TCGA-61-1733
TCGA-59-2348
TCGA-36-1570
TCGA-61-2095
TCGA-13-0897
TCGA-24-1103
TCGA-13-1498
TCGA-24-2298
TCGA-25-1328
TCGA-25-1631
TCGA-24-2019
TCGA-13-0893
TCGA-57-1582
TCGA-31-1946
TCGA-24-1550
TCGA-25-1321
TCGA-29-1768
TCGA-13-0900
TCGA-24-1416
TCGA-25-1324
TCGA-61-1743
TCGA-23-1107
TCGA-61-2092
TCGA-23-1022
TCGA-24-1428
TCGA-13-0720
TCGA-13-0923
TCGA-24-2254
TCGA-23-1120
TCGA-23-1113
TCGA-24-2290
TCGA-09-1668
TCGA-29-1783
TCGA-13-1407
TCGA-24-1424
TCGA-13-1507
TCGA-24-1105
TCGA-13-0724
TCGA-24-1469
TCGA-61-1917
TCGA-25-1322
TCGA-13-0883
TCGA-24-2033
TCGA-61-1741
TCGA-24-1434
TCGA-25-1633
TCGA-25-2396
TCGA-61-1914
TCGA-29-1705
TCGA-24-2036
TCGA-29-1705
TCGA-13-0797
TCGA-04-1362
TCGA-13-1509
TCGA-04-1350
TCGA-09-1673
TCGA-25-1627
TCGA-29-1785
TCGA-61-1911
TCGA-61-2012
TCGA-29-1699
TCGA-24-1930
TCGA-13-0887
TCGA-31-1950
TCGA-57-1586
TCGA-24-2271
TCGA-24-2267
TCGA-04-1517
TCGA-13-1483
TCGA-10-0938
TCGA-30-1718
TCGA-24-2280
TCGA-13-0799
TCGA-13-1487
TCGA-24-1604
TCGA-29-1695
TCGA-29-1697
TCGA-25-1318
TCGA-24-1562
TCGA-13-1411
TCGA-30-1714
TCGA-61-2094
TCGA-09-2054
TCGA-61-1919
TCGA-24-1558
TCGA-09-2051
TCGA-29-1711
TCGA-23-1809
TCGA-24-1418
TCGA-23-2077
TCGA-24-1430
TCGA-04-1347
TCGA-09-0364
TCGA-24-0966
TCGA-24-2261
TCGA-61-2003
TCGA-13-0800
TCGA-25-2391
TCGA-25-1314
TCGA-13-0765
TCGA-13-1409
TCGA-29-1762
TCGA-24-2026
TCGA-10-0928
TCGA-61-1998
TCGA-23-1029
TCGA-61-1721
TCGA-13-1512
TCGA-61-2110
TCGA-20-1686
TCGA-24-1549
TCGA-29-1766
TCGA-59-2363
TCGA-36-1574
TCGA-23-1030
TCGA-25-2401
TCGA-29-1693
TCGA-20-1682
TCGA-13-0901
TCGA-30-1866
TCGA-24-1564
TCGA-13-0905
TCGA-04-1331
TCGA-30-1853
TCGA-24-1423
TCGA-36-1578
TCGA-24-1842
TCGA-13-1405
TCGA-24-1464
TCGA-29-1703
TCGA-13-0725
TCGA-04-1364
TCGA-24-1104
TCGA-31-1944
TCGA-04-1542
TCGA-23-1026
TCGA-25-1628
TCGA-29-1707
TCGA-24-1844
TCGA-23-2078
TCGA-13-0891
TCGA-24-2289
TCGA-13-1481
TCGA-25-2397
TCGA-24-1545
TCGA-61-1907

## Sheet: Sheet3
TCGA-25-1630
TCGA-24-2254
TCGA-29-1694
TCGA-23-1029
TCGA-23-1120
TCGA-20-1687
TCGA-23-1111
TCGA-25-1319
TCGA-24-2262
TCGA-61-1911
TCGA-04-1514
TCGA-29-1778
TCGA-04-1519
TCGA-25-1326
TCGA-57-1583
TCGA-61-1725
TCGA-23-1028
TCGA-36-1571
TCGA-29-1761
TCGA-13-1501
TCGA-24-1474
TCGA-25-2042
TCGA-24-2280
TCGA-04-1365
TCGA-36-1580
TCGA-25-1635
TCGA-13-0804
TCGA-57-1586
TCGA-29-1691
TCGA-09-1670
TCGA-13-0726
TCGA-13-0908
TCGA-29-1766
TCGA-13-0883
TCGA-13-1488
TCGA-30-1862
TCGA-24-2023
TCGA-59-2351
TCGA-24-1464
TCGA-24-0982
TCGA-09-2056
TCGA-23-1021
TCGA-24-1847
TCGA-57-1582
TCGA-09-1669
TCGA-24-1924
TCGA-57-1584
TCGA-23-1026
TCGA-25-1318
TCGA-24-1563
TCGA-24-1544
TCGA-24-0968
TCGA-25-1313
TCGA-13-1506
TCGA-30-1857
TCGA-23-1114
TCGA-31-1951
TCGA-61-1741
TCGA-29-1777
TCGA-24-1930
TCGA-61-1737
TCGA-13-1505
TCGA-13-1405
TCGA-61-2000
TCGA-24-2261
TCGA-24-1845
TCGA-24-1426
TCGA-10-0933
TCGA-25-1317
TCGA-09-0369
TCGA-04-1347
TCGA-13-1495
TCGA-04-1542
TCGA-23-1022
TCGA-24-1424
TCGA-13-0884
TCGA-61-2104
TCGA-24-1842
TCGA-36-1570
TCGA-09-0367
TCGA-13-1512
TCGA-25-1323
TCGA-29-2414
TCGA-13-0923
TCGA-24-1427
TCGA-24-1422
TCGA-31-1959
TCGA-24-1603
TCGA-13-1411
TCGA-13-1409
TCGA-61-2098
TCGA-24-2289
TCGA-13-1408
TCGA-24-2281
TCGA-61-1736
TCGA-23-1109
TCGA-09-1668
TCGA-57-1585
TCGA-09-0366
TCGA-24-1430
TCGA-04-1655
TCGA-25-1632
TCGA-13-1499
TCGA-61-2110
TCGA-30-1891
TCGA-24-0966
TCGA-59-2363
TCGA-04-1331
TCGA-25-2392
TCGA-61-1998
TCGA-25-2409
TCGA-61-2109
TCGA-24-1419
TCGA-13-0797
TCGA-61-2009
TCGA-61-2101
TCGA-13-0724
TCGA-04-1530
TCGA-24-1550
TCGA-04-1357
TCGA-24-1551
TCGA-25-2399
TCGA-04-1356
TCGA-61-2113
TCGA-13-0905
TCGA-24-1416
TCGA-61-1995
TCGA-61-1721
TCGA-31-1956
TCGA-24-1105
TCGA-20-0991
TCGA-04-1651
TCGA-25-1627
TCGA-36-1577
TCGA-20-1683
TCGA-57-1993
TCGA-10-0928
TCGA-29-1776
TCGA-24-1552
TCGA-13-0893
TCGA-13-0916
TCGA-29-1710
TCGA-29-1781
TCGA-23-1113
TCGA-13-0720
TCGA-61-2111
TCGA-13-1483
TCGA-59-2350
TCGA-09-0364
TCGA-61-1907
TCGA-31-1946
TCGA-36-1568
TCGA-04-1536
TCGA-24-2033
TCGA-29-1693
TCGA-13-1487
TCGA-25-1628
TCGA-23-1027
TCGA-59-2355
TCGA-24-1469
TCGA-13-1497
TCGA-36-1574
TCGA-09-1666
TCGA-25-1623
TCGA-24-1562
TCGA-04-1350
TCGA-30-1853
TCGA-24-1413
TCGA-59-2348
TCGA-23-1809
TCGA-13-0800
TCGA-29-1769
TCGA-30-1866
TCGA-20-1682
TCGA-29-A5NZ
TCGA-13-A5FT
TCGA-25-2391
TCGA-31-1944
TCGA-29-2425
TCGA-13-0714
TCGA-25-1316
TCGA-61-2003
TCGA-13-0888
TCGA-29-1703
TCGA-31-1953
TCGA-10-0937
TCGA-13-1492
TCGA-24-1103
TCGA-59-2352
TCGA-24-2297
TCGA-09-2053
TCGA-25-1315
TCGA-61-2008
TCGA-25-2393
TCGA-04-1648
TCGA-24-1616
TCGA-24-1104
TCGA-24-1471
TCGA-24-1560
TCGA-25-1328
TCGA-24-2293
TCGA-24-1558
TCGA-24-1425
TCGA-59-2354
TCGA-13-0727
TCGA-23-1024
TCGA-13-0766
TCGA-13-0885
TCGA-23-1122
TCGA-61-1728
TCGA-29-1696
TCGA-13-1511
TCGA-61-2092
TCGA-61-1738
TCGA-61-1919
TCGA-24-1923
TCGA-25-2404
TCGA-24-2290
TCGA-24-1434
TCGA-61-1733
TCGA-30-1718
TCGA-24-2026
TCGA-61-2012
TCGA-24-1431
TCGA-61-1914
TCGA-24-1844
TCGA-25-2401
TCGA-24-1470
TCGA-23-2084
TCGA-24-2298
TCGA-24-2035
TCGA-23-1023
TCGA-24-1850
TCGA-20-0987
TCGA-57-1994
TCGA-23-1107
TCGA-09-1659
TCGA-13-1407
TCGA-13-1509
TCGA-24-2271
TCGA-29-1701
TCGA-13-1507
TCGA-36-1569
TCGA-13-0730
TCGA-04-1332
TCGA-13-0924
TCGA-29-2428
TCGA-24-2027
TCGA-09-1662
TCGA-24-2024
TCGA-23-1118
TCGA-24-2288
TCGA-13-0765
TCGA-04-1361
TCGA-24-1843
TCGA-29-1785
TCGA-24-1928
TCGA-09-1661
TCGA-25-2398
TCGA-24-2036
TCGA-24-2038
TCGA-24-1546
TCGA-10-0931
TCGA-13-1403
TCGA-23-2077
TCGA-24-2020
TCGA-29-1774
TCGA-29-1688
TCGA-29-1705
TCGA-25-2400
TCGA-13-1510
TCGA-36-1576
TCGA-23-2078
TCGA-30-1860
TCGA-61-1900
TCGA-25-1870
TCGA-24-1435
TCGA-36-1581
TCGA-61-2002
TCGA-29-1707
TCGA-09-2051
TCGA-24-0970
TCGA-24-0979
TCGA-29-1762
TCGA-24-1549
TCGA-23-1116
TCGA-24-1846
TCGA-13-0725
TCGA-04-1364
TCGA-29-1783
TCGA-23-1119
TCGA-29-1711
TCGA-25-1321
TCGA-09-2045
TCGA-25-1631
TCGA-24-1565
TCGA-13-0900
TCGA-04-1343
TCGA-09-1667
TCGA-09-1673
TCGA-29-1697
TCGA-24-1428
TCGA-13-1498
TCGA-29-1768
TCGA-13-1477
TCGA-24-1604
TCGA-59-A5PD
TCGA-61-1910
TCGA-24-1417
TCGA-13-1404
TCGA-10-0927
TCGA-29-1695
TCGA-25-1320
TCGA-13-0906
TCGA-29-1690
TCGA-25-1633
TCGA-04-1362
TCGA-23-1030
TCGA-24-1467
TCGA-04-1341
TCGA-29-1763
TCGA-24-2267
TCGA-24-1418
TCGA-25-1634
TCGA-13-0897
TCGA-25-1329
TCGA-25-1312
TCGA-24-1423
TCGA-24-1557
TCGA-23-1123
TCGA-13-0891
TCGA-13-0886
TCGA-13-0887
TCGA-30-1892
TCGA-13-0768
TCGA-61-2097
TCGA-29-2427
TCGA-30-1714
TCGA-13-1410
TCGA-13-0911
TCGA-25-1322
TCGA-25-2396
TCGA-09-2044
TCGA-31-1950
TCGA-61-1918
TCGA-61-1724
TCGA-13-1485
TCGA-29-1784
TCGA-04-1338
TCGA-24-1553
TCGA-25-1626
TCGA-29-1770
TCGA-13-1489
TCGA-13-1496
TCGA-61-2088
TCGA-09-1665
TCGA-09-2048
TCGA-13-0920
TCGA-VG-A8LO
TCGA-WR-A838
TCGA-25-1877
TCGA-30-1861
TCGA-13-1489-1
TCGA-24-1567
TCGA-13-0762
TCGA-23-1110
TCGA-OY-A56Q
TCGA-13-2060
TCGA-5X-AA5U
TCGA-13-0795

## Sheet: Sheet4
TCGA-04-1331
TCGA-04-1332
TCGA-04-1337
TCGA-04-1338
TCGA-04-1341
TCGA-04-1343
TCGA-04-1347
TCGA-04-1348
TCGA-04-1350
TCGA-04-1356
TCGA-04-1357
TCGA-04-1361
TCGA-04-1362
TCGA-04-1364
TCGA-04-1365
TCGA-04-1514
TCGA-04-1517
TCGA-04-1519
TCGA-04-1530
TCGA-04-1536
TCGA-04-1542
TCGA-04-1648
TCGA-04-1651
TCGA-04-1655
TCGA-09-0364
TCGA-09-0366
TCGA-09-0367
TCGA-09-0369
TCGA-09-1659
TCGA-09-1661
TCGA-09-1662
TCGA-09-1665
TCGA-09-1666
TCGA-09-1667
TCGA-09-1668
TCGA-09-1669
TCGA-09-1670
TCGA-09-1673
TCGA-09-1674
TCGA-09-2044
TCGA-09-2045
TCGA-09-2048
TCGA-09-2051
TCGA-09-2053
TCGA-09-2054
TCGA-09-2056
TCGA-10-0926
TCGA-10-0927
TCGA-10-0928
TCGA-10-0931
TCGA-10-0933
TCGA-10-0934
TCGA-10-0936
TCGA-10-0937
TCGA-10-0938
TCGA-13-0714
TCGA-13-0720
TCGA-13-0724
TCGA-13-0725
TCGA-13-0726
TCGA-13-0727
TCGA-13-0730
TCGA-13-0760
TCGA-13-0762
TCGA-13-0765
TCGA-13-0766
TCGA-13-0768
TCGA-13-0795
TCGA-13-0797
TCGA-13-0799
TCGA-13-0800
TCGA-13-0801
TCGA-13-0804
TCGA-13-0883
TCGA-13-0884
TCGA-13-0885
TCGA-13-0886
TCGA-13-0887
TCGA-13-0888
TCGA-13-0890
TCGA-13-0891
TCGA-13-0893
TCGA-13-0897
TCGA-13-0899
TCGA-13-0900
TCGA-13-0901
TCGA-13-0905
TCGA-13-0906
TCGA-13-0908
TCGA-13-0911
TCGA-13-0913
TCGA-13-0916
TCGA-13-0919
TCGA-13-0920
TCGA-13-0923
TCGA-13-0924
TCGA-13-1403
TCGA-13-1404
TCGA-13-1405
TCGA-13-1407
TCGA-13-1408
TCGA-13-1409
TCGA-13-1410
TCGA-13-1411
TCGA-13-1477
TCGA-13-1481
TCGA-13-1482
TCGA-13-1483
TCGA-13-1485
TCGA-13-1487
TCGA-13-1488
TCGA-13-1489
TCGA-13-1492
TCGA-13-1495
TCGA-13-1496
TCGA-13-1497
TCGA-13-1498
TCGA-13-1499
TCGA-13-1501
TCGA-13-1505
TCGA-13-1506
TCGA-13-1507
TCGA-13-1509
TCGA-13-1510
TCGA-13-1511
TCGA-13-1512
TCGA-13-2060
TCGA-20-0987
TCGA-20-0991
TCGA-20-1682
TCGA-20-1683
TCGA-20-1684
TCGA-20-1685
TCGA-20-1686
TCGA-20-1687
TCGA-23-1021
TCGA-23-1022
TCGA-23-1023
TCGA-23-1024
TCGA-23-1026
TCGA-23-1027
TCGA-23-1028
TCGA-23-1029
TCGA-23-1030
TCGA-23-1032
TCGA-23-1107
TCGA-23-1109
TCGA-23-1110
TCGA-23-1111
TCGA-23-1113
TCGA-23-1114
TCGA-23-1116
TCGA-23-1118
TCGA-23-1119
TCGA-23-1120
TCGA-23-1122
TCGA-23-1123
TCGA-23-1809
TCGA-23-2077
TCGA-23-2078
TCGA-23-2081
TCGA-23-2084
TCGA-24-0966
TCGA-24-0968
TCGA-24-0970
TCGA-24-0975
TCGA-24-0979
TCGA-24-0982
TCGA-24-1103
TCGA-24-1104
TCGA-24-1105
TCGA-24-1413
TCGA-24-1416
TCGA-24-1417
TCGA-24-1418
TCGA-24-1419
TCGA-24-1422
TCGA-24-1423
TCGA-24-1424
TCGA-24-1425
TCGA-24-1426
TCGA-24-1427
TCGA-24-1428
TCGA-24-1430
TCGA-24-1431
TCGA-24-1434
TCGA-24-1435
TCGA-24-1436
TCGA-24-1463
TCGA-24-1464
TCGA-24-1467
TCGA-24-1469
TCGA-24-1470
TCGA-24-1471
TCGA-24-1474
TCGA-24-1544
TCGA-24-1545
TCGA-24-1546
TCGA-24-1548
TCGA-24-1549
TCGA-24-1550
TCGA-24-1551
TCGA-24-1552
TCGA-24-1553
TCGA-24-1555
TCGA-24-1556
TCGA-24-1557
TCGA-24-1558
TCGA-24-1560
TCGA-24-1562
TCGA-24-1563
TCGA-24-1564
TCGA-24-1565
TCGA-24-1567
TCGA-24-1603
TCGA-24-1604
TCGA-24-1616
TCGA-24-1842
TCGA-24-1843
TCGA-24-1844
TCGA-24-1845
TCGA-24-1846
TCGA-24-1847
TCGA-24-1849
TCGA-24-1850
TCGA-24-1923
TCGA-24-1924
TCGA-24-1928
TCGA-24-1930
TCGA-24-2019
TCGA-24-2020
TCGA-24-2023
TCGA-24-2024
TCGA-24-2026
TCGA-24-2027
TCGA-24-2033
TCGA-24-2035
TCGA-24-2036
TCGA-24-2038
TCGA-24-2254
TCGA-24-2261
TCGA-24-2262
TCGA-24-2267
TCGA-24-2271
TCGA-24-2280
TCGA-24-2281
TCGA-24-2288
TCGA-24-2289
TCGA-24-2290
TCGA-24-2293
TCGA-24-2297
TCGA-24-2298
TCGA-25-1312
TCGA-25-1313
TCGA-25-1314
TCGA-25-1315
TCGA-25-1316
TCGA-25-1317
TCGA-25-1318
TCGA-25-1319
TCGA-25-1320
TCGA-25-1321
TCGA-25-1322
TCGA-25-1323
TCGA-25-1324
TCGA-25-1326
TCGA-25-1328
TCGA-25-1329
TCGA-25-1623
TCGA-25-1625
TCGA-25-1626
TCGA-25-1627
TCGA-25-1628
TCGA-25-1630
TCGA-25-1631
TCGA-25-1632
TCGA-25-1633
TCGA-25-1634
TCGA-25-1635
TCGA-25-1870
TCGA-25-1871
TCGA-25-1877
TCGA-25-2042
TCGA-25-2391
TCGA-25-2392
TCGA-25-2393
TCGA-25-2396
TCGA-25-2397
TCGA-25-2398
TCGA-25-2399
TCGA-25-2400
TCGA-25-2401
TCGA-25-2404
TCGA-25-2409
TCGA-29-1688
TCGA-29-1690
TCGA-29-1691
TCGA-29-1693
TCGA-29-1694
TCGA-29-1695
TCGA-29-1696
TCGA-29-1697
TCGA-29-1698
TCGA-29-1699
TCGA-29-1701
TCGA-29-1702
TCGA-29-1703
TCGA-29-1705
TCGA-29-1707
TCGA-29-1710
TCGA-29-1711
TCGA-29-1761
TCGA-29-1762
TCGA-29-1763
TCGA-29-1766
TCGA-29-1768
TCGA-29-1769
TCGA-29-1770
TCGA-29-1774
TCGA-29-1776
TCGA-29-1777
TCGA-29-1778
TCGA-29-1781
TCGA-29-1783
TCGA-29-1784
TCGA-29-1785
TCGA-29-2414
TCGA-29-2425
TCGA-29-2427
TCGA-29-2428
TCGA-30-1714
TCGA-30-1718
TCGA-30-1853
TCGA-30-1855
TCGA-30-1860
TCGA-30-1861
TCGA-30-1862
TCGA-30-1866
TCGA-30-1891
TCGA-30-1892
TCGA-31-1944
TCGA-31-1946
TCGA-31-1950
TCGA-31-1951
TCGA-31-1953
TCGA-31-1956
TCGA-31-1959
TCGA-36-1568
TCGA-36-1569
TCGA-36-1570
TCGA-36-1571
TCGA-36-1574
TCGA-36-1575
TCGA-36-1576
TCGA-36-1577
TCGA-36-1578
TCGA-36-1580
TCGA-36-1581
TCGA-57-1582
TCGA-57-1583
TCGA-57-1584
TCGA-57-1585
TCGA-57-1586
TCGA-57-1993
TCGA-57-1994
TCGA-59-2348
TCGA-59-2350
TCGA-59-2351
TCGA-59-2352
TCGA-59-2354
TCGA-59-2355
TCGA-59-2363
TCGA-61-1721
TCGA-61-1724
TCGA-61-1725
TCGA-61-1728
TCGA-61-1733
TCGA-61-1736
TCGA-61-1737
TCGA-61-1738
TCGA-61-1740
TCGA-61-1741
TCGA-61-1743
TCGA-61-1900
TCGA-61-1907
TCGA-61-1910
TCGA-61-1911
TCGA-61-1914
TCGA-61-1917
TCGA-61-1918
TCGA-61-1919
TCGA-61-1995
TCGA-61-1998
TCGA-61-2000
TCGA-61-2002
TCGA-61-2003
TCGA-61-2008
TCGA-61-2009
TCGA-61-2012
TCGA-61-2016
TCGA-61-2088
TCGA-61-2092
TCGA-61-2094
TCGA-61-2095
TCGA-61-2097
TCGA-61-2098
TCGA-61-2101
TCGA-61-2102
TCGA-61-2104
TCGA-61-2109
TCGA-61-2110
TCGA-61-2111
TCGA-61-2113
#N/A
#N/A
#N/A
#N/A
#N/A
#N/A
#N/A
#N/A
#N/A
#N/A
#N/A
#N/A
#N/A
#N/A
#N/A
#N/A
#N/A
#N/A
#N/A
#N/A
#N/A
#N/A
#N/A
#N/A
#N/A
#N/A
#N/A
#N/A
#N/A
#N/A
#N/A
#N/A
#N/A
#N/A
#N/A
#N/A
#N/A
#N/A
#N/A
#N/A
#N/A
#N/A
#N/A
#N/A
#N/A
#N/A
#N/A
#N/A
#N/A
#N/A
#N/A
#N/A
#N/A
#N/A
#N/A
#N/A
#N/A
#N/A
#N/A
#N/A
#N/A
#N/A
#N/A
#N/A
#N/A
#N/A
#N/A
#N/A
#N/A
#N/A
#N/A
#N/A
#N/A
#N/A
#N/A
#N/A
#N/A
#N/A
#N/A
#N/A
#N/A
#N/A
#N/A
#N/A
#N/A
#N/A
#N/A
#N/A
#N/A
#N/A
#N/A
#N/A
#N/A
#N/A
#N/A
#N/A
#N/A
#N/A
#N/A
#N/A
#N/A
#N/A
#N/A
#N/A
#N/A
#N/A
#N/A
#N/A
#N/A
#N/A
#N/A
#N/A
#N/A
#N/A
#N/A
#N/A
#N/A
#N/A
#N/A
#N/A
#N/A
#N/A
#N/A
#N/A
#N/A
#N/A
#N/A
#N/A
#N/A
#N/A
#N/A
#N/A
#N/A
#N/A
#N/A
#N/A
#N/A
#N/A
#N/A
#N/A
#N/A
#N/A
#N/A
#N/A
#N/A
#N/A
#N/A
#N/A
#N/A
#N/A
#N/A
#N/A
#N/A
#N/A
#N/A
#N/A
#N/A
#N/A
#N/A
#N/A
#N/A
#N/A
#N/A
#N/A
#N/A
#N/A
#N/A
#N/A

## Sheet: Sheet5
TCGA-25-1630	TCGA-25-1630
TCGA-24-2254	TCGA-24-2254
TCGA-29-1694	TCGA-29-1694
TCGA-23-1029	TCGA-23-1029
TCGA-23-1120	TCGA-23-1120
TCGA-20-1687	TCGA-20-1687
TCGA-23-1111	TCGA-23-1111
TCGA-25-1319	TCGA-25-1319
TCGA-24-2262	TCGA-24-2262
TCGA-61-1911	TCGA-61-1911
TCGA-04-1514	TCGA-04-1514
TCGA-29-1778	TCGA-29-1778
TCGA-04-1519	TCGA-04-1519
TCGA-25-1326	TCGA-25-1326
TCGA-57-1583	TCGA-57-1583
TCGA-61-1725	TCGA-61-1725
TCGA-23-1028	TCGA-23-1028
TCGA-36-1571	TCGA-36-1571
TCGA-29-1761	TCGA-29-1761
TCGA-13-1501	TCGA-13-1501
TCGA-24-1474	TCGA-24-1474
TCGA-25-2042	TCGA-25-2042
TCGA-24-2280	TCGA-24-2280
TCGA-04-1365	TCGA-04-1365
TCGA-36-1580	TCGA-36-1580
TCGA-25-1635	TCGA-25-1635
TCGA-13-0804	TCGA-13-0804
TCGA-57-1586	TCGA-57-1586
TCGA-29-1691	TCGA-29-1691
TCGA-09-1670	TCGA-09-1670
TCGA-13-0726	TCGA-13-0726
TCGA-13-0908	TCGA-13-0908
TCGA-29-1766	TCGA-29-1766
TCGA-13-0883	TCGA-13-0883
TCGA-13-1488	TCGA-13-1488
TCGA-30-1862	TCGA-30-1862
TCGA-24-2023	TCGA-24-2023
TCGA-59-2351	TCGA-59-2351
TCGA-24-1464	TCGA-24-1464
TCGA-24-0982	TCGA-24-0982
TCGA-09-2056	TCGA-09-2056
TCGA-23-1021	TCGA-23-1021
TCGA-24-1847	TCGA-24-1847
TCGA-57-1582	TCGA-57-1582
TCGA-09-1669	TCGA-09-1669
TCGA-24-1924	TCGA-24-1924
TCGA-57-1584	TCGA-57-1584
TCGA-23-1026	TCGA-23-1026
TCGA-25-1318	TCGA-25-1318
TCGA-24-1563	TCGA-24-1563
TCGA-24-1544	TCGA-24-1544
TCGA-24-0968	TCGA-24-0968
TCGA-25-1313	TCGA-25-1313
TCGA-13-1506	TCGA-13-1506
TCGA-30-1857	TCGA-30-1857
TCGA-23-1114	TCGA-23-1114
TCGA-31-1951	TCGA-31-1951
TCGA-61-1741	TCGA-61-1741
TCGA-29-1777	TCGA-29-1777
TCGA-24-1930	TCGA-24-1930
TCGA-61-1737	TCGA-61-1737
TCGA-13-1505	TCGA-13-1505
TCGA-13-1405	TCGA-13-1405
TCGA-61-2000	TCGA-61-2000
TCGA-24-2261	TCGA-24-2261
TCGA-24-1845	TCGA-24-1845
TCGA-24-1426	TCGA-24-1426
TCGA-10-0933	TCGA-10-0933
TCGA-25-1317	TCGA-25-1317
TCGA-09-0369	TCGA-09-0369
TCGA-04-1347	TCGA-04-1347
TCGA-13-1495	TCGA-13-1495
TCGA-04-1542	TCGA-04-1542
TCGA-23-1022	TCGA-23-1022
TCGA-24-1424	TCGA-24-1424
TCGA-13-0884	TCGA-13-0884
TCGA-61-2104	TCGA-61-2104
TCGA-24-1842	TCGA-24-1842
TCGA-36-1570	TCGA-36-1570
TCGA-09-0367	TCGA-09-0367
TCGA-13-1512	TCGA-13-1512
TCGA-25-1323	TCGA-25-1323
TCGA-29-2414	TCGA-29-2414
TCGA-13-0923	TCGA-13-0923
TCGA-24-1427	TCGA-24-1427
TCGA-24-1422	TCGA-24-1422
TCGA-31-1959	TCGA-31-1959
TCGA-24-1603	TCGA-24-1603
TCGA-13-1411	TCGA-13-1411
TCGA-13-1409	TCGA-13-1409
TCGA-61-2098	TCGA-61-2098
TCGA-24-2289	TCGA-24-2289
TCGA-13-1408	TCGA-13-1408
TCGA-24-2281	TCGA-24-2281
TCGA-61-1736	TCGA-61-1736
TCGA-23-1109	TCGA-23-1109
TCGA-09-1668	TCGA-09-1668
TCGA-57-1585	TCGA-57-1585
TCGA-09-0366	TCGA-09-0366
TCGA-24-1430	TCGA-24-1430
TCGA-04-1655	TCGA-04-1655
TCGA-25-1632	TCGA-25-1632
TCGA-13-1499	TCGA-13-1499
TCGA-61-2110	TCGA-61-2110
TCGA-30-1891	TCGA-30-1891
TCGA-24-0966	TCGA-24-0966
TCGA-59-2363	TCGA-59-2363
TCGA-04-1331	TCGA-04-1331
TCGA-25-2392	TCGA-25-2392
TCGA-61-1998	TCGA-61-1998
TCGA-25-2409	TCGA-25-2409
TCGA-61-2109	TCGA-61-2109
TCGA-24-1419	TCGA-24-1419
TCGA-13-0797	TCGA-13-0797
TCGA-61-2009	TCGA-61-2009
TCGA-61-2101	TCGA-61-2101
TCGA-13-0724	TCGA-13-0724
TCGA-04-1530	TCGA-04-1530
TCGA-24-1550	TCGA-24-1550
TCGA-04-1357	TCGA-04-1357
TCGA-24-1551	TCGA-24-1551
TCGA-25-2399	TCGA-25-2399
TCGA-04-1356	TCGA-04-1356
TCGA-61-2113	TCGA-61-2113
TCGA-13-0905	TCGA-13-0905
TCGA-24-1416	TCGA-24-1416
TCGA-61-1995	TCGA-61-1995
TCGA-61-1721	TCGA-61-1721
TCGA-31-1956	TCGA-31-1956
TCGA-24-1105	TCGA-24-1105
TCGA-20-0991	TCGA-20-0991
TCGA-04-1651	TCGA-04-1651
TCGA-25-1627	TCGA-25-1627
TCGA-36-1577	TCGA-36-1577
TCGA-20-1683	TCGA-20-1683
TCGA-57-1993	TCGA-57-1993
TCGA-10-0928	TCGA-10-0928
TCGA-29-1776	TCGA-29-1776
TCGA-24-1552	TCGA-24-1552
TCGA-13-0893	TCGA-13-0893
TCGA-13-0916	TCGA-13-0916
TCGA-29-1710	TCGA-29-1710
TCGA-29-1781	TCGA-29-1781
TCGA-23-1113	TCGA-23-1113
TCGA-13-0720	TCGA-13-0720
TCGA-61-2111	TCGA-61-2111
TCGA-13-1483	TCGA-13-1483
TCGA-59-2350	TCGA-59-2350
TCGA-09-0364	TCGA-09-0364
TCGA-61-1907	TCGA-61-1907
TCGA-31-1946	TCGA-31-1946
TCGA-36-1568	TCGA-36-1568
TCGA-04-1536	TCGA-04-1536
TCGA-24-2033	TCGA-24-2033
TCGA-29-1693	TCGA-29-1693
TCGA-13-1487	TCGA-13-1487
TCGA-25-1628	TCGA-25-1628
TCGA-23-1027	TCGA-23-1027
TCGA-59-2355	TCGA-59-2355
TCGA-24-1469	TCGA-24-1469
TCGA-13-1497	TCGA-13-1497
TCGA-36-1574	TCGA-36-1574
TCGA-09-1666	TCGA-09-1666
TCGA-25-1623	TCGA-25-1623
TCGA-24-1562	TCGA-24-1562
TCGA-04-1350	TCGA-04-1350
TCGA-30-1853	TCGA-30-1853
TCGA-24-1413	TCGA-24-1413
TCGA-59-2348	TCGA-59-2348
TCGA-23-1809	TCGA-23-1809
TCGA-13-0800	TCGA-13-0800
TCGA-29-1769	TCGA-29-1769
TCGA-30-1866	TCGA-30-1866
TCGA-20-1682	TCGA-20-1682
TCGA-29-A5NZ	TCGA-29-A5NZ
TCGA-13-A5FT	TCGA-13-A5FT
TCGA-25-2391	TCGA-25-2391
TCGA-31-1944	TCGA-31-1944
TCGA-29-2425	TCGA-29-2425
TCGA-13-0714	TCGA-13-0714
TCGA-25-1316	TCGA-25-1316
TCGA-61-2003	TCGA-61-2003
TCGA-13-0888	TCGA-13-0888
TCGA-29-1703	TCGA-29-1703
TCGA-31-1953	TCGA-31-1953
TCGA-10-0937	TCGA-10-0937
TCGA-13-1492	TCGA-13-1492
TCGA-24-1103	TCGA-24-1103
TCGA-59-2352	TCGA-59-2352
TCGA-24-2297	TCGA-24-2297
TCGA-09-2053	TCGA-09-2053
TCGA-25-1315	TCGA-25-1315
TCGA-61-2008	TCGA-61-2008
TCGA-25-2393	TCGA-25-2393
TCGA-04-1648	TCGA-04-1648
TCGA-24-1616	TCGA-24-1616
TCGA-24-1104	TCGA-24-1104
TCGA-24-1471	TCGA-24-1471
TCGA-24-1560	TCGA-24-1560
TCGA-25-1328	TCGA-25-1328
TCGA-24-2293	TCGA-24-2293
TCGA-24-1558	TCGA-24-1558
TCGA-24-1425	TCGA-24-1425
TCGA-59-2354	TCGA-59-2354
TCGA-13-0727	TCGA-13-0727
TCGA-23-1024	TCGA-23-1024
TCGA-13-0766	TCGA-13-0766
TCGA-13-0885	TCGA-13-0885
TCGA-23-1122	TCGA-23-1122
TCGA-61-1728	TCGA-61-1728
TCGA-29-1696	TCGA-29-1696
TCGA-13-1511	TCGA-13-1511
TCGA-61-2092	TCGA-61-2092
TCGA-61-1738	TCGA-61-1738
TCGA-61-1919	TCGA-61-1919
TCGA-24-1923	TCGA-24-1923
TCGA-25-2404	TCGA-25-2404
TCGA-24-2290	TCGA-24-2290
TCGA-24-1434	TCGA-24-1434
TCGA-61-1733	TCGA-61-1733
TCGA-30-1718	TCGA-30-1718
TCGA-24-2026	TCGA-24-2026
TCGA-61-2012	TCGA-61-2012
TCGA-24-1431	TCGA-24-1431
TCGA-61-1914	TCGA-61-1914
TCGA-24-1844	TCGA-24-1844
TCGA-25-2401	TCGA-25-2401
TCGA-24-1470	TCGA-24-1470
TCGA-23-2084	TCGA-23-2084
TCGA-24-2298	TCGA-24-2298
TCGA-24-2035	TCGA-24-2035
TCGA-23-1023	TCGA-23-1023
TCGA-24-1850	TCGA-24-1850
TCGA-20-0987	TCGA-20-0987
TCGA-57-1994	TCGA-57-1994
TCGA-23-1107	TCGA-23-1107
TCGA-09-1659	TCGA-09-1659
TCGA-13-1407	TCGA-13-1407
TCGA-13-1509	TCGA-13-1509
TCGA-24-2271	TCGA-24-2271
TCGA-29-1701	TCGA-29-1701
TCGA-13-1507	TCGA-13-1507
TCGA-36-1569	TCGA-36-1569
TCGA-13-0730	TCGA-13-0730
TCGA-04-1332	TCGA-04-1332
TCGA-13-0924	TCGA-13-0924
TCGA-29-2428	TCGA-29-2428
TCGA-24-2027	TCGA-24-2027
TCGA-09-1662	TCGA-09-1662
TCGA-24-2024	TCGA-24-2024
TCGA-23-1118	TCGA-23-1118
TCGA-24-2288	TCGA-24-2288
TCGA-13-0765	TCGA-13-0765
TCGA-04-1361	TCGA-04-1361
TCGA-24-1843	TCGA-24-1843
TCGA-29-1785	TCGA-29-1785
TCGA-24-1928	TCGA-24-1928
TCGA-09-1661	TCGA-09-1661
TCGA-25-2398	TCGA-25-2398
TCGA-24-2036	TCGA-24-2036
TCGA-24-2038	TCGA-24-2038
TCGA-24-1546	TCGA-24-1546
TCGA-10-0931	TCGA-10-0931
TCGA-13-1403	TCGA-13-1403
TCGA-23-2077	TCGA-23-2077
TCGA-24-2020	TCGA-24-2020
TCGA-29-1774	TCGA-29-1774
TCGA-29-1688	TCGA-29-1688
TCGA-29-1705	TCGA-29-1705
TCGA-25-2400	TCGA-25-2400
TCGA-13-1510	TCGA-13-1510
TCGA-36-1576	TCGA-36-1576
TCGA-23-2078	TCGA-23-2078
TCGA-30-1860	TCGA-30-1860
TCGA-61-1900	TCGA-61-1900
TCGA-25-1870	TCGA-25-1870
TCGA-24-1435	TCGA-24-1435
TCGA-36-1581	TCGA-36-1581
TCGA-61-2002	TCGA-61-2002
TCGA-29-1707	TCGA-29-1707
TCGA-09-2051	TCGA-09-2051
TCGA-24-0970	TCGA-24-0970
TCGA-24-0979	TCGA-24-0979
TCGA-29-1762	TCGA-29-1762
TCGA-24-1549	TCGA-24-1549
TCGA-23-1116	TCGA-23-1116
TCGA-24-1846	TCGA-24-1846
TCGA-13-0725	TCGA-13-0725
TCGA-04-1364	TCGA-04-1364
TCGA-29-1783	TCGA-29-1783
TCGA-23-1119	TCGA-23-1119
TCGA-29-1711	TCGA-29-1711
TCGA-25-1321	TCGA-25-1321
TCGA-09-2045	TCGA-09-2045
TCGA-25-1631	TCGA-25-1631
TCGA-24-1565	TCGA-24-1565
TCGA-13-0900	TCGA-13-0900
TCGA-04-1343	TCGA-04-1343
TCGA-09-1667	TCGA-09-1667
TCGA-09-1673	TCGA-09-1673
TCGA-29-1697	TCGA-29-1697
TCGA-24-1428	TCGA-24-1428
TCGA-13-1498	TCGA-13-1498
TCGA-29-1768	TCGA-29-1768
TCGA-13-1477	TCGA-13-1477
TCGA-24-1604	TCGA-24-1604
TCGA-59-A5PD	TCGA-59-A5PD
TCGA-61-1910	TCGA-61-1910
TCGA-24-1417	TCGA-24-1417
TCGA-13-1404	TCGA-13-1404
TCGA-10-0927	TCGA-10-0927
TCGA-29-1695	TCGA-29-1695
TCGA-25-1320	TCGA-25-1320
TCGA-13-0906	TCGA-13-0906
TCGA-29-1690	TCGA-29-1690
TCGA-25-1633	TCGA-25-1633
TCGA-04-1362	TCGA-04-1362
TCGA-23-1030	TCGA-23-1030
TCGA-24-1467	TCGA-24-1467
TCGA-04-1341	TCGA-04-1341
TCGA-29-1763	TCGA-29-1763
TCGA-24-2267	TCGA-24-2267
TCGA-24-1418	TCGA-24-1418
TCGA-25-1634	TCGA-25-1634
TCGA-13-0897	TCGA-13-0897
TCGA-25-1329	TCGA-25-1329
TCGA-25-1312	TCGA-25-1312
TCGA-24-1423	TCGA-24-1423
TCGA-24-1557	TCGA-24-1557
TCGA-23-1123	TCGA-23-1123
TCGA-13-0891	TCGA-13-0891
TCGA-13-0886	TCGA-13-0886
TCGA-13-0887	TCGA-13-0887
TCGA-30-1892	TCGA-30-1892
TCGA-13-0768	TCGA-13-0768
TCGA-61-2097	TCGA-61-2097
TCGA-29-2427	TCGA-29-2427
TCGA-30-1714	TCGA-30-1714
TCGA-13-1410	TCGA-13-1410
TCGA-13-0911	TCGA-13-0911
TCGA-25-1322	TCGA-25-1322
TCGA-25-2396	TCGA-25-2396
TCGA-09-2044	TCGA-09-2044
TCGA-31-1950	TCGA-31-1950
TCGA-61-1918	TCGA-61-1918
TCGA-61-1724	TCGA-61-1724
TCGA-13-1485	TCGA-13-1485
TCGA-29-1784	TCGA-29-1784
TCGA-04-1338	TCGA-04-1338
TCGA-24-1553	TCGA-24-1553
TCGA-25-1626	TCGA-25-1626
TCGA-29-1770	TCGA-29-1770
TCGA-13-1489	TCGA-13-1489
TCGA-13-1496	TCGA-13-1496
TCGA-61-2088	TCGA-61-2088
TCGA-09-1665	TCGA-09-1665
TCGA-09-2048	TCGA-09-2048
TCGA-13-0920	TCGA-13-0920
TCGA-VG-A8LO	#N/A
TCGA-WR-A838	#N/A
TCGA-25-1877	TCGA-25-1877
TCGA-30-1861	TCGA-30-1861
TCGA-13-1489-1	#N/A
TCGA-24-1567	TCGA-24-1567
TCGA-13-0762	TCGA-13-0762
TCGA-23-1110	TCGA-23-1110
TCGA-OY-A56Q	#N/A
TCGA-13-2060	TCGA-13-2060
TCGA-5X-AA5U	#N/A
TCGA-13-0795	TCGA-13-0795

## Sheet: Sheet6
TCGA-04-1331
TCGA-04-1332
TCGA-04-1338
TCGA-04-1341
TCGA-04-1343
TCGA-04-1347
TCGA-04-1350
TCGA-04-1356
TCGA-04-1357
TCGA-04-1361
TCGA-04-1362
TCGA-04-1364
TCGA-04-1365
TCGA-04-1514
TCGA-04-1519
TCGA-04-1530
TCGA-04-1536
TCGA-04-1542
TCGA-04-1648
TCGA-04-1651
TCGA-04-1655
TCGA-09-0364
TCGA-09-0366
TCGA-09-0367
TCGA-09-0369
TCGA-09-1659
TCGA-09-1661
TCGA-09-1662
TCGA-09-1665
TCGA-09-1666
TCGA-09-1667
TCGA-09-1668
TCGA-09-1669
TCGA-09-1670
TCGA-09-1673
TCGA-09-2044
TCGA-09-2045
TCGA-09-2048
TCGA-09-2051
TCGA-09-2053
TCGA-09-2056
TCGA-10-0927
TCGA-10-0928
TCGA-10-0931
TCGA-10-0933
TCGA-10-0937
TCGA-13-0714
TCGA-13-0720
TCGA-13-0724
TCGA-13-0725
TCGA-13-0726
TCGA-13-0727
TCGA-13-0730
TCGA-13-0762
TCGA-13-0765
TCGA-13-0766
TCGA-13-0768
TCGA-13-0795
TCGA-13-0797
TCGA-13-0800
TCGA-13-0804
TCGA-13-0883
TCGA-13-0884
TCGA-13-0885
TCGA-13-0886
TCGA-13-0887
TCGA-13-0888
TCGA-13-0891
TCGA-13-0893
TCGA-13-0897
TCGA-13-0900
TCGA-13-0905
TCGA-13-0906
TCGA-13-0908
TCGA-13-0911
TCGA-13-0916
TCGA-13-0920
TCGA-13-0923
TCGA-13-0924
TCGA-13-1403
TCGA-13-1404
TCGA-13-1405
TCGA-13-1407
TCGA-13-1408
TCGA-13-1409
TCGA-13-1410
TCGA-13-1411
TCGA-13-1477
TCGA-13-1483
TCGA-13-1485
TCGA-13-1487
TCGA-13-1488
TCGA-13-1489
TCGA-13-1492
TCGA-13-1495
TCGA-13-1496
TCGA-13-1497
TCGA-13-1498
TCGA-13-1499
TCGA-13-1501
TCGA-13-1505
TCGA-13-1506
TCGA-13-1507
TCGA-13-1509
TCGA-13-1510
TCGA-13-1511
TCGA-13-1512
TCGA-13-2060
TCGA-13-A5FT
TCGA-20-0987
TCGA-20-0991
TCGA-20-1682
TCGA-20-1683
TCGA-20-1687
TCGA-23-1021
TCGA-23-1022
TCGA-23-1023
TCGA-23-1024
TCGA-23-1026
TCGA-23-1027
TCGA-23-1028
TCGA-23-1029
TCGA-23-1030
TCGA-23-1107
TCGA-23-1109
TCGA-23-1110
TCGA-23-1111
TCGA-23-1113
TCGA-23-1114
TCGA-23-1116
TCGA-23-1118
TCGA-23-1119
TCGA-23-1120
TCGA-23-1122
TCGA-23-1123
TCGA-23-1809
TCGA-23-2077
TCGA-23-2078
TCGA-23-2084
TCGA-24-0966
TCGA-24-0968
TCGA-24-0970
TCGA-24-0979
TCGA-24-0982
TCGA-24-1103
TCGA-24-1104
TCGA-24-1105
TCGA-24-1413
TCGA-24-1416
TCGA-24-1417
TCGA-24-1418
TCGA-24-1419
TCGA-24-1422
TCGA-24-1423
TCGA-24-1424
TCGA-24-1425
TCGA-24-1426
TCGA-24-1427
TCGA-24-1428
TCGA-24-1430
TCGA-24-1431
TCGA-24-1434
TCGA-24-1435
TCGA-24-1464
TCGA-24-1467
TCGA-24-1469
TCGA-24-1470
TCGA-24-1471
TCGA-24-1474
TCGA-24-1544
TCGA-24-1546
TCGA-24-1549
TCGA-24-1550
TCGA-24-1551
TCGA-24-1552
TCGA-24-1553
TCGA-24-1557
TCGA-24-1558
TCGA-24-1560
TCGA-24-1562
TCGA-24-1563
TCGA-24-1565
TCGA-24-1567
TCGA-24-1603
TCGA-24-1604
TCGA-24-1616
TCGA-24-1842
TCGA-24-1843
TCGA-24-1844
TCGA-24-1845
TCGA-24-1846
TCGA-24-1847
TCGA-24-1850
TCGA-24-1923
TCGA-24-1924
TCGA-24-1928
TCGA-24-1930
TCGA-24-2020
TCGA-24-2023
TCGA-24-2024
TCGA-24-2026
TCGA-24-2027
TCGA-24-2033
TCGA-24-2035
TCGA-24-2036
TCGA-24-2038
TCGA-24-2254
TCGA-24-2261
TCGA-24-2262
TCGA-24-2267
TCGA-24-2271
TCGA-24-2280
TCGA-24-2281
TCGA-24-2288
TCGA-24-2289
TCGA-24-2290
TCGA-24-2293
TCGA-24-2297
TCGA-24-2298
TCGA-25-1312
TCGA-25-1313
TCGA-25-1315
TCGA-25-1316
TCGA-25-1317
TCGA-25-1318
TCGA-25-1319
TCGA-25-1320
TCGA-25-1321
TCGA-25-1322
TCGA-25-1323
TCGA-25-1326
TCGA-25-1328
TCGA-25-1329
TCGA-25-1623
TCGA-25-1626
TCGA-25-1627
TCGA-25-1628
TCGA-25-1630
TCGA-25-1631
TCGA-25-1632
TCGA-25-1633
TCGA-25-1634
TCGA-25-1635
TCGA-25-1870
TCGA-25-1877
TCGA-25-2042
TCGA-25-2391
TCGA-25-2392
TCGA-25-2393
TCGA-25-2396
TCGA-25-2398
TCGA-25-2399
TCGA-25-2400
TCGA-25-2401
TCGA-25-2404
TCGA-25-2409
TCGA-29-1688
TCGA-29-1690
TCGA-29-1691
TCGA-29-1693
TCGA-29-1694
TCGA-29-1695
TCGA-29-1696
TCGA-29-1697
TCGA-29-1701
TCGA-29-1703
TCGA-29-1705
TCGA-29-1707
TCGA-29-1710
TCGA-29-1711
TCGA-29-1761
TCGA-29-1762
TCGA-29-1763
TCGA-29-1766
TCGA-29-1768
TCGA-29-1769
TCGA-29-1770
TCGA-29-1774
TCGA-29-1776
TCGA-29-1777
TCGA-29-1778
TCGA-29-1781
TCGA-29-1783
TCGA-29-1784
TCGA-29-1785
TCGA-29-2414
TCGA-29-2425
TCGA-29-2427
TCGA-29-2428
TCGA-29-A5NZ
TCGA-30-1714
TCGA-30-1718
TCGA-30-1853
TCGA-30-1857
TCGA-30-1860
TCGA-30-1861
TCGA-30-1862
TCGA-30-1866
TCGA-30-1891
TCGA-30-1892
TCGA-31-1944
TCGA-31-1946
TCGA-31-1950
TCGA-31-1951
TCGA-31-1953
TCGA-31-1956
TCGA-31-1959
TCGA-36-1568
TCGA-36-1569
TCGA-36-1570
TCGA-36-1571
TCGA-36-1574
TCGA-36-1576
TCGA-36-1577
TCGA-36-1580
TCGA-36-1581
TCGA-57-1582
TCGA-57-1583
TCGA-57-1584
TCGA-57-1585
TCGA-57-1586
TCGA-57-1993
TCGA-57-1994
TCGA-59-2348
TCGA-59-2350
TCGA-59-2351
TCGA-59-2352
TCGA-59-2354
TCGA-59-2355
TCGA-59-2363
TCGA-59-A5PD
TCGA-61-1721
TCGA-61-1724
TCGA-61-1725
TCGA-61-1728
TCGA-61-1733
TCGA-61-1736
TCGA-61-1737
TCGA-61-1738
TCGA-61-1741
TCGA-61-1900
TCGA-61-1907
TCGA-61-1910
TCGA-61-1911
TCGA-61-1914
TCGA-61-1918
TCGA-61-1919
TCGA-61-1995
TCGA-61-1998
TCGA-61-2000
TCGA-61-2002
TCGA-61-2003
TCGA-61-2008
TCGA-61-2009
TCGA-61-2012
TCGA-61-2088
TCGA-61-2092
TCGA-61-2097
TCGA-61-2098
TCGA-61-2101
TCGA-61-2104
TCGA-61-2109
TCGA-61-2110
TCGA-61-2111
TCGA-61-2113
#N/A
#N/A
#N/A
#N/A
#N/A
#N/A
#N/A
#N/A
#N/A
#N/A
#N/A
#N/A
#N/A
#N/A
#N/A
#N/A
#N/A
#N/A
#N/A
#N/A
#N/A
#N/A
#N/A
#N/A
#N/A
#N/A
#N/A
#N/A
#N/A
#N/A
#N/A
#N/A
#N/A
#N/A
#N/A
#N/A
#N/A
#N/A
#N/A
#N/A
#N/A
#N/A
#N/A
#N/A
#N/A
#N/A
#N/A
#N/A
#N/A
#N/A
#N/A
#N/A
#N/A
#N/A
#N/A
#N/A
#N/A
#N/A
#N/A
#N/A
#N/A
#N/A
#N/A
#N/A
#N/A
#N/A
#N/A
#N/A
#N/A
#N/A
#N/A
#N/A
#N/A
#N/A
#N/A
#N/A
#N/A
#N/A
#N/A
#N/A
#N/A
#N/A
#N/A
#N/A
#N/A
#N/A
#N/A
#N/A
#N/A
#N/A
#N/A
#N/A
#N/A
#N/A
#N/A
#N/A
#N/A
#N/A
#N/A
#N/A
#N/A
#N/A
#N/A
#N/A
#N/A
#N/A
#N/A
#N/A
#N/A
#N/A
#N/A
#N/A
#N/A
#N/A
#N/A
#N/A
#N/A
#N/A
#N/A
#N/A
#N/A
#N/A
#N/A
#N/A
#N/A
#N/A
#N/A
#N/A
#N/A
#N/A
#N/A
#N/A
#N/A
#N/A
#N/A
#N/A
#N/A
#N/A
#N/A
#N/A
#N/A
#N/A
#N/A
#N/A
#N/A
#N/A
#N/A
#N/A
#N/A
#N/A
#N/A
#N/A
#N/A
#N/A
#N/A
#N/A
#N/A
#N/A
#N/A
#N/A
#N/A
#N/A
#N/A
#N/A
#N/A
#N/A
#N/A
#N/A
#N/A
#N/A
#N/A
#N/A
#N/A
#N/A
#N/A
#N/A
#N/A
#N/A
#N/A
#N/A
#N/A
#N/A
#N/A
#N/A
#N/A
#N/A
#N/A
#N/A
#N/A
#N/A
#N/A
#N/A
#N/A
#N/A
#N/A
#N/A
#N/A
#N/A
#N/A
#N/A
#N/A
#N/A
#N/A
#N/A
#N/A
#N/A
#N/A
#N/A
#N/A
#N/A
#N/A
#N/A
#N/A
#N/A
#N/A
#N/A

## Sheet: Sheet7
#N/A
#N/A
#N/A
#N/A
#N/A
#N/A
#N/A
#N/A
TCGA-09-2044
TCGA-09-1667
TCGA-61-2104
TCGA-59-2363
#N/A
TCGA-61-2088
TCGA-61-1900
TCGA-61-2092
TCGA-09-2056
TCGA-09-2053
#N/A
#N/A
TCGA-36-1571
TCGA-09-1669
TCGA-57-1583
TCGA-09-1670
TCGA-09-1666
#N/A
#N/A
TCGA-04-1347
#N/A
TCGA-23-1809
#N/A
#N/A
#N/A
#N/A
TCGA-30-1891
TCGA-31-1950
TCGA-30-1718
#N/A
TCGA-09-0366
#N/A
#N/A
TCGA-04-1530
TCGA-10-0928
TCGA-09-1661
#N/A
TCGA-04-1331
TCGA-10-0931
#N/A
TCGA-23-1120
TCGA-61-1728
TCGA-30-1714
TCGA-09-0364
TCGA-61-2098
TCGA-29-2414
#N/A
#N/A
TCGA-61-2109
TCGA-30-1860
#N/A
#N/A
TCGA-09-1659
TCGA-61-1741
#N/A
#N/A
#N/A
#N/A
TCGA-31-1953
TCGA-09-1668
TCGA-31-1956
#N/A
#N/A
TCGA-61-2008
TCGA-23-2077
TCGA-23-1110
TCGA-09-2051
#N/A
#N/A
TCGA-57-1993
TCGA-23-2078
TCGA-09-1665
#N/A
TCGA-31-1946
#N/A
TCGA-31-1944
TCGA-61-1724
#N/A
TCGA-09-0369
TCGA-31-1951
#N/A
#N/A
TCGA-61-2000
TCGA-61-1733
TCGA-23-2084
TCGA-61-1918
TCGA-61-2097
TCGA-61-1910
#N/A
TCGA-23-1119
TCGA-23-1030
#N/A
TCGA-61-2003
#N/A
#N/A
TCGA-23-1028
TCGA-61-1995
TCGA-57-1584
TCGA-61-1998
TCGA-57-1582
#N/A
TCGA-61-1738
TCGA-09-2048
#N/A
TCGA-23-1023
TCGA-23-1022
TCGA-09-0367
#N/A
#N/A
#N/A
#N/A
TCGA-23-1027
#N/A
#N/A
TCGA-61-1737
TCGA-09-2045
TCGA-09-1662
TCGA-20-1682
TCGA-61-1725
TCGA-61-2002
#N/A
TCGA-57-1585
TCGA-61-2009
TCGA-57-1586
TCGA-61-1907
TCGA-23-1118
#N/A
#N/A
TCGA-36-1570
TCGA-24-2271
TCGA-61-1914
#N/A
#N/A
TCGA-29-1693
TCGA-36-1576
TCGA-23-1116
TCGA-23-1021
TCGA-09-1673
#N/A
TCGA-59-A5PD
#N/A
TCGA-61-1911
TCGA-04-1356
TCGA-61-2012
TCGA-61-2113
#N/A
TCGA-29-1688
TCGA-61-1736
TCGA-29-1701
TCGA-61-1721
TCGA-31-1959
#N/A
#N/A
#N/A
#N/A
TCGA-36-1577
#N/A
#N/A
TCGA-20-0991
#N/A
TCGA-24-2267
#N/A
TCGA-36-1581
TCGA-29-1707
#N/A
TCGA-04-1514
TCGA-29-1711
#N/A
#N/A
TCGA-29-1784
#N/A
#N/A
#N/A
TCGA-13-0916
#N/A
TCGA-13-0800
#N/A
#N/A
#N/A
#N/A
TCGA-13-1510
TCGA-20-1683
TCGA-13-0762
TCGA-13-A5FT
TCGA-29-1781
#N/A
TCGA-13-0923
TCGA-29-1778
TCGA-13-0888
#N/A
#N/A
#N/A
#N/A
TCGA-25-2404
#N/A
#N/A
TCGA-23-1114
#N/A
#N/A
TCGA-25-1321
TCGA-25-1634
TCGA-25-2400
TCGA-10-0933
#N/A
TCGA-61-2110
TCGA-04-1655
#N/A
TCGA-13-1512
TCGA-04-1361
#N/A
TCGA-25-2396
TCGA-20-1687
#N/A
#N/A
#N/A
TCGA-25-1623
TCGA-13-0891
#N/A
#N/A
TCGA-24-2281
TCGA-29-1763
#N/A
TCGA-04-1362
#N/A
TCGA-29-1769
TCGA-24-1426
TCGA-24-1842
TCGA-24-1413
#N/A
TCGA-24-1423
TCGA-24-1850
#N/A
TCGA-24-1425
TCGA-23-1029
TCGA-13-1404
TCGA-13-0797
TCGA-13-0906
#N/A
TCGA-59-2351
TCGA-24-1470
#N/A
#N/A
#N/A
TCGA-29-1783
#N/A
TCGA-13-1505
TCGA-24-1424
TCGA-13-0886
#N/A
TCGA-24-1469
TCGA-25-1631
TCGA-13-0768
#N/A
#N/A
TCGA-13-1507
#N/A
TCGA-13-0726
TCGA-24-2038
#N/A
TCGA-29-1696
TCGA-04-1542
TCGA-29-1691
#N/A
#N/A
TCGA-29-1710
TCGA-29-1770
TCGA-29-1703
#N/A
#N/A
TCGA-13-1495
TCGA-10-0927
#N/A
TCGA-23-1122
TCGA-24-1435
TCGA-30-1853
TCGA-04-1364
TCGA-04-1332
#N/A
TCGA-24-1923
TCGA-24-1467
#N/A
TCGA-24-0968
TCGA-24-1434
TCGA-59-2354
TCGA-24-1924
TCGA-24-2254
TCGA-24-1431
TCGA-24-1565
TCGA-24-1552
TCGA-24-1105
TCGA-25-1328
TCGA-13-0884
TCGA-13-0766
TCGA-13-0887
TCGA-10-0937
TCGA-13-0725
TCGA-23-1026
TCGA-13-0720
TCGA-24-1550
TCGA-24-1103
TCGA-25-1315
TCGA-13-0765
TCGA-24-2036
TCGA-24-1428
TCGA-30-1892
#N/A
TCGA-24-1930
TCGA-24-1551
#N/A
TCGA-24-1553
TCGA-24-2023
TCGA-25-1318
TCGA-24-1567
TCGA-13-0897
#N/A
TCGA-25-1316
TCGA-24-1616
TCGA-24-2290
TCGA-24-2262
TCGA-24-1474
#N/A
#N/A
#N/A
#N/A
#N/A
#N/A
#N/A
#N/A
#N/A
TCGA-25-1326
TCGA-13-0883
TCGA-20-0987
TCGA-23-1109
TCGA-25-1633
TCGA-13-0920
TCGA-24-2035
TCGA-25-1320
TCGA-24-1563
#N/A
TCGA-25-1628
TCGA-24-1562
TCGA-24-2020
#N/A
#N/A
TCGA-25-1635
TCGA-24-1544
TCGA-13-0727
TCGA-25-2398
#N/A
TCGA-25-1323
TCGA-24-2024
TCGA-13-0804
TCGA-13-1409
TCGA-24-1558
TCGA-24-2280
#N/A
#N/A
TCGA-24-0982
TCGA-04-1338
TCGA-25-1877
#N/A
TCGA-24-1560
TCGA-04-1648
#N/A
TCGA-24-1846
TCGA-36-1569
#N/A
TCGA-24-1843
#N/A
TCGA-24-1845
#N/A
TCGA-24-1546
#N/A
TCGA-04-1651
TCGA-24-1844
TCGA-25-2401
TCGA-25-1630
TCGA-25-1627
#N/A
#N/A
TCGA-30-1861
TCGA-24-1422
#N/A
TCGA-24-1847
TCGA-24-1416
#N/A
TCGA-13-0924
TCGA-13-1405
#N/A
TCGA-13-2060
TCGA-23-1024
TCGA-24-1417
#N/A
TCGA-13-1509
#N/A
TCGA-13-1485
TCGA-13-1477
TCGA-30-1866
#N/A
TCGA-23-1113
#N/A
#N/A
#N/A
TCGA-59-2350
TCGA-13-0714
TCGA-13-0911
TCGA-13-0908
#N/A
#N/A
TCGA-04-1536
#N/A
TCGA-25-1313
#N/A
TCGA-25-1632
TCGA-25-2409
TCGA-13-0724
#N/A
#N/A
TCGA-25-1312
#N/A
TCGA-24-1419
TCGA-29-1694
TCGA-61-2101
#N/A
TCGA-29-1690
TCGA-29-1766
#N/A
TCGA-23-1123
TCGA-24-2261
TCGA-13-0893
TCGA-25-1870
#N/A
#N/A
#N/A
#N/A
#N/A
#N/A
TCGA-24-1928
TCGA-25-2393
TCGA-13-0885
TCGA-25-1319
TCGA-25-1329
TCGA-13-1488
TCGA-25-2392
#N/A
TCGA-29-2425
TCGA-29-2428
TCGA-25-2391
TCGA-24-1418
TCGA-29-1777
TCGA-29-1705
#N/A
#N/A
#N/A
#N/A
TCGA-24-1427
TCGA-24-0970
#N/A
#N/A
TCGA-24-1464
TCGA-24-2288
TCGA-24-0966
#N/A
#N/A
TCGA-04-1350
TCGA-36-1574
#N/A
TCGA-24-1557
#N/A
TCGA-24-2298
#N/A
#N/A
#N/A
TCGA-13-1408
TCGA-25-2042
TCGA-29-2427
TCGA-13-1483
TCGA-29-1697
#N/A
TCGA-29-1776
#N/A
TCGA-25-1626
TCGA-13-0795
TCGA-24-1430
#N/A
#N/A
#N/A
#N/A
TCGA-13-1498
#N/A
#N/A
TCGA-29-1761
TCGA-25-2399
#N/A
TCGA-13-1411
TCGA-36-1580
TCGA-29-1774
#N/A
#N/A
TCGA-24-2033
TCGA-29-1695
#N/A
TCGA-29-1785
TCGA-24-1471
TCGA-23-1111
TCGA-24-2026
#N/A
TCGA-24-2297
TCGA-13-1496
TCGA-13-0730
TCGA-30-1862
#N/A
#N/A
TCGA-29-1762
#N/A
TCGA-59-2355
#N/A
TCGA-13-1501
TCGA-29-1768
TCGA-24-2027
TCGA-13-1511
TCGA-24-0979
TCGA-24-1104
#N/A
TCGA-23-1107
TCGA-25-1322
TCGA-24-2289
TCGA-04-1343
#N/A
TCGA-24-2293
#N/A
#N/A
#N/A
TCGA-13-1506
TCGA-13-1403
TCGA-13-0905
TCGA-13-1407
TCGA-59-2348
TCGA-13-0900
#N/A
TCGA-13-1492
#N/A
TCGA-13-1489
TCGA-36-1568
TCGA-04-1365
TCGA-13-1497
#N/A
TCGA-24-1603
#N/A
TCGA-13-1499
TCGA-24-1549
#N/A
TCGA-29-A5NZ
TCGA-24-1604
#N/A
#N/A
TCGA-59-2352
TCGA-61-1919
#N/A
TCGA-04-1519
TCGA-04-1357
TCGA-25-1317
#N/A
TCGA-13-1410
#N/A
TCGA-13-1487
#N/A
#N/A
TCGA-61-2111
TCGA-30-1857
TCGA-04-1341
TCGA-57-1994
TCGA-WR-A838
TCGA-13-1489
TCGA-5X-AA5U
TCGA-OY-A56Q
TCGA-VG-A8LO
#N/A

## Sheet: Sheet8
TCGA-04-1331	TCGA-04-1331	78	NA	YES	G3	WITH TUMOR	Stage III	4	1-10 mm	NO
TCGA-04-1332	TCGA-04-1332	70	NA	NO	G3	WITH TUMOR	Stage III	4	1-10 mm	NA
TCGA-04-1338	TCGA-04-1338	78	NA	NA	G3	WITH TUMOR	Stage III	4	1-10 mm	NA
TCGA-04-1341	TCGA-04-1341	85	NA	NA	G3	NA	NA	4	NA	NA
TCGA-04-1343	TCGA-04-1343	72	NA	NA	G3	WITH TUMOR	Stage IV	4	>20 mm	NA
TCGA-04-1347	TCGA-04-1347	81	100	NO	G3	TUMOR FREE	Stage IV	4	No Macroscopic disease	NO
TCGA-04-1350	TCGA-04-1350	46	NA	NA	G3	WITH TUMOR	Stage III	4	>20 mm	NA
TCGA-04-1356	TCGA-04-1356	62	80	YES	G3	WITH TUMOR	Stage II	4	NA	YES
TCGA-04-1357	TCGA-04-1357	52	NA	NA	G3	NA	Stage III	4	NA	NA
TCGA-04-1361	TCGA-04-1361	57	NA	NA	G3	NA	Stage III	4	No Macroscopic disease	NA
TCGA-04-1362	TCGA-04-1362	59	NA	NA	G3	WITH TUMOR	Stage II	4	1-10 mm	NA
TCGA-04-1364	TCGA-04-1364	61	NA	NO	G3	WITH TUMOR	Stage III	4	1-10 mm	NA
TCGA-04-1365	TCGA-04-1365	87	NA	NO	G3	WITH TUMOR	Stage III	4	NA	NA
TCGA-04-1514	TCGA-04-1514	45	NA	NO	G2	TUMOR FREE	Stage III	4	No Macroscopic disease	NA
TCGA-04-1519	TCGA-04-1519	48	NA	NA	G3	NA	Stage III	4	NA	NA
TCGA-04-1530	TCGA-04-1530	68	NA	NO	G3	WITH TUMOR	Stage III	4	1-10 mm	NO
TCGA-04-1536	TCGA-04-1536	60	NA	NA	G3	WITH TUMOR	Stage IV	4	1-10 mm	NA
TCGA-04-1542	TCGA-04-1542	52	NA	NO	G2	WITH TUMOR	Stage III	4	1-10 mm	NA
TCGA-04-1648	TCGA-04-1648	57	NA	NA	G2	NA	Stage III	4	1-10 mm	NA
TCGA-04-1651	TCGA-04-1651	53	NA	NA	G3	NA	Stage III	4	1-10 mm	NA
TCGA-04-1655	TCGA-04-1655	49	NA	NA	G2	NA	Stage III	4	No Macroscopic disease	NA
TCGA-09-0364	TCGA-09-0364	80	NA	NO	G3	WITH TUMOR	Stage II	9	11-20 mm	NO
TCGA-09-0366	TCGA-09-0366	55	NA	NO	G3	WITH TUMOR	Stage III	9	1-10 mm	NO
TCGA-09-0367	TCGA-09-0367	67	NA	YES	G3	WITH TUMOR	Stage III	9	1-10 mm	YES
TCGA-09-0369	TCGA-09-0369	56	NA	YES	G3	WITH TUMOR	Stage III	9	No Macroscopic disease	YES
TCGA-09-1659	TCGA-09-1659	51	NA	YES	G3	WITH TUMOR	Stage III	9	>20 mm	NO
TCGA-09-1661	TCGA-09-1661	75	NA	NO	G3	WITH TUMOR	Stage III	9	1-10 mm	NO
TCGA-09-1662	TCGA-09-1662	58	NA	YES	G3	WITH TUMOR	Stage IV	9	1-10 mm	YES
TCGA-09-1665	TCGA-09-1665	73	NA	YES	G2	WITH TUMOR	Stage III	9	No Macroscopic disease	YES
TCGA-09-1666	TCGA-09-1666	57	NA	NO	G3	WITH TUMOR	Stage III	9	No Macroscopic disease	NO
TCGA-09-1667	TCGA-09-1667	61	NA	NO	G2	WITH TUMOR	Stage II	9	No Macroscopic disease	NO
TCGA-09-1668	TCGA-09-1668	57	NA	NO	G3	WITH TUMOR	Stage III	9	NA	NO
TCGA-09-1669	TCGA-09-1669	54	NA	NO	G3	WITH TUMOR	Stage III	9	No Macroscopic disease	NO
TCGA-09-1670	TCGA-09-1670	57	NA	NO	G3	WITH TUMOR	Stage III	9	No Macroscopic disease	NO
TCGA-09-1673	TCGA-09-1673	50	NA	YES	G3	WITH TUMOR	Stage IV	9	>20 mm	YES
TCGA-09-2044	TCGA-09-2044	77	NA	NO	G3	TUMOR FREE	Stage II	9	No Macroscopic disease	NO
TCGA-09-2045	TCGA-09-2045	50	NA	YES	G2	WITH TUMOR	Stage IV	9	1-10 mm	YES
TCGA-09-2048	TCGA-09-2048	63	NA	YES	G3	WITH TUMOR	Stage III	9	1-10 mm	YES
TCGA-09-2051	TCGA-09-2051	42	NA	YES	G3	TUMOR FREE	Stage III	9	No Macroscopic disease	YES
TCGA-09-2053	TCGA-09-2053	72	NA	NO	G3	TUMOR FREE	Stage III	9	No Macroscopic disease	NO
TCGA-09-2056	TCGA-09-2056	62	NA	NO	G3	TUMOR FREE	Stage III	9	No Macroscopic disease	NO
TCGA-10-0927	TCGA-10-0927	65	NA	NA	G2	WITH TUMOR	Stage III	10	1-10 mm	NA
TCGA-10-0928	TCGA-10-0928	71	NA	NO	G3	WITH TUMOR	Stage III	10	1-10 mm	NO
TCGA-10-0931	TCGA-10-0931	44	NA	NA	G3	WITH TUMOR	Stage III	10	1-10 mm	NO
TCGA-10-0933	TCGA-10-0933	77	NA	NA	G3	WITH TUMOR	Stage III	10	No Macroscopic disease	NA
TCGA-10-0937	TCGA-10-0937	44	NA	NA	G3	WITH TUMOR	Stage III	10	1-10 mm	NA
TCGA-13-0714	TCGA-13-0714	55	80	NA	G3	WITH TUMOR	Stage IV	13	1-10 mm	NA
TCGA-13-0720	TCGA-13-0720	48	80	NA	G3	WITH TUMOR	Stage III	13	1-10 mm	NA
TCGA-13-0724	TCGA-13-0724	72	80	NA	G3	WITH TUMOR	Stage IV	13	1-10 mm	NA
TCGA-13-0725	TCGA-13-0725	44	NA	NA	G3	WITH TUMOR	Stage III	13	1-10 mm	NA
TCGA-13-0726	TCGA-13-0726	55	NA	NA	GX	WITH TUMOR	Stage III	13	1-10 mm	NA
TCGA-13-0727	TCGA-13-0727	71	NA	NA	G3	WITH TUMOR	Stage III	13	1-10 mm	NA
TCGA-13-0730	TCGA-13-0730	71	NA	NA	G3	NA	Stage III	13	>20 mm	NA
TCGA-13-0762	TCGA-13-0762	65	80	NA	G3	TUMOR FREE	Stage III	13	No Macroscopic disease	NA
TCGA-13-0765	TCGA-13-0765	50	NA	NA	G3	WITH TUMOR	Stage III	13	1-10 mm	NA
TCGA-13-0766	TCGA-13-0766	42	NA	NA	G3	WITH TUMOR	Stage III	13	1-10 mm	NA
TCGA-13-0768	TCGA-13-0768	73	60	NA	G3	TUMOR FREE	Stage III	13	1-10 mm	NA
TCGA-13-0795	TCGA-13-0795	66	80	NA	G3	WITH TUMOR	Stage III	13	>20 mm	NA
TCGA-13-0797	TCGA-13-0797	49	80	NA	G3	TUMOR FREE	Stage III	13	1-10 mm	NA
TCGA-13-0800	TCGA-13-0800	52	NA	NA	G3	TUMOR FREE	Stage III	13	No Macroscopic disease	NA
TCGA-13-0804	TCGA-13-0804	73	NA	NA	G3	WITH TUMOR	Stage III	13	1-10 mm	NA
TCGA-13-0883	TCGA-13-0883	61	NA	NA	G3	WITH TUMOR	Stage III	13	1-10 mm	NA
TCGA-13-0884	TCGA-13-0884	39	NA	NA	G3	WITH TUMOR	Stage III	13	1-10 mm	NA
TCGA-13-0885	TCGA-13-0885	70	80	NA	G3	NA	Stage III	13	11-20 mm	NA
TCGA-13-0886	TCGA-13-0886	67	NA	NA	G3	TUMOR FREE	Stage III	13	1-10 mm	NA
TCGA-13-0887	TCGA-13-0887	42	80	NA	G3	WITH TUMOR	Stage III	13	1-10 mm	NA
TCGA-13-0888	TCGA-13-0888	78	80	NA	G3	TUMOR FREE	Stage III	13	No Macroscopic disease	NA
TCGA-13-0891	TCGA-13-0891	73	80	NA	G3	WITH TUMOR	Stage IV	13	No Macroscopic disease	NA
TCGA-13-0893	TCGA-13-0893	48	NA	NA	G3	WITH TUMOR	Stage III	13	11-20 mm	NA
TCGA-13-0897	TCGA-13-0897	54	80	NA	G3	WITH TUMOR	Stage III	13	1-10 mm	NA
TCGA-13-0900	TCGA-13-0900	59	60	NA	G3	TUMOR FREE	Stage III	13	NA	NA
TCGA-13-0905	TCGA-13-0905	51	80	NA	G3	TUMOR FREE	Stage III	13	NA	NA
TCGA-13-0906	TCGA-13-0906	50	60	NA	G3	TUMOR FREE	Stage III	13	1-10 mm	NA
TCGA-13-0908	TCGA-13-0908	58	NA	NA	G3	WITH TUMOR	Stage IV	13	1-10 mm	NA
TCGA-13-0911	TCGA-13-0911	55	80	NA	G3	WITH TUMOR	Stage IV	13	1-10 mm	NA
TCGA-13-0916	TCGA-13-0916	49	NA	NA	G3	TUMOR FREE	Stage III	13	No Macroscopic disease	NA
TCGA-13-0920	TCGA-13-0920	65	NA	NA	G3	WITH TUMOR	Stage III	13	1-10 mm	NA
TCGA-13-0923	TCGA-13-0923	74	NA	NA	G3	TUMOR FREE	Stage III	13	No Macroscopic disease	NA
TCGA-13-0924	TCGA-13-0924	45	NA	NA	G3	TUMOR FREE	Stage IV	13	1-10 mm	NA
TCGA-13-1403	TCGA-13-1403	48	NA	NA	G3	TUMOR FREE	Stage III	13	NA	NA
TCGA-13-1404	TCGA-13-1404	48	60	NA	G3	TUMOR FREE	Stage III	13	1-10 mm	NA
TCGA-13-1405	TCGA-13-1405	49	80	NA	G3	TUMOR FREE	Stage IV	13	1-10 mm	NA
TCGA-13-1407	TCGA-13-1407	51	NA	NA	G3	TUMOR FREE	Stage III	13	NA	NA
TCGA-13-1408	TCGA-13-1408	59	NA	NA	G3	WITH TUMOR	Stage III	13	>20 mm	NA
TCGA-13-1409	TCGA-13-1409	73	60	NA	G3	WITH TUMOR	Stage III	13	1-10 mm	NA
TCGA-13-1410	TCGA-13-1410	57	60	NA	GX	TUMOR FREE	Stage IV	13	NA	NA
TCGA-13-1411	TCGA-13-1411	81	NA	NA	G3	WITH TUMOR	Stage III	13	>20 mm	NA
TCGA-13-1477	TCGA-13-1477	49	NA	NA	G2	WITH TUMOR	Stage IV	13	1-10 mm	NA
TCGA-13-1483	TCGA-13-1483	61	60	NA	G3	WITH TUMOR	Stage III	13	>20 mm	NA
TCGA-13-1485	TCGA-13-1485	48	80	NA	G2	WITH TUMOR	Stage IV	13	1-10 mm	NA
TCGA-13-1487	TCGA-13-1487	74	NA	NA	GX	WITH TUMOR	Stage IV	13	NA	NA
TCGA-13-1488	TCGA-13-1488	59	80	NA	G3	WITH TUMOR	Stage IV	13	11-20 mm	NA
TCGA-13-1489	TCGA-13-1489	70	80	NA	G2	WITH TUMOR	Stage III	13	NA	NA
TCGA-13-1489	TCGA-13-1489	70	80	NA	G2	TUMOR FREE	Stage III	13	NA	NA
TCGA-13-1492	TCGA-13-1492	66	80	NA	G3	TUMOR FREE	Stage III	13	NA	NA
TCGA-13-1495	TCGA-13-1495	60	80	NA	G2	WITH TUMOR	Stage III	13	1-10 mm	NA
TCGA-13-1496	TCGA-13-1496	65	NA	NA	G3	NA	Stage III	13	>20 mm	NA
TCGA-13-1497	TCGA-13-1497	47	80	NA	G3	WITH TUMOR	Stage III	13	NA	NA
TCGA-13-1498	TCGA-13-1498	73	60	NA	G3	WITH TUMOR	Stage III	13	>20 mm	NA
TCGA-13-1499	TCGA-13-1499	56	80	NA	G3	WITH TUMOR	Stage III	13	NA	NA
TCGA-13-1501	TCGA-13-1501	50	80	NA	G3	WITH TUMOR	Stage IV	13	>20 mm	NA
TCGA-13-1505	TCGA-13-1505	63	NA	NA	G3	TUMOR FREE	Stage III	13	1-10 mm	NA
TCGA-13-1506	TCGA-13-1506	45	80	NA	G3	TUMOR FREE	Stage III	13	NA	NA
TCGA-13-1507	TCGA-13-1507	77	60	NA	G3	TUMOR FREE	Stage III	13	1-10 mm	NA
TCGA-13-1509	TCGA-13-1509	64	40	NA	G3	TUMOR FREE	Stage IV	13	1-10 mm	NA
TCGA-13-1510	TCGA-13-1510	62	NA	NA	G3	TUMOR FREE	Stage III	13	No Macroscopic disease	NA
TCGA-13-1511	TCGA-13-1511	52	60	NA	G3	WITH TUMOR	Stage IV	13	>20 mm	NA
TCGA-13-1512	TCGA-13-1512	49	60	NA	G3	NA	Stage III	13	No Macroscopic disease	NA
TCGA-13-2060	TCGA-13-2060	51	80	NA	G3	TUMOR FREE	Stage IV	13	1-10 mm	NA
TCGA-13-A5FT	TCGA-13-A5FT	67	70	NA	G3	TUMOR FREE	Stage III	13	No Macroscopic disease	NA
TCGA-20-0987	TCGA-20-0987	61	NA	NA	G3	WITH TUMOR	Stage III	20	1-10 mm	NA
TCGA-20-0991	TCGA-20-0991	78	NA	NA	G3	TUMOR FREE	Stage II	20	No Macroscopic disease	NA
TCGA-20-1682	TCGA-20-1682	56	NA	YES	GX	TUMOR FREE	Stage III	20	11-20 mm	YES
TCGA-20-1683	TCGA-20-1683	65	NA	NA	G3	TUMOR FREE	Stage III	20	No Macroscopic disease	NA
TCGA-20-1687	TCGA-20-1687	46	NA	YES	G3	TUMOR FREE	Stage IV	20	No Macroscopic disease	NA
TCGA-23-1021	TCGA-23-1021	45	NA	YES	G3	WITH TUMOR	Stage IV	23	>20 mm	YES
TCGA-23-1022	TCGA-23-1022	67	NA	YES	G3	WITH TUMOR	Stage III	23	1-10 mm	YES
TCGA-23-1023	TCGA-23-1023	65	NA	YES	G3	WITH TUMOR	Stage III	23	1-10 mm	YES
TCGA-23-1024	TCGA-23-1024	52	NA	NA	G3	TUMOR FREE	Stage IV	23	1-10 mm	NA
TCGA-23-1026	TCGA-23-1026	45	NA	NA	G3	WITH TUMOR	Stage III	23	1-10 mm	NA
TCGA-23-1027	TCGA-23-1027	48	NA	YES	G3	NA	Stage III	23	1-10 mm	YES
TCGA-23-1028	TCGA-23-1028	43	NA	YES	G3	WITH TUMOR	Stage III	23	1-10 mm	YES
TCGA-23-1029	TCGA-23-1029	46	NA	NA	G3	TUMOR FREE	Stage III	23	1-10 mm	NA
TCGA-23-1030	TCGA-23-1030	64	NA	YES	G3	TUMOR FREE	Stage III	23	1-10 mm	YES
TCGA-23-1107	TCGA-23-1107	59	NA	NA	G3	WITH TUMOR	Stage IV	23	>20 mm	NA
TCGA-23-1109	TCGA-23-1109	62	NA	NA	G3	WITH TUMOR	Stage III	23	1-10 mm	NA
TCGA-23-1110	TCGA-23-1110	42	NA	YES	G3	TUMOR FREE	Stage III	23	No Macroscopic disease	YES
TCGA-23-1111	TCGA-23-1111	63	NA	YES	G3	NA	Stage III	23	>20 mm	NA
TCGA-23-1113	TCGA-23-1113	48	NA	YES	G3	WITH TUMOR	Stage IV	23	1-10 mm	NA
TCGA-23-1114	TCGA-23-1114	55	NA	NA	G3	WITH TUMOR	Stage III	23	No Macroscopic disease	NA
TCGA-23-1116	TCGA-23-1116	83	NA	YES	G3	NA	Stage III	23	>20 mm	YES
TCGA-23-1118	TCGA-23-1118	45	NA	YES	G3	TUMOR FREE	Stage III	23	>20 mm	YES
TCGA-23-1119	TCGA-23-1119	64	NA	YES	G3	TUMOR FREE	Stage III	23	1-10 mm	YES
TCGA-23-1120	TCGA-23-1120	60	NA	NO	G3	NA	Stage III	23	1-10 mm	NO
TCGA-23-1122	TCGA-23-1122	53	NA	NO	G3	WITH TUMOR	Stage III	23	1-10 mm	NA
TCGA-23-1123	TCGA-23-1123	59	NA	YES	G3	WITH TUMOR	Stage III	23	11-20 mm	NA
TCGA-23-1809	TCGA-23-1809	63	NA	NO	G3	NA	Stage II	23	1-10 mm	NO
TCGA-23-2077	TCGA-23-2077	45	NA	NO	G3	TUMOR FREE	Stage III	23	No Macroscopic disease	YES
TCGA-23-2078	TCGA-23-2078	66	NA	YES	G3	TUMOR FREE	Stage III	23	No Macroscopic disease	YES
TCGA-23-2084	TCGA-23-2084	45	NA	YES	G3	WITH TUMOR	Stage IV	23	No Macroscopic disease	YES
TCGA-24-0966	TCGA-24-0966	78	NA	YES	G3	WITH TUMOR	Stage III	24	>20 mm	NA
TCGA-24-0968	TCGA-24-0968	59	NA	YES	G3	WITH TUMOR	Stage III	24	1-10 mm	NA
TCGA-24-0970	TCGA-24-0970	63	NA	YES	G3	WITH TUMOR	Stage III	24	>20 mm	NA
TCGA-24-0979	TCGA-24-0979	53	NA	NA	G3	WITH TUMOR	Stage IV	24	>20 mm	NA
TCGA-24-0982	TCGA-24-0982	77	NA	NA	G3	WITH TUMOR	Stage III	24	1-10 mm	NA
TCGA-24-1103	TCGA-24-1103	50	NA	NA	G3	WITH TUMOR	Stage III	24	1-10 mm	NA
TCGA-24-1104	TCGA-24-1104	56	NA	NA	G3	WITH TUMOR	Stage IV	24	>20 mm	NA
TCGA-24-1105	TCGA-24-1105	36	NA	NA	G3	WITH TUMOR	Stage III	24	1-10 mm	NA
TCGA-24-1413	TCGA-24-1413	51	NA	YES	G3	TUMOR FREE	Stage III	24	1-10 mm	NA
TCGA-24-1416	TCGA-24-1416	34	NA	NA	G3	TUMOR FREE	Stage IV	24	1-10 mm	NA
TCGA-24-1417	TCGA-24-1417	54	NA	NA	G3	TUMOR FREE	Stage IV	24	1-10 mm	NA
TCGA-24-1418	TCGA-24-1418	68	NA	NA	G3	TUMOR FREE	Stage III	24	>20 mm	NA
TCGA-24-1419	TCGA-24-1419	62	NA	NA	G3	TUMOR FREE	Stage III	24	11-20 mm	NA
TCGA-24-1422	TCGA-24-1422	82	NA	NA	G3	NA	Stage III	24	1-10 mm	NA
TCGA-24-1423	TCGA-24-1423	61	NA	YES	G3	TUMOR FREE	Stage III	24	1-10 mm	NA
TCGA-24-1424	TCGA-24-1424	67	NA	NA	G3	TUMOR FREE	Stage III	24	1-10 mm	NA
TCGA-24-1425	TCGA-24-1425	45	NA	NA	G3	TUMOR FREE	Stage III	24	1-10 mm	NA
TCGA-24-1426	TCGA-24-1426	43	NA	YES	G3	TUMOR FREE	Stage III	24	1-10 mm	NA
TCGA-24-1427	TCGA-24-1427	58	NA	YES	G3	WITH TUMOR	Stage III	24	>20 mm	NA
TCGA-24-1428	TCGA-24-1428	50	NA	NA	G3	WITH TUMOR	Stage III	24	1-10 mm	NA
TCGA-24-1430	TCGA-24-1430	68	NA	NA	G3	WITH TUMOR	Stage III	24	>20 mm	NA
TCGA-24-1431	TCGA-24-1431	67	NA	YES	G3	WITH TUMOR	Stage III	24	1-10 mm	NA
TCGA-24-1434	TCGA-24-1434	59	NA	YES	G3	WITH TUMOR	Stage III	24	1-10 mm	NA
TCGA-24-1435	TCGA-24-1435	57	NA	NO	G3	WITH TUMOR	Stage III	24	1-10 mm	NA
TCGA-24-1464	TCGA-24-1464	70	NA	YES	G3	WITH TUMOR	Stage III	24	>20 mm	NA
TCGA-24-1467	TCGA-24-1467	51	NA	YES	G3	WITH TUMOR	Stage III	24	1-10 mm	NA
TCGA-24-1469	TCGA-24-1469	71	NA	NA	G3	TUMOR FREE	Stage III	24	1-10 mm	NA
TCGA-24-1470	TCGA-24-1470	54	NA	NA	G3	TUMOR FREE	Stage III	24	1-10 mm	NA
TCGA-24-1471	TCGA-24-1471	60	NA	YES	G3	NA	Stage III	24	>20 mm	NA
TCGA-24-1474	TCGA-24-1474	57	NA	NA	G3	WITH TUMOR	Stage III	24	1-10 mm	NA
TCGA-24-1544	TCGA-24-1544	71	NA	NA	G3	WITH TUMOR	Stage III	24	1-10 mm	NA
TCGA-24-1546	TCGA-24-1546	46	NA	NA	G3	NA	Stage III	24	1-10 mm	NA
TCGA-24-1549	TCGA-24-1549	58	NA	NA	G3	WITH TUMOR	Stage III	24	NA	NA
TCGA-24-1550	TCGA-24-1550	49	NA	NA	G3	WITH TUMOR	Stage III	24	1-10 mm	NA
TCGA-24-1551	TCGA-24-1551	53	NA	NA	G3	WITH TUMOR	Stage III	24	1-10 mm	NA
TCGA-24-1552	TCGA-24-1552	77	NA	YES	G3	WITH TUMOR	Stage III	24	1-10 mm	NA
TCGA-24-1553	TCGA-24-1553	53	NA	NA	G3	WITH TUMOR	Stage III	24	1-10 mm	NA
TCGA-24-1557	TCGA-24-1557	49	NA	NA	G3	WITH TUMOR	Stage III	24	>20 mm	NA
TCGA-24-1558	TCGA-24-1558	73	NA	NA	G3	WITH TUMOR	Stage III	24	1-10 mm	NA
TCGA-24-1560	TCGA-24-1560	51	NA	NA	G3	WITH TUMOR	Stage III	24	1-10 mm	NA
TCGA-24-1562	TCGA-24-1562	67	NA	NA	G3	WITH TUMOR	Stage III	24	1-10 mm	NA
TCGA-24-1563	TCGA-24-1563	66	NA	NA	G3	WITH TUMOR	Stage III	24	1-10 mm	NA
TCGA-24-1565	TCGA-24-1565	74	NA	YES	G3	WITH TUMOR	Stage III	24	1-10 mm	NA
TCGA-24-1567	TCGA-24-1567	54	NA	NA	G3	WITH TUMOR	Stage III	24	1-10 mm	NA
TCGA-24-1603	TCGA-24-1603	53	NA	NA	G3	WITH TUMOR	Stage III	24	NA	NA
TCGA-24-1604	TCGA-24-1604	66	NA	NA	G3	WITH TUMOR	Stage III	24	NA	NA
TCGA-24-1616	TCGA-24-1616	56	NA	NA	G3	WITH TUMOR	Stage III	24	1-10 mm	NA
TCGA-24-1842	TCGA-24-1842	49	NA	YES	G3	TUMOR FREE	Stage III	24	1-10 mm	NA
TCGA-24-1843	TCGA-24-1843	66	NA	YES	G3	NA	Stage III	24	1-10 mm	NA
TCGA-24-1844	TCGA-24-1844	64	NA	NA	G3	NA	Stage III	24	1-10 mm	NA
TCGA-24-1845	TCGA-24-1845	42	NA	NA	G3	NA	Stage III	24	1-10 mm	NA
TCGA-24-1846	TCGA-24-1846	45	NA	YES	G3	NA	Stage III	24	1-10 mm	NA
TCGA-24-1847	TCGA-24-1847	45	NA	YES	G3	TUMOR FREE	Stage IV	24	1-10 mm	NA
TCGA-24-1850	TCGA-24-1850	72	NA	YES	G3	TUMOR FREE	Stage III	24	1-10 mm	NA
TCGA-24-1923	TCGA-24-1923	51	NA	YES	G3	WITH TUMOR	Stage III	24	1-10 mm	NA
TCGA-24-1924	TCGA-24-1924	65	NA	YES	G3	WITH TUMOR	Stage III	24	1-10 mm	NA
TCGA-24-1928	TCGA-24-1928	77	NA	NA	G3	WITH TUMOR	Stage III	24	11-20 mm	NA
TCGA-24-1930	TCGA-24-1930	53	100	NA	G3	WITH TUMOR	Stage III	24	1-10 mm	NA
TCGA-24-2020	TCGA-24-2020	67	NA	NA	G3	WITH TUMOR	Stage III	24	1-10 mm	NA
TCGA-24-2023	TCGA-24-2023	54	NA	NA	G3	WITH TUMOR	Stage III	24	1-10 mm	NA
TCGA-24-2024	TCGA-24-2024	72	NA	NA	G3	WITH TUMOR	Stage III	24	1-10 mm	NA
TCGA-24-2026	TCGA-24-2026	79	NA	YES	G3	NA	Stage III	24	>20 mm	NA
TCGA-24-2027	TCGA-24-2027	51	NA	NA	G3	WITH TUMOR	Stage IV	24	>20 mm	NA
TCGA-24-2033	TCGA-24-2033	87	NA	NA	G3	WITH TUMOR	Stage III	24	>20 mm	NA
TCGA-24-2035	TCGA-24-2035	65	NA	NA	G3	WITH TUMOR	Stage III	24	1-10 mm	NA
TCGA-24-2036	TCGA-24-2036	50	NA	NA	G3	WITH TUMOR	Stage III	24	1-10 mm	NA
TCGA-24-2038	TCGA-24-2038	68	NA	NA	GX	WITH TUMOR	Stage III	24	1-10 mm	NA
TCGA-24-2254	TCGA-24-2254	66	NA	YES	G3	WITH TUMOR	Stage III	24	1-10 mm	NA
TCGA-24-2261	TCGA-24-2261	76	NA	YES	G3	WITH TUMOR	Stage III	24	11-20 mm	NA
TCGA-24-2262	TCGA-24-2262	57	NA	NA	G3	WITH TUMOR	Stage III	24	1-10 mm	NA
TCGA-24-2267	TCGA-24-2267	58	NA	YES	G3	WITH TUMOR	Stage II	24	No Macroscopic disease	NA
TCGA-24-2271	TCGA-24-2271	55	NA	YES	G3	WITH TUMOR	Stage III	24	>20 mm	YES
TCGA-24-2280	TCGA-24-2280	74	NA	NA	G3	WITH TUMOR	Stage III	24	1-10 mm	NA
TCGA-24-2281	TCGA-24-2281	68	NA	YES	G3	TUMOR FREE	Stage II	24	1-10 mm	NA
TCGA-24-2288	TCGA-24-2288	70	NA	YES	G3	WITH TUMOR	Stage III	24	>20 mm	NA
TCGA-24-2289	TCGA-24-2289	68	NA	NA	G3	WITH TUMOR	Stage IV	24	>20 mm	NA
TCGA-24-2290	TCGA-24-2290	56	NA	NA	G3	WITH TUMOR	Stage III	24	1-10 mm	NA
TCGA-24-2293	TCGA-24-2293	47	NA	NA	G3	NA	NA	24	>20 mm	NA
TCGA-24-2297	TCGA-24-2297	56	NA	NA	G3	NA	Stage III	24	>20 mm	NA
TCGA-24-2298	TCGA-24-2298	55	NA	NA	G3	WITH TUMOR	Stage III	24	>20 mm	NA
TCGA-25-1312	TCGA-25-1312	69	NA	NA	G3	NA	Stage IV	25	1-10 mm	NA
TCGA-25-1313	TCGA-25-1313	62	NA	NA	G3	WITH TUMOR	Stage IV	25	1-10 mm	NA
TCGA-25-1315	TCGA-25-1315	50	NA	NA	G3	WITH TUMOR	Stage III	25	1-10 mm	NA
TCGA-25-1316	TCGA-25-1316	55	NA	NA	G3	WITH TUMOR	Stage III	25	1-10 mm	NA
TCGA-25-1317	TCGA-25-1317	66	NA	NA	G3	NA	Stage III	25	NA	NA
TCGA-25-1318	TCGA-25-1318	54	NA	NA	G3	WITH TUMOR	Stage III	25	1-10 mm	NA
TCGA-25-1319	TCGA-25-1319	73	NA	NA	G3	NA	Stage III	25	11-20 mm	NA
TCGA-25-1320	TCGA-25-1320	65	NA	NA	G3	WITH TUMOR	Stage III	25	1-10 mm	NA
TCGA-25-1321	TCGA-25-1321	65	NA	NA	G3	WITH TUMOR	Stage III	25	No Macroscopic disease	NA
TCGA-25-1322	TCGA-25-1322	62	NA	NA	G3	WITH TUMOR	Stage IV	25	>20 mm	NA
TCGA-25-1323	TCGA-25-1323	72	NA	NA	G3	WITH TUMOR	Stage III	25	1-10 mm	NA
TCGA-25-1326	TCGA-25-1326	61	NA	NA	G3	WITH TUMOR	Stage III	25	1-10 mm	NA
TCGA-25-1328	TCGA-25-1328	38	NA	NA	G3	WITH TUMOR	Stage III	25	1-10 mm	NA
TCGA-25-1329	TCGA-25-1329	76	NA	NA	G3	NA	Stage III	25	11-20 mm	NA
TCGA-25-1623	TCGA-25-1623	71	NA	NA	G3	WITH TUMOR	Stage IV	25	No Macroscopic disease	NA
TCGA-25-1626	TCGA-25-1626	65	NA	NA	G3	WITH TUMOR	Stage III	25	>20 mm	NA
TCGA-25-1627	TCGA-25-1627	73	NA	NA	G3	NA	Stage III	25	1-10 mm	NA
TCGA-25-1628	TCGA-25-1628	67	NA	NA	G3	WITH TUMOR	Stage III	25	1-10 mm	NA
TCGA-25-1630	TCGA-25-1630	73	NA	NA	G3	NA	Stage III	25	1-10 mm	NA
TCGA-25-1631	TCGA-25-1631	73	NA	NA	G3	TUMOR FREE	Stage III	25	1-10 mm	NA
TCGA-25-1632	TCGA-25-1632	68	NA	NA	G3	WITH TUMOR	Stage IV	25	1-10 mm	NA
TCGA-25-1633	TCGA-25-1633	64	NA	NA	G3	WITH TUMOR	Stage III	25	1-10 mm	NA
TCGA-25-1634	TCGA-25-1634	75	NA	NA	G3	WITH TUMOR	Stage III	25	No Macroscopic disease	NA
TCGA-25-1635	TCGA-25-1635	71	NA	NA	G3	WITH TUMOR	Stage III	25	1-10 mm	NA
TCGA-25-1870	TCGA-25-1870	59	NA	NA	G3	WITH TUMOR	Stage III	25	11-20 mm	NA
TCGA-25-1877	TCGA-25-1877	81	NA	NA	G3	WITH TUMOR	Stage III	25	1-10 mm	NA
TCGA-25-2042	TCGA-25-2042	60	NA	NA	G3	WITH TUMOR	Stage III	25	>20 mm	NA
TCGA-25-2391	TCGA-25-2391	57	NA	NA	G3	TUMOR FREE	Stage III	25	>20 mm	NA
TCGA-25-2392	TCGA-25-2392	75	NA	NA	G3	NA	Stage IV	25	11-20 mm	NA
TCGA-25-2393	TCGA-25-2393	81	NA	NA	G3	WITH TUMOR	Stage III	25	11-20 mm	NA
TCGA-25-2396	TCGA-25-2396	71	NA	NA	G3	NA	Stage III	25	No Macroscopic disease	NA
TCGA-25-2398	TCGA-25-2398	71	NA	NA	G3	WITH TUMOR	Stage III	25	1-10 mm	NA
TCGA-25-2399	TCGA-25-2399	80	NA	NA	G3	WITH TUMOR	Stage III	25	>20 mm	NA
TCGA-25-2400	TCGA-25-2400	76	NA	NA	G3	WITH TUMOR	Stage III	25	No Macroscopic disease	NA
TCGA-25-2401	TCGA-25-2401	64	NA	NA	G3	NA	Stage III	25	1-10 mm	NA
TCGA-25-2404	TCGA-25-2404	38	NA	NA	G3	WITH TUMOR	Stage III	25	No Macroscopic disease	NA
TCGA-25-2409	TCGA-25-2409	71	NA	NA	G3	WITH TUMOR	Stage IV	25	1-10 mm	NA
TCGA-29-1688	TCGA-29-1688	39	NA	NA	G2	WITH TUMOR	Stage III	29	NA	YES
TCGA-29-1690	TCGA-29-1690	66	NA	NA	G2	WITH TUMOR	Stage III	29	11-20 mm	NA
TCGA-29-1691	TCGA-29-1691	51	NA	NA	G2	WITH TUMOR	Stage III	29	1-10 mm	NA
TCGA-29-1693	TCGA-29-1693	72	NA	YES	G3	WITH TUMOR	Stage III	29	>20 mm	YES
TCGA-29-1694	TCGA-29-1694	45	NA	NA	GX	WITH TUMOR	Stage III	29	11-20 mm	NA
TCGA-29-1695	TCGA-29-1695	62	NA	NA	G2	NA	Stage III	29	>20 mm	NA
TCGA-29-1696	TCGA-29-1696	43	NA	NO	G2	WITH TUMOR	Stage III	29	1-10 mm	NA
TCGA-29-1697	TCGA-29-1697	62	NA	NA	G3	WITH TUMOR	Stage III	29	>20 mm	NA
TCGA-29-1701	TCGA-29-1701	56	NA	YES	G3	WITH TUMOR	Stage III	29	NA	YES
TCGA-29-1703	TCGA-29-1703	56	NA	NA	G2	WITH TUMOR	Stage III	29	1-10 mm	NA
TCGA-29-1705	TCGA-29-1705	47	NA	NA	G2	WITH TUMOR	Stage III	29	>20 mm	NA
TCGA-29-1707	TCGA-29-1707	41	NA	NO	G3	NA	Stage II	29	No Macroscopic disease	NA
TCGA-29-1710	TCGA-29-1710	54	NA	NA	G2	WITH TUMOR	Stage III	29	1-10 mm	NA
TCGA-29-1711	TCGA-29-1711	45	NA	NA	G2	TUMOR FREE	Stage III	29	No Macroscopic disease	NA
TCGA-29-1761	TCGA-29-1761	80	NA	NA	G3	WITH TUMOR	Stage III	29	>20 mm	NA
TCGA-29-1762	TCGA-29-1762	59	NA	NA	G2	WITH TUMOR	Stage IV	29	>20 mm	NA
TCGA-29-1763	TCGA-29-1763	43	NA	NA	G2	WITH TUMOR	Stage II	29	1-10 mm	NA
TCGA-29-1766	TCGA-29-1766	74	NA	NA	G2	WITH TUMOR	Stage III	29	11-20 mm	NA
TCGA-29-1768	TCGA-29-1768	50	NA	NA	G3	WITH TUMOR	Stage IV	29	>20 mm	NA
TCGA-29-1769	TCGA-29-1769	40	NA	NO	G3	TUMOR FREE	Stage III	29	1-10 mm	NA
TCGA-29-1770	TCGA-29-1770	54	NA	NA	G2	WITH TUMOR	Stage III	29	1-10 mm	NA
TCGA-29-1774	TCGA-29-1774	82	NA	NA	G3	WITH TUMOR	Stage III	29	>20 mm	NA
TCGA-29-1776	TCGA-29-1776	63	NA	NA	G3	WITH TUMOR	Stage III	29	>20 mm	NA
TCGA-29-1777	TCGA-29-1777	47	NA	NA	G2	WITH TUMOR	Stage III	29	>20 mm	NA
TCGA-29-1778	TCGA-29-1778	77	NA	NA	G3	TUMOR FREE	Stage III	29	No Macroscopic disease	NA
TCGA-29-1781	TCGA-29-1781	69	NA	NA	G3	TUMOR FREE	Stage III	29	No Macroscopic disease	NA
TCGA-29-1783	TCGA-29-1783	58	NA	NA	G3	TUMOR FREE	Stage III	29	1-10 mm	NA
TCGA-29-1784	TCGA-29-1784	55	NA	YES	G3	TUMOR FREE	Stage III	29	No Macroscopic disease	NA
TCGA-29-1785	TCGA-29-1785	55	NA	YES	G3	NA	Stage III	29	>20 mm	NA
TCGA-29-2414	TCGA-29-2414	75	NA	NA	G2	WITH TUMOR	Stage III	29	11-20 mm	NO
TCGA-29-2425	TCGA-29-2425	60	NA	NO	G2	TUMOR FREE	Stage III	29	>20 mm	NA
TCGA-29-2427	TCGA-29-2427	60	NA	NA	G3	WITH TUMOR	Stage III	29	>20 mm	NA
TCGA-29-2428	TCGA-29-2428	58	NA	YES	G3	TUMOR FREE	Stage III	29	>20 mm	NA
TCGA-29-A5NZ	TCGA-29-A5NZ	66	NA	NA	G3	WITH TUMOR	Stage III	29	NA	NA
TCGA-30-1714	TCGA-30-1714	68	NA	YES	G3	WITH TUMOR	Stage IV	30	1-10 mm	NO
TCGA-30-1718	TCGA-30-1718	44	NA	NO	G3	WITH TUMOR	Stage III	30	1-10 mm	NO
TCGA-30-1853	TCGA-30-1853	58	NA	NO	G3	WITH TUMOR	Stage III	30	1-10 mm	NA
TCGA-30-1857	TCGA-30-1857	64	NA	NA	G3	WITH TUMOR	Stage IV	30	NA	NA
TCGA-30-1860	TCGA-30-1860	58	NA	NO	G3	WITH TUMOR	Stage III	30	>20 mm	NO
TCGA-30-1861	TCGA-30-1861	74	NA	NA	G3	NA	Stage III	30	1-10 mm	NA
TCGA-30-1862	TCGA-30-1862	65	NA	NO	G2	WITH TUMOR	Stage IV	30	>20 mm	NA
TCGA-30-1866	TCGA-30-1866	61	NA	NA	G2	WITH TUMOR	Stage IV	30	1-10 mm	NA
TCGA-30-1891	TCGA-30-1891	61	NA	NO	G2	WITH TUMOR	Stage III	30	1-10 mm	NO
TCGA-30-1892	TCGA-30-1892	52	NA	NA	G3	WITH TUMOR	Stage III	30	1-10 mm	NA
TCGA-31-1944	TCGA-31-1944	47	NA	YES	G3	WITH TUMOR	Stage III	31	No Macroscopic disease	YES
TCGA-31-1946	TCGA-31-1946	30	NA	NO	G3	WITH TUMOR	Stage III	31	No Macroscopic disease	YES
TCGA-31-1950	TCGA-31-1950	76	NA	NO	G2	WITH TUMOR	Stage III	31	1-10 mm	NO
TCGA-31-1951	TCGA-31-1951	58	NA	YES	G3	WITH TUMOR	Stage III	31	No Macroscopic disease	YES
TCGA-31-1953	TCGA-31-1953	52	NA	NO	G3	WITH TUMOR	Stage III	31	NA	NO
TCGA-31-1956	TCGA-31-1956	60	NA	YES	G3	WITH TUMOR	Stage III	31	NA	NO
TCGA-31-1959	TCGA-31-1959	49	NA	YES	G2	WITH TUMOR	Stage IV	31	NA	YES
TCGA-36-1568	TCGA-36-1568	52	NA	NO	G3	WITH TUMOR	Stage III	36	NA	NA
TCGA-36-1569	TCGA-36-1569	52	NA	YES	G3	NA	Stage III	36	1-10 mm	NA
TCGA-36-1570	TCGA-36-1570	49	NA	YES	G3	WITH TUMOR	Stage III	36	>20 mm	YES
TCGA-36-1571	TCGA-36-1571	53	NA	NO	G3	WITH TUMOR	Stage III	36	No Macroscopic disease	NO
TCGA-36-1574	TCGA-36-1574	48	NA	NA	G3	WITH TUMOR	Stage III	36	>20 mm	NA
TCGA-36-1576	TCGA-36-1576	76	NA	YES	G3	WITH TUMOR	Stage III	36	>20 mm	YES
TCGA-36-1577	TCGA-36-1577	43	NA	NA	G2	TUMOR FREE	Stage II	36	No Macroscopic disease	NA
TCGA-36-1580	TCGA-36-1580	82	NA	NA	G3	WITH TUMOR	Stage III	36	>20 mm	NA
TCGA-36-1581	TCGA-36-1581	63	NA	NA	G3	WITH TUMOR	Stage II	36	No Macroscopic disease	NA
TCGA-57-1582	TCGA-57-1582	50	NA	YES	G3	WITH TUMOR	Stage III	57	1-10 mm	YES
TCGA-57-1583	TCGA-57-1583	57	NA	NO	G3	WITH TUMOR	Stage III	57	No Macroscopic disease	NO
TCGA-57-1584	TCGA-57-1584	47	NA	YES	G3	WITH TUMOR	Stage III	57	1-10 mm	YES
TCGA-57-1585	TCGA-57-1585	57	NA	YES	G3	WITH TUMOR	Stage III	57	11-20 mm	YES
TCGA-57-1586	TCGA-57-1586	66	NA	YES	G3	WITH TUMOR	Stage III	57	11-20 mm	YES
TCGA-57-1993	TCGA-57-1993	56	NA	YES	G3	TUMOR FREE	Stage III	57	No Macroscopic disease	YES
TCGA-57-1994	TCGA-57-1994	63	NA	NA	NA	NA	NA	57	NA	NA
TCGA-59-2348	TCGA-59-2348	59	NA	NA	G3	TUMOR FREE	Stage III	59	NA	NA
TCGA-59-2350	TCGA-59-2350	44	NA	NA	G3	WITH TUMOR	Stage IV	59	1-10 mm	NA
TCGA-59-2351	TCGA-59-2351	51	NA	NA	G3	TUMOR FREE	Stage III	59	1-10 mm	NA
TCGA-59-2352	TCGA-59-2352	78	NA	NA	G3	WITH TUMOR	Stage III	59	NA	NA
TCGA-59-2354	TCGA-59-2354	63	NA	YES	G3	WITH TUMOR	Stage III	59	1-10 mm	NA
TCGA-59-2355	TCGA-59-2355	58	NA	YES	G3	WITH TUMOR	Stage IV	59	>20 mm	NA
TCGA-59-2363	TCGA-59-2363	40	NA	NO	G3	TUMOR FREE	Stage III	59	No Macroscopic disease	NO
TCGA-59-A5PD	TCGA-59-A5PD	55	100	YES	G3	WITH TUMOR	Stage I	59	NA	YES
TCGA-5X-AA5U	TCGA-5X-AA5U	61	100	NO	GX	TUMOR FREE	Stage II	5X	NA	NO
TCGA-61-1721	TCGA-61-1721	38	NA	YES	G1	TUMOR FREE	Stage IV	61	NA	YES
TCGA-61-1724	TCGA-61-1724	47	NA	YES	G3	WITH TUMOR	Stage III	61	No Macroscopic disease	YES
TCGA-61-1725	TCGA-61-1725	40	NA	YES	G3	WITH TUMOR	Stage III	61	11-20 mm	YES
TCGA-61-1728	TCGA-61-1728	59	NA	NO	G3	TUMOR FREE	Stage IV	61	1-10 mm	NO
TCGA-61-1733	TCGA-61-1733	71	NA	YES	G3	WITH TUMOR	Stage III	61	No Macroscopic disease	YES
TCGA-61-1736	TCGA-61-1736	45	NA	YES	G3	WITH TUMOR	Stage III	61	NA	YES
TCGA-61-1737	TCGA-61-1737	42	NA	YES	G3	TUMOR FREE	Stage IV	61	1-10 mm	YES
TCGA-61-1738	TCGA-61-1738	60	NA	YES	G3	WITH TUMOR	Stage III	61	1-10 mm	YES
TCGA-61-1741	TCGA-61-1741	76	NA	NA	G3	WITH TUMOR	Stage III	61	>20 mm	NO
TCGA-61-1900	TCGA-61-1900	51	NA	NO	G3	TUMOR FREE	Stage III	61	No Macroscopic disease	NO
TCGA-61-1907	TCGA-61-1907	63	NA	NA	G3	WITH TUMOR	Stage III	61	11-20 mm	YES
TCGA-61-1910	TCGA-61-1910	56	NA	YES	G3	TUMOR FREE	Stage II	61	1-10 mm	YES
TCGA-61-1911	TCGA-61-1911	55	NA	YES	G3	WITH TUMOR	Stage II	61	NA	YES
TCGA-61-1914	TCGA-61-1914	65	NA	YES	G3	WITH TUMOR	Stage III	61	>20 mm	YES
TCGA-61-1918	TCGA-61-1918	45	NA	NA	G3	WITH TUMOR	Stage IV	61	No Macroscopic disease	YES
TCGA-61-1919	TCGA-61-1919	58	NA	NA	G2	NA	Stage III	61	NA	NA
TCGA-61-1995	TCGA-61-1995	43	NA	YES	G3	WITH TUMOR	Stage III	61	1-10 mm	YES
TCGA-61-1998	TCGA-61-1998	48	NA	YES	G3	WITH TUMOR	Stage III	61	1-10 mm	YES
TCGA-61-2000	TCGA-61-2000	67	NA	YES	G3	WITH TUMOR	Stage III	61	No Macroscopic disease	YES
TCGA-61-2002	TCGA-61-2002	46	NA	YES	G3	WITH TUMOR	Stage III	61	11-20 mm	YES
TCGA-61-2003	TCGA-61-2003	53	NA	YES	G2	WITH TUMOR	Stage III	61	1-10 mm	YES
TCGA-61-2008	TCGA-61-2008	40	NA	YES	G2	WITH TUMOR	Stage II	61	No Macroscopic disease	YES
TCGA-61-2009	TCGA-61-2009	65	NA	YES	G3	WITH TUMOR	Stage III	61	11-20 mm	YES
TCGA-61-2012	TCGA-61-2012	81	NA	YES	G2	NA	Stage II	61	NA	YES
TCGA-61-2088	TCGA-61-2088	51	NA	NO	G3	TUMOR FREE	Stage III	61	No Macroscopic disease	NO
TCGA-61-2092	TCGA-61-2092	57	NA	NO	G3	TUMOR FREE	Stage III	61	No Macroscopic disease	NO
TCGA-61-2097	TCGA-61-2097	71	NA	YES	G2	TUMOR FREE	Stage II	61	1-10 mm	YES
TCGA-61-2098	TCGA-61-2098	62	NA	NA	G2	TUMOR FREE	Stage III	61	11-20 mm	NO
TCGA-61-2101	TCGA-61-2101	55	100	NA	G2	WITH TUMOR	Stage III	61	11-20 mm	NA
TCGA-61-2104	TCGA-61-2104	53	NA	NA	G2	NA	Stage II	61	No Macroscopic disease	NO
TCGA-61-2109	TCGA-61-2109	40	NA	NO	G3	WITH TUMOR	Stage III	61	>20 mm	NO
TCGA-61-2110	TCGA-61-2110	56	NA	NA	NA	WITH TUMOR	Stage III	61	No Macroscopic disease	NA
TCGA-61-2111	TCGA-61-2111	61	NA	NA	G3	WITH TUMOR	Stage IV	61	NA	NA
TCGA-61-2113	TCGA-61-2113	53	NA	YES	G3	NA	Stage II	61	NA	YES
TCGA-OY-A56Q	TCGA-OY-A56Q	78	NA	NO	G3	TUMOR FREE	Stage II	OY	No Macroscopic disease	NO
TCGA-VG-A8LO	TCGA-VG-A8LO	55	50	NA	GB	WITH TUMOR	Stage IV	VG	>20mm	NA
TCGA-WR-A838	TCGA-WR-A838	72	NA	YES	G3	WITH TUMOR	Stage III	WR	NA	YES
TCGA-09-1675	#N/A	50	NA	NO	G2	TUMOR FREE	Stage I	9	No Macroscopic disease	NO
TCGA-09-2055	#N/A	48	NA	NO	G3	TUMOR FREE	Stage I	9	No Macroscopic disease	NO
TCGA-61-2087	#N/A	49	NA	NO	G3	TUMOR FREE	Stage I	61	No Macroscopic disease	NO
TCGA-61-2018	#N/A	62	NA	NO	G3	TUMOR FREE	Stage I	61	No Macroscopic disease	NO
TCGA-09-2043	#N/A	69	NA	NO	G3	TUMOR FREE	Stage I	9	No Macroscopic disease	NO
TCGA-61-1727	#N/A	74	NA	NA	G3	TUMOR FREE	Stage I	61	No Macroscopic disease	NO
TCGA-61-1722	#N/A	89	NA	NA	G3	WITH TUMOR	Stage I	61	No Macroscopic disease	NO
TCGA-09-2050	#N/A	65	NA	NO	G2	TUMOR FREE	Stage II	9	No Macroscopic disease	NO
TCGA-04-1367	#N/A	50	100	NO	G3	TUMOR FREE	Stage III	4	No Macroscopic disease	NO
TCGA-36-1575	#N/A	83	NA	NO	G3	TUMOR FREE	Stage III	36	No Macroscopic disease	NO
TCGA-61-1899	#N/A	81	NA	NA	G3	TUMOR FREE	Stage III	61	No Macroscopic disease	NO
TCGA-09-0365	#N/A	70	NA	NO	G3	WITH TUMOR	Stage III	9	No Macroscopic disease	NO
TCGA-59-2372	#N/A	73	NA	NO	G2	NA	Stage III	59	No Macroscopic disease	NO
TCGA-61-1730	#N/A	78	NA	NO	G3	WITH TUMOR	Stage I	61	1-10 mm	NO
TCGA-20-1685	#N/A	45	NA	NO	G3	TUMOR FREE	Stage III	20	1-10 mm	NO
TCGA-20-1684	#N/A	51	NA	NO	G3	TUMOR FREE	Stage III	20	1-10 mm	NO
TCGA-61-1904	#N/A	60	NA	NO	G3	TUMOR FREE	Stage III	61	1-10 mm	NO
TCGA-61-2017	#N/A	64	NA	NO	G1	WITH TUMOR	Stage III	61	1-10 mm	NO
TCGA-04-1525	#N/A	47	NA	NO	G3	WITH TUMOR	Stage III	4	1-10 mm	NO
TCGA-30-1856	#N/A	56	NA	NO	G3	WITH TUMOR	Stage III	30	1-10 mm	NO
TCGA-30-1855	#N/A	61	NA	NO	G3	WITH TUMOR	Stage III	30	1-10 mm	NO
TCGA-09-1674	#N/A	79	NA	NO	G3	WITH TUMOR	Stage III	9	1-10 mm	NO
TCGA-09-1664	#N/A	37	NA	NO	G1	NA	Stage III	9	1-10 mm	NO
TCGA-36-2538	#N/A	37	NA	NO	G3	WITH TUMOR	Stage III	36	11-20 mm	NO
TCGA-10-0926	#N/A	63	80	NO	G3	WITH TUMOR	Stage III	10	11-20 mm	NO
TCGA-09-2049	#N/A	64	NA	NO	G3	WITH TUMOR	Stage III	9	>20 mm	NO
TCGA-04-1517	#N/A	79	NA	NO	G3	WITH TUMOR	Stage III	4	>20 mm	NO
TCGA-36-1578	#N/A	63	NA	NA	G3	WITH TUMOR	Stage IV	36	>20 mm	NO
TCGA-61-1903	#N/A	55	NA	NO	G3	TUMOR FREE	Stage I	61	NA	NO
TCGA-04-1335	#N/A	60	NA	NO	G2	WITH TUMOR	Stage I	4	NA	NO
TCGA-04-1652	#N/A	76	NA	NO	G2	WITH TUMOR	Stage III	4	NA	NO
TCGA-61-1917	#N/A	60	NA	NA	G3	NA	Stage III	61	NA	NO
TCGA-57-1992	#N/A	62	NA	YES	G3	TUMOR FREE	Stage I	57	No Macroscopic disease	YES
TCGA-23-2079	#N/A	46	NA	YES	G3	TUMOR FREE	Stage III	23	No Macroscopic disease	YES
TCGA-61-1895	#N/A	52	NA	YES	G3	TUMOR FREE	Stage III	61	No Macroscopic disease	YES
TCGA-61-2095	#N/A	54	NA	NA	G2	WITH TUMOR	Stage III	61	No Macroscopic disease	YES
TCGA-31-1955	#N/A	43	NA	NO	G3	WITH TUMOR	Stage III	31	No Macroscopic disease	YES
TCGA-61-2016	#N/A	51	NA	YES	G3	WITH TUMOR	Stage III	61	No Macroscopic disease	YES
TCGA-36-2532	#N/A	61	NA	YES	G3	WITH TUMOR	Stage III	36	No Macroscopic disease	YES
TCGA-23-1124	#N/A	62	NA	YES	G3	WITH TUMOR	Stage III	23	No Macroscopic disease	YES
TCGA-29-2436	#N/A	36	NA	NA	G2	TUMOR FREE	Stage III	29	1-10 mm	YES
TCGA-61-1913	#N/A	48	NA	NA	G3	TUMOR FREE	Stage III	61	1-10 mm	YES
TCGA-30-1887	#N/A	67	NA	YES	G2	WITH TUMOR	Stage III	30	1-10 mm	YES
TCGA-23-1117	#N/A	42	NA	YES	G3	WITH TUMOR	Stage III	23	1-10 mm	YES
TCGA-09-2054	#N/A	58	NA	YES	G3	WITH TUMOR	Stage III	9	1-10 mm	YES
TCGA-61-2612	#N/A	63	NA	YES	G3	WITH TUMOR	Stage III	61	1-10 mm	YES
TCGA-10-0935	#N/A	68	NA	YES	G3	WITH TUMOR	Stage III	10	1-10 mm	YES
TCGA-61-2614	#N/A	71	NA	YES	G3	WITH TUMOR	Stage III	61	1-10 mm	YES
TCGA-61-2611	#N/A	40	NA	NA	G3	WITH TUMOR	Stage III	61	1-10 mm	YES
TCGA-61-1916	#N/A	53	NA	NA	G2	NA	Stage III	61	1-10 mm	YES
TCGA-23-2647	#N/A	49	NA	YES	G3	NA	Stage III	23	1-10 mm	YES
TCGA-23-2649	#N/A	60	NA	YES	G3	NA	Stage III	23	1-10 mm	YES
TCGA-61-1906	#N/A	55	NA	YES	G3	WITH TUMOR	Stage III	61	11-20 mm	YES
TCGA-42-2587	#N/A	75	NA	YES	G3	TUMOR FREE	Stage III	42	>20 mm	YES
TCGA-36-2540	#N/A	26	NA	YES	G1	WITH TUMOR	Stage III	36	>20 mm	YES
TCGA-42-2593	#N/A	67	NA	YES	G3	WITH TUMOR	Stage III	42	>20 mm	YES
TCGA-61-1740	#N/A	71	NA	YES	G3	WITH TUMOR	Stage III	61	>20 mm	YES
TCGA-61-1734	#N/A	52	NA	YES	G3	TUMOR FREE	Stage I	61	NA	YES
TCGA-61-1915	#N/A	50	NA	NA	G3	TUMOR FREE	Stage II	61	NA	YES
TCGA-09-1672	#N/A	78	NA	YES	G1	TUMOR FREE	Stage III	9	NA	YES
TCGA-61-1901	#N/A	65	NA	YES	G3	WITH TUMOR	Stage IV	61	NA	YES
TCGA-61-2096	#N/A	56	NA	NA	G2	TUMOR FREE	Stage I	61	No Macroscopic disease	NA
TCGA-04-1516	#N/A	48	NA	NA	G3	TUMOR FREE	Stage I	4	No Macroscopic disease	NA
TCGA-59-2349	#N/A	71	NA	NA	G3	NA	Stage I	59	No Macroscopic disease	NA
TCGA-36-2549	#N/A	54	NA	NA	G3	TUMOR FREE	Stage II	36	No Macroscopic disease	NA
TCGA-36-2552	#N/A	64	NA	NA	G3	TUMOR FREE	Stage II	36	No Macroscopic disease	NA
TCGA-61-1743	#N/A	53	NA	NA	G2	WITH TUMOR	Stage II	61	No Macroscopic disease	NA
TCGA-13-1819	#N/A	59	NA	NA	G3	WITH TUMOR	Stage II	13	No Macroscopic disease	NA
TCGA-42-2591	#N/A	51	NA	YES	GX	TUMOR FREE	Stage III	42	No Macroscopic disease	NA
TCGA-04-1336	#N/A	55	NA	NO	G3	TUMOR FREE	Stage III	4	No Macroscopic disease	NA
TCGA-20-1686	#N/A	75	NA	NO	G3	TUMOR FREE	Stage III	20	No Macroscopic disease	NA
TCGA-36-2545	#N/A	42	NA	NA	G3	TUMOR FREE	Stage III	36	No Macroscopic disease	NA
TCGA-13-0799	#N/A	44	80	NA	G3	TUMOR FREE	Stage III	13	No Macroscopic disease	NA
TCGA-13-0801	#N/A	46	80	NA	G3	TUMOR FREE	Stage III	13	No Macroscopic disease	NA
TCGA-13-0919	#N/A	52	80	NA	G3	TUMOR FREE	Stage III	13	No Macroscopic disease	NA
TCGA-29-2434	#N/A	52	NA	NA	G3	TUMOR FREE	Stage III	29	No Macroscopic disease	NA
TCGA-13-2061	#N/A	58	80	NA	G3	TUMOR FREE	Stage III	13	No Macroscopic disease	NA
TCGA-13-2057	#N/A	59	60	NA	G3	TUMOR FREE	Stage III	13	No Macroscopic disease	NA
TCGA-29-2433	#N/A	61	NA	NA	G3	TUMOR FREE	Stage III	29	No Macroscopic disease	NA
TCGA-13-0921	#N/A	72	NA	NA	G3	TUMOR FREE	Stage III	13	No Macroscopic disease	NA
TCGA-13-0802	#N/A	79	60	NA	G3	TUMOR FREE	Stage III	13	No Macroscopic disease	NA
TCGA-04-1337	#N/A	78	NA	NO	G2	WITH TUMOR	Stage III	4	No Macroscopic disease	NA
TCGA-30-1880	#N/A	56	NA	NO	G3	WITH TUMOR	Stage III	30	No Macroscopic disease	NA
TCGA-42-2582	#N/A	49	NA	YES	G3	WITH TUMOR	Stage III	42	No Macroscopic disease	NA
TCGA-13-0792	#N/A	40	80	NA	G3	WITH TUMOR	Stage III	13	No Macroscopic disease	NA
TCGA-13-0913	#N/A	53	80	NA	G3	WITH TUMOR	Stage III	13	No Macroscopic disease	NA
TCGA-13-0791	#N/A	58	80	NA	G3	WITH TUMOR	Stage III	13	No Macroscopic disease	NA
TCGA-13-0912	#N/A	58	80	NA	G3	WITH TUMOR	Stage III	13	No Macroscopic disease	NA
TCGA-13-0803	#N/A	81	NA	NA	G3	WITH TUMOR	Stage III	13	No Macroscopic disease	NA
TCGA-23-2645	#N/A	54	NA	YES	G3	NA	Stage III	23	No Macroscopic disease	NA
TCGA-36-2547	#N/A	64	NA	NA	G3	NA	Stage III	36	No Macroscopic disease	NA
TCGA-04-1638	#N/A	57	NA	NA	G3	TUMOR FREE	Stage IV	4	No Macroscopic disease	NA
TCGA-13-0903	#N/A	42	80	NA	G3	WITH TUMOR	Stage IV	13	No Macroscopic disease	NA
TCGA-13-0761	#N/A	51	NA	NA	G3	WITH TUMOR	Stage IV	13	No Macroscopic disease	NA
TCGA-25-2397	#N/A	59	NA	NA	G3	NA	Stage IV	25	No Macroscopic disease	NA
TCGA-13-0760	#N/A	63	80	NA	G3	NA	Stage IV	13	No Macroscopic disease	NA
TCGA-24-1556	#N/A	50	NA	NA	G3	WITH TUMOR	Stage II	24	1-10 mm	NA
TCGA-13-1481	#N/A	76	NA	NA	G2	TUMOR FREE	Stage III	13	1-10 mm	NA
TCGA-42-2589	#N/A	54	NA	YES	G3	TUMOR FREE	Stage III	42	1-10 mm	NA
TCGA-24-1849	#N/A	80	NA	YES	G3	TUMOR FREE	Stage III	24	1-10 mm	NA
TCGA-13-2059	#N/A	50	80	NA	G3	TUMOR FREE	Stage III	13	1-10 mm	NA
TCGA-13-0890	#N/A	56	NA	NA	G3	TUMOR FREE	Stage III	13	1-10 mm	NA
TCGA-04-1371	#N/A	58	NA	NA	G3	TUMOR FREE	Stage III	4	1-10 mm	NA
TCGA-13-0910	#N/A	58	60	NA	G3	TUMOR FREE	Stage III	13	1-10 mm	NA
TCGA-36-2542	#N/A	59	NA	NA	G3	TUMOR FREE	Stage III	36	1-10 mm	NA
TCGA-13-2065	#N/A	71	NA	NA	G3	TUMOR FREE	Stage III	13	1-10 mm	NA
TCGA-24-1920	#N/A	74	NA	NA	G3	TUMOR FREE	Stage III	24	1-10 mm	NA
TCGA-23-2643	#N/A	74	NA	NA	G3	TUMOR FREE	Stage III	23	1-10 mm	NA
TCGA-13-0751	#N/A	44	NA	NA	GX	WITH TUMOR	Stage III	13	1-10 mm	NA
TCGA-10-0925	#N/A	58	80	NA	G1	WITH TUMOR	Stage III	10	1-10 mm	NA
TCGA-29-1775	#N/A	51	NA	NA	G2	WITH TUMOR	Stage III	29	1-10 mm	NA
TCGA-04-1369	#N/A	53	NA	NA	G2	WITH TUMOR	Stage III	4	1-10 mm	NA
TCGA-20-0996	#N/A	59	NA	NA	G2	WITH TUMOR	Stage III	20	1-10 mm	NA
TCGA-29-2431	#N/A	59	NA	NA	G2	WITH TUMOR	Stage III	29	1-10 mm	NA
TCGA-10-0934	#N/A	50	NA	NO	G3	WITH TUMOR	Stage III	10	1-10 mm	NA
TCGA-04-1348	#N/A	44	NA	YES	G3	WITH TUMOR	Stage III	4	1-10 mm	NA
TCGA-24-1436	#N/A	57	NA	YES	G3	WITH TUMOR	Stage III	24	1-10 mm	NA
TCGA-29-1698	#N/A	53	NA	NA	G3	WITH TUMOR	Stage III	29	1-10 mm	NA
TCGA-13-0894	#N/A	53	80	NA	G3	WITH TUMOR	Stage III	13	1-10 mm	NA
TCGA-24-1852	#N/A	55	NA	NA	G3	WITH TUMOR	Stage III	24	1-10 mm	NA
TCGA-13-0805	#N/A	57	NA	NA	G3	WITH TUMOR	Stage III	13	1-10 mm	NA
TCGA-24-1614	#N/A	57	100	NA	G3	WITH TUMOR	Stage III	24	1-10 mm	NA
TCGA-24-1548	#N/A	57	NA	NA	G3	WITH TUMOR	Stage III	24	1-10 mm	NA
TCGA-24-0975	#N/A	58	NA	NA	G3	WITH TUMOR	Stage III	24	1-10 mm	NA
TCGA-24-1927	#N/A	59	NA	NA	G3	WITH TUMOR	Stage III	24	1-10 mm	NA
TCGA-13-0794	#N/A	60	60	NA	G3	WITH TUMOR	Stage III	13	1-10 mm	NA
TCGA-13-0899	#N/A	60	NA	NA	G3	WITH TUMOR	Stage III	13	1-10 mm	NA
TCGA-25-1878	#N/A	60	NA	NA	G3	WITH TUMOR	Stage III	25	1-10 mm	NA
TCGA-04-1646	#N/A	60	NA	NA	G3	WITH TUMOR	Stage III	4	1-10 mm	NA
TCGA-25-1625	#N/A	66	NA	NA	G3	WITH TUMOR	Stage III	25	1-10 mm	NA
TCGA-24-1564	#N/A	67	NA	NA	G3	WITH TUMOR	Stage III	24	1-10 mm	NA
TCGA-10-0930	#N/A	70	NA	NA	G3	WITH TUMOR	Stage III	10	1-10 mm	NA
TCGA-13-0757	#N/A	71	60	NA	G3	WITH TUMOR	Stage III	13	1-10 mm	NA
TCGA-24-1466	#N/A	74	NA	NA	G3	WITH TUMOR	Stage III	24	1-10 mm	NA
TCGA-24-2260	#N/A	74	NA	NA	G3	WITH TUMOR	Stage III	24	1-10 mm	NA
TCGA-29-1702	#N/A	84	NA	NA	G3	WITH TUMOR	Stage III	29	1-10 mm	NA
TCGA-04-1654	#N/A	69	NA	NA	G2	NA	Stage III	4	1-10 mm	NA
TCGA-29-1699	#N/A	57	NA	YES	G3	NA	Stage III	29	1-10 mm	NA
TCGA-23-2641	#N/A	85	NA	YES	G3	NA	Stage III	23	1-10 mm	NA
TCGA-24-2019	#N/A	46	NA	NA	G3	NA	Stage III	24	1-10 mm	NA
TCGA-04-1370	#N/A	52	NA	NA	G3	NA	Stage III	4	1-10 mm	NA
TCGA-04-1649	#N/A	74	NA	NA	G3	NA	Stage III	4	1-10 mm	NA
TCGA-25-1324	#N/A	74	NA	NA	G3	NA	Stage III	25	1-10 mm	NA
TCGA-13-0889	#N/A	75	60	NA	GX	TUMOR FREE	Stage IV	13	1-10 mm	NA
TCGA-13-1412	#N/A	41	80	NA	G3	TUMOR FREE	Stage IV	13	1-10 mm	NA
TCGA-13-2066	#N/A	49	80	NA	G3	TUMOR FREE	Stage IV	13	1-10 mm	NA
TCGA-13-2071	#N/A	63	80	NA	G3	TUMOR FREE	Stage IV	13	1-10 mm	NA
TCGA-25-2408	#N/A	37	NA	NA	G2	WITH TUMOR	Stage IV	25	1-10 mm	NA
TCGA-30-1869	#N/A	50	NA	NO	G3	WITH TUMOR	Stage IV	30	1-10 mm	NA
TCGA-23-2081	#N/A	49	NA	YES	G3	WITH TUMOR	Stage IV	23	1-10 mm	NA
TCGA-13-0793	#N/A	40	80	NA	G3	WITH TUMOR	Stage IV	13	1-10 mm	NA
TCGA-25-1314	#N/A	42	NA	NA	G3	WITH TUMOR	Stage IV	25	1-10 mm	NA
TCGA-23-1031	#N/A	60	NA	NA	G3	WITH TUMOR	Stage IV	23	1-10 mm	NA
TCGA-13-A5FU	#N/A	60	50	NA	G3	WITH TUMOR	Stage IV	13	1-10 mm	NA
TCGA-13-0758	#N/A	60	60	NA	G3	WITH TUMOR	Stage IV	13	1-10 mm	NA
TCGA-13-0764	#N/A	62	80	NA	G3	WITH TUMOR	Stage IV	13	1-10 mm	NA
TCGA-23-1032	#N/A	73	NA	NA	G3	WITH TUMOR	Stage IV	23	1-10 mm	NA
TCGA-13-0755	#N/A	75	40	NA	G3	WITH TUMOR	Stage IV	13	1-10 mm	NA
TCGA-30-1859	#N/A	56	NA	NA	G3	WITH TUMOR	NA	30	1-10 mm	NA
TCGA-29-1692	#N/A	58	NA	NA	G2	WITH TUMOR	Stage III	29	11-20 mm	NA
TCGA-36-2530	#N/A	38	NA	NO	G3	WITH TUMOR	Stage III	36	11-20 mm	NA
TCGA-61-2610	#N/A	61	NA	NA	G3	WITH TUMOR	Stage III	61	11-20 mm	NA
TCGA-29-2432	#N/A	61	NA	NA	G3	WITH TUMOR	Stage III	29	11-20 mm	NA
TCGA-29-1704	#N/A	61	NA	NA	G3	WITH TUMOR	Stage III	29	11-20 mm	NA
TCGA-25-1871	#N/A	70	NA	NA	G3	WITH TUMOR	Stage III	25	11-20 mm	NA
TCGA-13-1500	#N/A	71	80	NA	G3	WITH TUMOR	Stage III	13	11-20 mm	NA
TCGA-61-2613	#N/A	73	NA	NA	G3	WITH TUMOR	Stage III	61	11-20 mm	NA
TCGA-29-2435	#N/A	78	NA	NA	G3	NA	Stage IV	29	11-20 mm	NA
TCGA-29-1764	#N/A	49	NA	NA	G2	WITH TUMOR	Stage III	29	>20 mm	NA
TCGA-29-1771	#N/A	76	NA	NA	G2	WITH TUMOR	Stage III	29	>20 mm	NA
TCGA-36-2551	#N/A	57	NA	NO	G3	WITH TUMOR	Stage III	36	>20 mm	NA
TCGA-24-0980	#N/A	53	NA	YES	G3	WITH TUMOR	Stage III	24	>20 mm	NA
TCGA-24-2295	#N/A	69	NA	YES	G3	WITH TUMOR	Stage III	24	>20 mm	NA
TCGA-10-0936	#N/A	69	NA	YES	G3	WITH TUMOR	Stage III	10	>20 mm	NA
TCGA-36-2537	#N/A	39	NA	NA	G3	WITH TUMOR	Stage III	36	>20 mm	NA
TCGA-13-0901	#N/A	41	80	NA	G3	WITH TUMOR	Stage III	13	>20 mm	NA
TCGA-04-1644	#N/A	48	NA	NA	G3	WITH TUMOR	Stage III	4	>20 mm	NA
TCGA-13-0717	#N/A	54	NA	NA	G3	WITH TUMOR	Stage III	13	>20 mm	NA
TCGA-13-1817	#N/A	56	NA	NA	G3	WITH TUMOR	Stage III	13	>20 mm	NA
TCGA-36-2548	#N/A	57	NA	NA	G3	WITH TUMOR	Stage III	36	>20 mm	NA
TCGA-36-2544	#N/A	58	NA	NA	G3	WITH TUMOR	Stage III	36	>20 mm	NA
TCGA-13-0723	#N/A	63	NA	NA	G3	WITH TUMOR	Stage III	13	>20 mm	NA
TCGA-13-0904	#N/A	63	80	NA	G3	WITH TUMOR	Stage III	13	>20 mm	NA
TCGA-24-1545	#N/A	69	NA	NA	G3	WITH TUMOR	Stage III	24	>20 mm	NA
TCGA-24-1463	#N/A	70	NA	NA	G3	WITH TUMOR	Stage III	24	>20 mm	NA
TCGA-36-2529	#N/A	71	NA	NA	G3	WITH TUMOR	Stage III	36	>20 mm	NA
TCGA-36-2534	#N/A	72	NA	NA	G3	WITH TUMOR	Stage III	36	>20 mm	NA
TCGA-24-2029	#N/A	75	NA	NA	G3	WITH TUMOR	Stage III	24	>20 mm	NA
TCGA-29-2429	#N/A	79	NA	NA	G3	WITH TUMOR	Stage III	29	>20 mm	NA
TCGA-10-0938	#N/A	80	NA	NA	G3	WITH TUMOR	Stage III	10	>20 mm	NA
TCGA-36-2543	#N/A	85	NA	NA	G3	WITH TUMOR	Stage III	36	>20 mm	NA
TCGA-24-2030	#N/A	87	NA	NA	G3	WITH TUMOR	Stage III	24	>20 mm	NA
TCGA-23-1121	#N/A	51	NA	YES	G3	NA	Stage III	23	>20 mm	NA
TCGA-13-0807	#N/A	54	NA	NA	G3	NA	Stage III	13	>20 mm	NA
TCGA-13-1482	#N/A	52	80	NA	G2	WITH TUMOR	Stage IV	13	>20 mm	NA
TCGA-42-2590	#N/A	57	NA	NA	G2	WITH TUMOR	Stage IV	42	>20 mm	NA
TCGA-04-1342	#N/A	80	NA	NA	G2	WITH TUMOR	Stage IV	4	>20 mm	NA
TCGA-42-2588	#N/A	61	NA	YES	G3	WITH TUMOR	Stage IV	42	>20 mm	NA
TCGA-23-2072	#N/A	58	NA	NA	G3	WITH TUMOR	Stage IV	23	>20 mm	NA
TCGA-25-1325	#N/A	77	NA	NA	G3	NA	Stage IV	25	>20 mm	NA
TCGA-04-1360	#N/A	65	NA	NA	G3	NA	Stage I	4	NA	NA
TCGA-04-1346	#N/A	73	100	YES	G2	TUMOR FREE	Stage III	4	NA	NA
TCGA-04-1351	#N/A	76	100	NA	G2	TUMOR FREE	Stage III	4	NA	NA
TCGA-61-2094	#N/A	63	NA	NA	G3	TUMOR FREE	Stage III	61	NA	NA
TCGA-13-1504	#N/A	68	60	NA	G3	TUMOR FREE	Stage III	13	NA	NA
TCGA-24-1555	#N/A	50	NA	NA	G3	WITH TUMOR	Stage III	24	NA	NA
TCGA-13-1491	#N/A	55	60	NA	G3	WITH TUMOR	Stage III	13	NA	NA
TCGA-13-1484	#N/A	62	80	NA	G3	WITH TUMOR	Stage III	13	NA	NA
TCGA-20-0990	#N/A	74	NA	NA	G3	WITH TUMOR	Stage III	20	NA	NA
TCGA-61-2102	#N/A	74	NA	NA	G3	WITH TUMOR	Stage III	61	NA	NA
TCGA-36-2533	#N/A	55	NA	YES	G3	NA	Stage III	36	NA	NA
TCGA-04-1353	#N/A	64	NA	NA	NA	NA	Stage III	4	NA	NA
TCGA-30-1867	#N/A	46	NA	NA	GX	WITH TUMOR	Stage IV	30	NA	NA
TCGA-04-1349	#N/A	69	NA	YES	G3	WITH TUMOR	Stage IV	4	NA	NA
TCGA-13-1494	#N/A	43	NA	NA	G3	WITH TUMOR	Stage IV	13	NA	NA
TCGA-25-2390	#N/A	80	NA	NA	NA	NA	NA	25	NA	NA

## Sheet: Sheet9
Supplmentary Table 3：The clinical characteristics of these eligible patients. NA represents censored data.
