# Supplementary material for: Identification of clinical trait–related lncRNA and mRNA biomarkers with weighted gene co-expression network analysis as useful tool for personalized medicine in ovarian cancer
Source: EPMA J. 2019 Jul 19;10(3):273–90. doi: 10.1007/s13167-019-00175-0 (PMC6695468; doi:10.1007/s13167-019-00175-0)
Supplement: Supplementary file 4 — (XLSX 31 kb) [file 13167_2019_175_MOESM4_ESM.xlsx]

## Sheet: Sheet1
Supplementary table 4: List of lncRNAs in the lncRNA-based co-expression brown module.
LncRNA name
ACTA2-AS1
LINC00324
AL133415.1
LINC02014
OTUD6B-AS1
SEPSECS-AS1
DCST1-AS1
LY6E-DT
AC099676.1
AL445472.1
Z93930.2
AC093627.4
AF196972.1
RAP2C-AS1
B4GALT1-AS1
AL359076.1
AL121603.2
LINC01547
AL604028.1
AC092368.3
AC027682.6
LINC01232
AC138207.5
AC026202.2
AC007228.2
ZNF236-DT
AC104653.1
AC104083.1
AC087623.3
NUP50-DT
DNM3OS
AC099343.3
LINC01503
AL161785.1
BHLHE40-AS1
AC025857.2
AC108673.2
AC144652.1
DLG5-AS1
CARD8-AS1
FOXD2-AS1
PSMB8-AS1
LINC01137
LINC01094
HCP5
AC079922.2
AC007681.1
MIR22HG
SLC44A3-AS1
AL049597.2
MIR155HG
CYTOR
AC016876.2
LINC00511
AC068870.2
AP001330.5
AC008105.3
AC105277.1
MIR4435-2HG
AC105942.1
LINC00957
ZBED5-AS1
LINC01703
LBX2-AS1
ELF3-AS1
AL139393.2
AGAP2-AS1
AC010226.1
AL138724.1
AL132639.2
AL137186.2
AC083862.2
AC004847.1
MIATNB
AC007448.3
AC016027.1
AL022328.4
PSMG3-AS1
AC136604.3
PCED1B-AS1
LINC01759
AC018816.1
AC080038.1
LINC02159
AC147067.1
AC254633.1
AC022509.1
AC040970.1
AL590369.1
AC139795.3
ITGB2-AS1
HOTAIRM1
AL139246.5
AL133346.1
LINC00284
AC099329.2
AL606491.1
SAMD12-AS1
AC067930.4
AC147651.4
AC004687.1
AL139384.1
AC012645.3
LINC00239
HHIP-AS1
AC092287.1
AC004067.1
AC090559.1
RBPMS-AS1
AC008760.2
SH3PXD2A-AS1
LINC01637
HLA-DQB1-AS1
AL121672.2
AC090579.1
AC108134.2
AC012236.1
AC008556.1
AL844908.1
USP30-AS1
AC093895.1
AC119044.1
AC098613.1
AC080037.1
AC004888.1
LINC00578
TFAP2A-AS1
AC090204.1
AC145098.1
U62317.2
LINC01752
AC005515.1
TLR8-AS1
AC022240.1
LINC01671
LINC02432
AP000851.1
LINC00605
AC025580.1
LINC01857
LINC00885
U62317.1
AC018755.4
LINC01150
LINC01871
LINC01614
AC004816.2
IGFL2-AS1
AL358075.2
AP002954.1
AL035446.1
ARHGAP26-AS1
MIR31HG
LINC01929
AC083841.1
LINC01767
AP001062.2
LINC01705
LINC02574
LINC02544
LINC01556
AC083967.1
AC068647.2
AC003035.2
LINC02065
AL451137.1
AC092484.1
AP000851.2
