# Supplementary material for: Identification of clinical trait–related lncRNA and mRNA biomarkers with weighted gene co-expression network analysis as useful tool for personalized medicine in ovarian cancer
Source: EPMA J. 2019 Jul 19;10(3):273–90. doi: 10.1007/s13167-019-00175-0 (PMC6695468; doi:10.1007/s13167-019-00175-0)
Supplement: Supplementary file 5 — (XLSX 40 kb) [file 13167_2019_175_MOESM5_ESM.xlsx]

## Sheet: yellow
Supplementary table 5: List of mRNAs in the mRNA-based co-expression yellow module.
mRNA name
IGF2
CLDN6
C7
GAL3ST3
KIF1A
CST1
UCHL1
TUBB4A
SAMD11
LHX1
BMP7
CNTFR
COL26A1
WNT6
CDH2
TSPAN7
KLHDC8A
FBN3
RSPO4
DACH1
GRIK5
CLDN9
DACT2
APLP1
BBOX1
ALPL
S100A1
MYCN
ITM2C
SCG5
CD22
C1QL4
HPN
OLFM2
HIF3A
FGFR3
TSPAN8
GPC3
FBXO2
TBX2
EFS
S100A2
CAPN6
RCOR2
CPXM1
EYA4
TTYH1
NR5A1
MAOB
KCNG1
PKDCC
COLEC11
HMGA2
LRRN1
EFHD1
LTBP4
LEF1
MSI1
ECEL1
PNMA3
DOK5
NTF3
FAM84A
TCEAL2
SP5
KCNH3
NOTUM
FAM171A2
ADAM33
TCF7L1
S100A6
FXYD6
EFNB3
CRISPLD1
CDH3
STRA6
MAG
TMSB15A
MEX3A
RPRM
FOXO6
BAMBI
FZD2
ZNF703
SLC22A17
MAP1B
PKIA
GPC4
IGLON5
CYYR1
CBX2
CDKN1C
ZNF423
DNAJC22
PEG3
NRXN2
CLIP3
SULT1C4
GATA4
FLRT3
IL11RA
CENPV
GDF11
S100A5
RASL11B
PRTFDC1
FOXL2
ALDH1A1
S100A14
NDRG2
SYT13
ADD2
FAM155B
CYTL1
FGFR1
EBF4
SBK1
KCNJ12
ATP1B2
WLS
EMID1
PGM5
SNAP25
WNT5A
EPOP
MAPK8IP1
THBS4
RASL10B
C14orf132
TUBA1A
CYP11A1
IGF2BP2
BMP6
ALKAL2
RGN
MS4A15
CACNA2D2
PAM
TRO
SLC29A4
RBPMS2
NACAD
DIRAS3
SYT11
GSPT2
SMO
GJC2
FIGNL2
HSD11B1
SV2A
SALL2
ZNF219
ZNF711
FBN2
WIPF3
ATP8B2
P3H2
TMEM108
ZC4H2
LARGE2
NREP
DUSP15
TUBB2B
GATM
TOX2
KIAA1324L
ZNF334
REEP2
MEST
FGF9
FZD7
GPRIN2
PLAG1
PIANP
TMEM121
CCNJL
TYRO3
COMTD1
SOBP
MAST1
VSTM4
CPT1C
SOX4
S100A16
NOG
TMEM98
PLCB4
BEND5
GAREM2
FYN
HSD3B7
SMIM10L2B
KCNIP1
KCNK3
H2AFY2
VSIG10L
ARHGEF25
FAM110B
GJA4
SCUBE3
TCEAL5
SDK2
PRKAR2B
TMEM88
NEURL1
SLC2A10
LRP4
EFCC1
IQCA1
KIF3C
CIB2
CAMK1G
F10
PNMA8A
SPINK5
CLUL1
ADRA2B
INHA
GRASP
MLLT11
NANOS1
MAP2
SMIM10
LIMS2
NYAP1
MGARP
DLGAP3
PLEKHG6
ADGRB2
CADM4
PNMA6A
PRRT1
CERS4
LGALS3
COL9A3
CCDC8
DTNA
DZIP1
NGF
TCF21
KCP
MARCKSL1
SMIM10L2A
KIAA1549
PSD
ARHGEF40
MUM1L1
GPX7
ST8SIA2
RHOBTB1
SEMA6A
CRMP1
GSTA4
AADAT
EDARADD
GAL3ST1
GFRA3
C1QTNF4
TMEFF1
LAMA2
SRSF12
DLG4
FSD1
CYBA
GRB14
FAM57A
S100A13
DDAH2
XXYLT1
NOVA1
ODC1
MAGEH1
LAMA1
C10orf82
DLL1
SNN
KLHL23
TIGD1
PCDHB3
ASTN1
DTX3
ASS1
CPNE1
GPC2
ANO2
STAR
ETNK2
PARD6G
RNF122
SIGLEC11
NDRG4
GNG4
ARMCX1
MPP2
LNP1
LOXL3
USP51
PABPC4L
GDAP1
NKAIN4
NLRP1
GNAI1
CBX1
CYP17A1
SLC7A3
ASTL
SHF
IGFALS
TEAD2
TNNI1
MAGEE1
SHISA4
UBXN8
EML1
CLEC18B
GCK
FAM218A
CDO1
