# Supplementary material for: Identification of clinical trait–related lncRNA and mRNA biomarkers with weighted gene co-expression network analysis as useful tool for personalized medicine in ovarian cancer
Source: EPMA J. 2019 Jul 19;10(3):273–90. doi: 10.1007/s13167-019-00175-0 (PMC6695468; doi:10.1007/s13167-019-00175-0)
Supplement: Supplementary file 6 — (XLSX 27 kb) [file 13167_2019_175_MOESM6_ESM.xlsx]

## Sheet: Sheet2
Supplementary table 6: Pathways enriched for mRNAs in the mRNA-based co-expression yellow module.
Category	Term	mRNA name	Count	p-Value
KEGG_PATHWAY	Hippo signaling pathway	WNT5A, DLG4, LEF1, TEAD2, PARD6G, FZD2, BMP7, WNT6, TCF7L1, FZD7, BMP6	11	5.1e-05
KEGG_PATHWAY	Basal cell carcinoma	WNT5A, SMO, LEF1, FZD2, WNT6, TCF7L1, FZD7	7	0.00011
KEGG_PATHWAY	Melanogenesis	WNT5A, PLCB4, GNAI1, LEF1, FZD2, WNT6, TCF7L1, FZD7	8	0.00045
KEGG_PATHWAY	Wnt signaling pathway	WNT5A, GPC4, PLCB4, LEF1, FZD2, BAMBI, WNT6, TCF7L1, FZD7	9	0.0007
KEGG_PATHWAY	Pathways in cancer	WNT5A, FGFR1, FGFR3, GNAI1, FGF9, LEF1, FZD2, TCF7L1, FZD7, LAMA2, SMO, LAMA1, PLCB4, GNG4, WNT6	15	0.0011
KEGG_PATHWAY	Proteoglycans in cancer	WNT5A, FGFR1, SMO, GPC3, IGF2, FZD2, WNT6, FZD7	8	0.023
KEGG_PATHWAY	Aldosterone synthesis and secretion	CAMK1G, PLCB4, CYP11A1, STAR, KCNK3	5	0.03
KEGG_PATHWAY	Gap junction	PLCB4, TUBB2B, GNAI1, TUBA1A, TUBB4A	5	0.035
KEGG_PATHWAY	Ovarian steroidogenesis	CYP17A1, CYP11A1, STAR, BMP6	4	0.038
KEGG_PATHWAY	Signaling pathways regulating pluripotency of stem cells	WNT5A, FGFR1, FGFR3, FZD2, WNT6, FZD7	6	0.044
