# Supplementary material for: Identification of clinical trait–related lncRNA and mRNA biomarkers with weighted gene co-expression network analysis as useful tool for personalized medicine in ovarian cancer
Source: EPMA J. 2019 Jul 19;10(3):273–90. doi: 10.1007/s13167-019-00175-0 (PMC6695468; doi:10.1007/s13167-019-00175-0)
Supplement: Supplementary file 7 — (XLSX 31 kb) [file 13167_2019_175_MOESM7_ESM.xlsx]

## Sheet: ClueGO Results
Supplementary table 7: Cellular components (CC) that were involved in the mRNAs in mRNA-based yellow co-expression module.
GOID	GOTerm	Term PValue	Term PValue Corrected with Benjamini-Hochberg	% Associated Genes	Nr. Genes	Associated Genes Found
GO:0001078	transcriptional repressor activity, RNA polymerase II proximal promoter sequence-specific DNA binding	0.0265197	0.0475144	4.28571	6	[DACH1, HMGA2, TBX2, TCF21, TCF7L1, ZNF219]
GO:0044548	S100 protein binding	0.00106493	0.007632	23.0769	3	[KCNK3, S100A1, S100A6]
GO:0097110	scaffold protein binding	0.00283618	0.0152445	8.33333	5	[DLG4, DLL1, LRP4, NANOS1, NLRP1]
GO:0005507	copper ion binding	0.0143992	0.0364216	6.89655	4	[LOXL3, PAM, S100A13, S100A5]
GO:0005509	calcium ion binding	2.57076e-07	1.10543e-05	4.426	32	[CDH2, CDH3, CIB2, CPNE1, DLL1, EFCC1, EFHD1, EML1, F10, FBN2, FBN3, FGFR1, KCNIP1, LRP4, LTBP4, PAM, PCDHB3, PLCB4, RGN, S100A1, S100A13, S100A14, S100A16, S100A2, S100A5, S100A6, SCUBE3, SYT11, SYT13, THBS4, TTYH1, TUBB4A]
GO:0030165	PDZ domain binding	0.000733926	0.00631176	7.6087	7	[DLG4, DTNA, FZD2, FZD7, GRASP, GRIK5, TMEM88]
GO:0031690	adrenergic receptor binding	0.00335806	0.016044	15.7895	3	[APLP1, DLG4, UCHL1]
GO:0042056	chemoattractant activity	0.0233424	0.0456238	7.89474	3	[LGALS3, NTF3, WNT5A]
GO:0043028	cysteine-type endopeptidase regulator activity involved in apoptotic process	0.00643675	0.01977	8.69565	4	[FOXL2, LEF1, NGF, NLRP1]
GO:0043395	heparan sulfate proteoglycan binding	0.00585158	0.0193552	13.0435	3	[GPC2, GPC3, GPC4]
GO:0008083	growth factor activity	0.000460921	0.0049549	5.88235	10	[BMP6, BMP7, FGF9, GDF11, IGF2, INHA, KCNK3, NGF, NTF3, THBS4]
GO:0005160	transforming growth factor beta receptor binding	0.000133106	0.00286178	12.2449	6	[BAMBI, BMP6, BMP7, GDF11, INHA, RASL11B]
GO:0001664	G-protein coupled receptor binding	0.00265996	0.0163397	4.16667	12	[APLP1, BAMBI, DLG4, FYN, FZD7, GNAI1, REEP2, S100A14, UCHL1, WLS, WNT5A, WNT6]
GO:0005109	frizzled binding	0.00354343	0.0152367	10.2564	4	[BAMBI, FZD7, WNT5A, WNT6]
GO:0017147	Wnt-protein binding	0.000234153	0.00335619	14.2857	5	[FZD2, FZD7, LRP4, SMO, WLS]
GO:0042813	Wnt-activated receptor activity	0.00585158	0.0193552	13.0435	3	[FZD2, FZD7, LRP4]
GO:0015079	potassium ion transmembrane transporter activity	0.0051312	0.0200583	4.90798	8	[ATP1B2, GRIK5, HPN, KCNG1, KCNH3, KCNIP1, KCNJ12, KCNK3]
GO:0005267	potassium channel activity	0.00527462	0.0189007	5.38462	7	[GRIK5, HPN, KCNG1, KCNH3, KCNIP1, KCNJ12, KCNK3]
GO:0098782	mechanosensitived potassium channel activity	0.0110621	0.0317113	5.21739	6	[GRIK5, HPN, KCNG1, KCNH3, KCNJ12, KCNK3]
GO:0019210	kinase inhibitor activity	0.0250983	0.0469228	4.90196	5	[CDKN1C, FLRT3, MAPK8IP1, PKIA, PRKAR2B]
GO:0004860	protein kinase inhibitor activity	0.0215428	0.0463169	5.10204	5	[CDKN1C, FLRT3, MAPK8IP1, PKIA, PRKAR2B]
GO:0030291	protein serine/threonine kinase inhibitor activity	0.017356	0.0392794	8.82353	3	[CDKN1C, PKIA, PRKAR2B]
GO:0017134	fibroblast growth factor binding	0.00585158	0.0193552	13.0435	3	[FGFR1, FGFR3, S100A13]
GO:0004713	protein tyrosine kinase activity	0.0147133	0.0351483	4.08163	8	[COLEC11, EFNB3, FGF9, FGFR1, FGFR3, FYN, PKDCC, TYRO3]
GO:0019199	transmembrane receptor protein kinase activity	0.011732	0.0315299	5.95238	5	[EFNB3, FGFR1, FGFR3, LTBP4, TYRO3]
GO:0004714	transmembrane receptor protein tyrosine kinase activity	0.022141	0.0453363	6.06061	4	[EFNB3, FGFR1, FGFR3, TYRO3]
