# Supplementary material for: Identification of clinical trait–related lncRNA and mRNA biomarkers with weighted gene co-expression network analysis as useful tool for personalized medicine in ovarian cancer
Source: EPMA J. 2019 Jul 19;10(3):273–90. doi: 10.1007/s13167-019-00175-0 (PMC6695468; doi:10.1007/s13167-019-00175-0)
Supplement: Supplementary file 8 — (XLSX 39 kb) [file 13167_2019_175_MOESM8_ESM.xlsx]

## Sheet: ClueGO Results
Supplementary table 8: Molecular functions (MF) that were involved in mRNAs in mRNA-based yellow co-expression module.
GOID	GOTerm	Term PValue	Term PValue Corrected with Benjamini-Hochberg	% Associated Genes	Nr. Genes	Associated Genes Found
GO:0032281	AMPA glutamate receptor complex	0.0133207	0.0239773	10	3	[CPT1C, DLG4, OLFM2]
GO:0032279	asymmetric synapse	9.44397e-06	8.49957e-05	6.41026	15	[ADD2, CDH2, DLG4, DLGAP3, FYN, GRIK5, LRP4, MAP1B, MAP2, MPP2, NEURL1, PLCB4, PSD, SYT11, TMEM108]
GO:0030424	axon	0.000208923	0.00107446	4.22222	19	[CPT1C, CYP17A1, DLG4, DTNA, FLRT3, GJC2, GRIK5, KIF1A, MAG, MAPK8IP1, MGARP, MPP2, SEMA6A, SNAP25, SV2A, SYT11, TMEM108, TUBB4A, UCHL1]
GO:0030424	axon	0.000208923	0.00107446	4.22222	19	[CPT1C, CYP17A1, DLG4, DTNA, FLRT3, GJC2, GRIK5, KIF1A, MAG, MAPK8IP1, MGARP, MPP2, SEMA6A, SNAP25, SV2A, SYT11, TMEM108, TUBB4A, UCHL1]
GO:1904115	axon cytoplasm	0.00513267	0.0123184	9.52381	4	[KIF1A, MGARP, TMEM108, UCHL1]
GO:0033267	axon part	6.89988e-06	0.000124198	7	14	[DLG4, FLRT3, GJC2, GRIK5, KIF1A, MAG, MAPK8IP1, MGARP, MPP2, SV2A, SYT11, TMEM108, TUBB4A, UCHL1]
GO:0033267	axon part	6.89988e-06	0.000124198	7	14	[DLG4, FLRT3, GJC2, GRIK5, KIF1A, MAG, MAPK8IP1, MGARP, MPP2, SV2A, SYT11, TMEM108, TUBB4A, UCHL1]
GO:0005604	basement membrane	0.00594544	0.0129719	6.12245	6	[APLP1, FGF9, LAMA1, LAMA2, P3H2, THBS4]
GO:0034703	cation channel complex	0.00417968	0.0107477	4.5045	10	[CACNA2D2, CPT1C, DLG4, GRIK5, KCNG1, KCNIP1, MPP2, NANOS1, OLFM2, SNAP25]
GO:0044297	cell body	0.000225197	0.00101339	4.0146	22	[ASTN1, CPNE1, CYBA, CYP17A1, GJC2, GRIK5, HPN, INHA, KIF1A, LRP4, MAP2, MAPK8IP1, NEURL1, NLRP1, PAM, PRKAR2B, S100A5, STAR, SV2A, SYT11, TUBB4A, UCHL1]
GO:0005581	collagen trimer	0.0158072	0.0258664	5.68182	5	[C1QL4, COL26A1, COL9A3, COLEC11, EMID1]
GO:0098562	cytoplasmic side of membrane	0.00757123	0.0147332	4.39024	9	[DLG4, DTNA, FYN, GNAI1, GNG4, KCNIP1, PGM5, S100A6, SNAP25]
GO:0009898	cytoplasmic side of plasma membrane	0.00365135	0.0101114	4.91803	9	[DLG4, DTNA, FYN, GNAI1, GNG4, KCNIP1, PGM5, S100A6, SNAP25]
GO:0030425	dendrite	1.56941e-05	0.000112998	4.40367	24	[CPT1C, CYBA, DLG4, FBXO2, FYN, GRIK5, KCNIP1, KIF1A, LAMA2, LRP4, MAGEE1, MAP1B, MAP2, MAPK8IP1, MPP2, NANOS1, NEURL1, PLCB4, PRKAR2B, PSD, SV2A, SYT11, TMEM108, WLS]
GO:0030425	dendrite	1.56941e-05	0.000112998	4.40367	24	[CPT1C, CYBA, DLG4, FBXO2, FYN, GRIK5, KCNIP1, KIF1A, LAMA2, LRP4, MAGEE1, MAP1B, MAP2, MAPK8IP1, MPP2, NANOS1, NEURL1, PLCB4, PRKAR2B, PSD, SV2A, SYT11, TMEM108, WLS]
GO:0032839	dendrite cytoplasm	0.0110136	0.0208679	10.7143	3	[DLG4, GRIK5, WLS]
GO:0043198	dendritic shaft	0.0306115	0.0459172	7.31707	3	[MAP2, MPP2, PRKAR2B]
GO:0043197	dendritic spine	0.000224517	0.00107768	6.62252	10	[DLG4, FBXO2, LAMA2, MAP1B, MPP2, NANOS1, NEURL1, PRKAR2B, PSD, SYT11]
GO:0030666	endocytic vesicle membrane	0.0322292	0.0473573	3.8674	7	[CYBA, DLG4, FZD2, SMO, WLS, WNT5A, WNT6]
GO:0031012	extracellular matrix	0.000164732	0.00107825	3.97237	23	[ALPL, APLP1, BMP7, CDH2, COL26A1, COL9A3, EMID1, FBN2, FBN3, FGF9, FLRT3, GPC2, GPC3, GPC4, LAMA1, LAMA2, LGALS3, LRRN1, LTBP4, P3H2, THBS4, WNT5A, WNT6]
GO:0044420	extracellular matrix component	0.005419	0.0125861	5.51181	7	[APLP1, FBN2, FGF9, LAMA1, LAMA2, P3H2, THBS4]
GO:0031234	extrinsic component of cytoplasmic side of plasma membrane	0.000724353	0.00274492	6.89655	8	[DLG4, DTNA, FYN, GNAI1, GNG4, KCNIP1, S100A6, SNAP25]
GO:0031234	extrinsic component of cytoplasmic side of plasma membrane	0.000724353	0.00274492	6.89655	8	[DLG4, DTNA, FYN, GNAI1, GNG4, KCNIP1, S100A6, SNAP25]
GO:0019898	extrinsic component of membrane	0.00300108	0.00900323	4.22535	12	[CDH2, CNTFR, DLG4, DTNA, FYN, GFRA3, GNAI1, GNG4, KCNIP1, PSD, S100A6, SNAP25]
GO:0019897	extrinsic component of plasma membrane	0.00197686	0.00646971	5.38922	9	[CDH2, DLG4, DTNA, FYN, GNAI1, GNG4, KCNIP1, S100A6, SNAP25]
GO:0005796	Golgi lumen	0.00198316	0.00620815	6.60377	7	[F10, GPC2, GPC3, GPC4, NGF, WNT5A, WNT6]
GO:0034702	ion channel complex	0.00464586	0.0115345	4	12	[ANO2, CACNA2D2, CPT1C, DLG4, GRIK5, KCNG1, KCNIP1, MPP2, NANOS1, OLFM2, SNAP25, TTYH1]
GO:0008328	ionotropic glutamate receptor complex	0.00155642	0.00560312	9.80392	5	[CPT1C, DLG4, GRIK5, MPP2, OLFM2]
GO:0044304	main axon	0.00584405	0.0131491	7.24638	5	[DLG4, GJC2, MAG, MPP2, TUBB4A]
GO:0044304	main axon	0.00584405	0.0131491	7.24638	5	[DLG4, GJC2, MAG, MPP2, TUBB4A]
GO:0098857	membrane microdomain	0.0149137	0.0249718	3.53982	12	[ADD2, CDH2, CLIP3, DLL1, FYN, GNAI1, LRP4, MAG, NANOS1, PRKAR2B, SMO, TUBA1A]
GO:0045121	membrane raft	0.0147191	0.0252327	3.5503	12	[ADD2, CDH2, CLIP3, DLL1, FYN, GNAI1, LRP4, MAG, NANOS1, PRKAR2B, SMO, TUBA1A]
GO:0043209	myelin sheath	0.0322292	0.0473573	3.8674	7	[ASS1, GJC2, MAG, SNAP25, TUBA1A, TUBB4A, UCHL1]
GO:0097458	neuron part	1.39981e-06	3.35955e-05	3.38421	51	[ADD2, ASTN1, CAMK1G, CDH2, CIB2, CPNE1, CPT1C, CYBA, CYP17A1, DLG4, DLGAP3, DTNA, FBXO2, FLRT3, FYN, GJC2, GRIK5, HPN, INHA, KCNIP1, KIF1A, LAMA2, LRP4, MAG, MAGEE1, MAP1B, MAP2, MAPK8IP1, MGARP, MPP2, NANOS1, NDRG2, NEURL1, NLRP1, NRXN2, PAM, PLCB4, PRKAR2B, PSD, S100A1, S100A5, SEMA6A, SNAP25, STAR, SV2A, SYT11, SYT13, TMEM108, TUBB4A, UCHL1, WLS]
GO:0097458	neuron part	1.39981e-06	3.35955e-05	3.38421	51	[ADD2, ASTN1, CAMK1G, CDH2, CIB2, CPNE1, CPT1C, CYBA, CYP17A1, DLG4, DLGAP3, DTNA, FBXO2, FLRT3, FYN, GJC2, GRIK5, HPN, INHA, KCNIP1, KIF1A, LAMA2, LRP4, MAG, MAGEE1, MAP1B, MAP2, MAPK8IP1, MGARP, MPP2, NANOS1, NDRG2, NEURL1, NLRP1, NRXN2, PAM, PLCB4, PRKAR2B, PSD, S100A1, S100A5, SEMA6A, SNAP25, STAR, SV2A, SYT11, SYT13, TMEM108, TUBB4A, UCHL1, WLS]
GO:0043005	neuron projection	1.00577e-05	8.04616e-05	3.43671	41	[CAMK1G, CIB2, CPT1C, CYBA, CYP17A1, DLG4, DTNA, FBXO2, FLRT3, FYN, GJC2, GRIK5, INHA, KCNIP1, KIF1A, LAMA2, LRP4, MAG, MAGEE1, MAP1B, MAP2, MAPK8IP1, MGARP, MPP2, NANOS1, NDRG2, NEURL1, PAM, PLCB4, PRKAR2B, PSD, S100A1, SEMA6A, SNAP25, STAR, SV2A, SYT11, TMEM108, TUBB4A, UCHL1, WLS]
GO:0043005	neuron projection	1.00577e-05	8.04616e-05	3.43671	41	[CAMK1G, CIB2, CPT1C, CYBA, CYP17A1, DLG4, DTNA, FBXO2, FLRT3, FYN, GJC2, GRIK5, INHA, KCNIP1, KIF1A, LAMA2, LRP4, MAG, MAGEE1, MAP1B, MAP2, MAPK8IP1, MGARP, MPP2, NANOS1, NDRG2, NEURL1, PAM, PLCB4, PRKAR2B, PSD, S100A1, SEMA6A, SNAP25, STAR, SV2A, SYT11, TMEM108, TUBB4A, UCHL1, WLS]
GO:0043005	neuron projection	1.00577e-05	8.04616e-05	3.43671	41	[CAMK1G, CIB2, CPT1C, CYBA, CYP17A1, DLG4, DTNA, FBXO2, FLRT3, FYN, GJC2, GRIK5, INHA, KCNIP1, KIF1A, LAMA2, LRP4, MAG, MAGEE1, MAP1B, MAP2, MAPK8IP1, MGARP, MPP2, NANOS1, NDRG2, NEURL1, PAM, PLCB4, PRKAR2B, PSD, S100A1, SEMA6A, SNAP25, STAR, SV2A, SYT11, TMEM108, TUBB4A, UCHL1, WLS]
GO:0120111	neuron projection cytoplasm	0.000177289	0.00098191	9.85915	7	[DLG4, GRIK5, KIF1A, MGARP, TMEM108, UCHL1, WLS]
GO:0044309	neuron spine	0.000263241	0.0011149	6.49351	10	[DLG4, FBXO2, LAMA2, MAP1B, MPP2, NANOS1, NEURL1, PRKAR2B, PSD, SYT11]
GO:0043025	neuronal cell body	0.00017492	0.00104952	4.158	20	[ASTN1, CPNE1, CYBA, CYP17A1, GJC2, GRIK5, HPN, INHA, KIF1A, LRP4, MAP2, NEURL1, NLRP1, PAM, PRKAR2B, S100A5, STAR, SV2A, TUBB4A, UCHL1]
GO:0098878	neurotransmitter receptor complex	0.0018507	0.00634525	9.43396	5	[CPT1C, DLG4, GRIK5, MPP2, OLFM2]
GO:0048471	perinuclear region of cytoplasm	0.00603244	0.0127746	3.11615	22	[APLP1, CAPN6, CYBA, EML1, FYN, GRASP, ITM2C, MAGEE1, MAPK8IP1, NANOS1, NDRG2, NEURL1, ODC1, PAM, PRKAR2B, S100A13, S100A14, S100A6, SLC2A10, SNAP25, SPINK5, SYT11]
GO:0032838	plasma membrane bounded cell projection cytoplasm	0.0140912	0.0247454	4.2328	8	[DLG4, GRIK5, KIF1A, MGARP, TMEM108, TUBB4A, UCHL1, WLS]
GO:0098797	plasma membrane protein complex	0.0121182	0.022372	3.84615	10	[C7, CDH2, GJA4, GJC2, GNAI1, GNG4, INHA, LRP4, MAGEE1, PGM5]
GO:0098794	postsynapse	8.38189e-07	3.01748e-05	5.22876	24	[ADD2, CDH2, DLG4, DLGAP3, FBXO2, FYN, GRASP, GRIK5, KIF1A, LAMA2, LRP4, MAGEE1, MAP1B, MAP2, MPP2, NANOS1, NEURL1, PLCB4, PRKAR2B, PSD, SNAP25, SYT11, TMEM108, ZC4H2]
GO:0098794	postsynapse	8.38189e-07	3.01748e-05	5.22876	24	[ADD2, CDH2, DLG4, DLGAP3, FBXO2, FYN, GRASP, GRIK5, KIF1A, LAMA2, LRP4, MAGEE1, MAP1B, MAP2, MPP2, NANOS1, NEURL1, PLCB4, PRKAR2B, PSD, SNAP25, SYT11, TMEM108, ZC4H2]
GO:0014069	postsynaptic density	7.2839e-06	8.74069e-05	6.55022	15	[ADD2, CDH2, DLG4, DLGAP3, FYN, GRIK5, LRP4, MAP1B, MAP2, MPP2, NEURL1, PLCB4, PSD, SYT11, TMEM108]
GO:0045211	postsynaptic membrane	0.0214778	0.0336174	3.68852	9	[DLG4, DLGAP3, GRASP, GRIK5, MAGEE1, MPP2, NEURL1, TMEM108, ZC4H2]
GO:0099572	postsynaptic specialization	7.67683e-06	7.89617e-05	6.52174	15	[ADD2, CDH2, DLG4, DLGAP3, FYN, GRIK5, LRP4, MAP1B, MAP2, MPP2, NEURL1, PLCB4, PSD, SYT11, TMEM108]
GO:0034705	potassium channel complex	0.00655079	0.0134759	6	6	[DLG4, GRIK5, KCNG1, KCNIP1, MPP2, SNAP25]
GO:0005578	proteinaceous extracellular matrix	6.90692e-06	9.94596e-05	5.2356	20	[ALPL, APLP1, COL26A1, COL9A3, EMID1, FBN2, FBN3, FGF9, FLRT3, GPC2, GPC3, GPC4, LAMA1, LAMA2, LRRN1, LTBP4, P3H2, THBS4, WNT5A, WNT6]
GO:0042383	sarcolemma	0.0196528	0.0314444	4.72441	6	[CDH2, CIB2, DTNA, LAMA2, NANOS1, PGM5]
GO:0016528	sarcoplasm	0.00698896	0.0139779	6.94444	5	[CLEC18B, NANOS1, P3H2, S100A1, THBS4]
GO:0016529	sarcoplasmic reticulum	0.00396164	0.0105644	7.93651	5	[CLEC18B, NANOS1, P3H2, S100A1, THBS4]
GO:0036477	somatodendritic compartment	5.63046e-09	4.05393e-07	4.84928	37	[ASTN1, CPNE1, CPT1C, CYBA, CYP17A1, DLG4, FBXO2, FYN, GJC2, GRIK5, HPN, INHA, KCNIP1, KIF1A, LAMA2, LRP4, MAGEE1, MAP1B, MAP2, MAPK8IP1, MPP2, NANOS1, NEURL1, NLRP1, PAM, PLCB4, PRKAR2B, PSD, S100A5, SNAP25, STAR, SV2A, SYT11, TMEM108, TUBB4A, UCHL1, WLS]
GO:0036477	somatodendritic compartment	5.63046e-09	4.05393e-07	4.84928	37	[ASTN1, CPNE1, CPT1C, CYBA, CYP17A1, DLG4, FBXO2, FYN, GJC2, GRIK5, HPN, INHA, KCNIP1, KIF1A, LAMA2, LRP4, MAGEE1, MAP1B, MAP2, MAPK8IP1, MPP2, NANOS1, NEURL1, NLRP1, PAM, PLCB4, PRKAR2B, PSD, S100A5, SNAP25, STAR, SV2A, SYT11, TMEM108, TUBB4A, UCHL1, WLS]
GO:0097060	synaptic membrane	0.000325871	0.00130349	4.6875	15	[CPNE1, DLG4, DLGAP3, FLRT3, GRASP, GRIK5, LRP4, MAGEE1, MPP2, NEURL1, OLFM2, SNAP25, SYT11, TMEM108, ZC4H2]
GO:1902495	transmembrane transporter complex	0.00336404	0.00968844	3.98773	13	[ANO2, ATP1B2, CACNA2D2, CPT1C, DLG4, GRIK5, KCNG1, KCNIP1, MPP2, NANOS1, OLFM2, SNAP25, TTYH1]
GO:0008076	voltage-gated potassium channel complex	0.0221798	0.0339776	5.20833	5	[DLG4, KCNG1, KCNIP1, MPP2, SNAP25]
GO:0008076	voltage-gated potassium channel complex	0.0221798	0.0339776	5.20833	5	[DLG4, KCNG1, KCNIP1, MPP2, SNAP25]
