# Supplementary material for: Identification of clinical trait–related lncRNA and mRNA biomarkers with weighted gene co-expression network analysis as useful tool for personalized medicine in ovarian cancer
Source: EPMA J. 2019 Jul 19;10(3):273–90. doi: 10.1007/s13167-019-00175-0 (PMC6695468; doi:10.1007/s13167-019-00175-0)
Supplement: Supplementary file 9 — (XLSX 79 kb) [file 13167_2019_175_MOESM9_ESM.xlsx]

## Sheet: ClueGO Results
Supplementary table 9: Biological process (BP) that were involved in mRNAs in mRNA-based yellow co-expression module. Note: different color represents different functional cluster.
GOID	GOTerm	Term PValue	Term PValue Corrected with Benjamini-Hochberg	% Associated Genes	Nr. Genes	Associated Genes Found
GO:0001655	urogenital system development	9.67868e-07	1.17904e-05	5.81395	20	[BMP6, BMP7, CDKN1C, DACT2, DLL1, FGFR1, GDF11, GPC3, LHX1, LRP4, NOG, ODC1, PLAG1, RGN, SMO, SOX4, STRA6, TCF21, WNT5A, WNT6]
GO:0035270	endocrine system development	0.000410611	0.000809146	6.56934	9	[BMP6, CDKN1C, DLL1, NOG, NR5A1, SMO, SOX4, STRA6, WNT5A]
GO:0061138	morphogenesis of a branching epithelium	0.000361602	0.000723204	5.64103	11	[BMP7, FGFR1, GPC3, LEF1, LHX1, MYCN, NOG, SMO, TCF21, WNT5A, WNT6]
GO:0072001	renal system development	5.03775e-07	7.50065e-06	6.33333	19	[BMP6, BMP7, CDKN1C, DACT2, DLL1, FGFR1, GDF11, GPC3, LHX1, LRP4, NOG, ODC1, RGN, SMO, SOX4, STRA6, TCF21, WNT5A, WNT6]
GO:0001822	kidney development	9.51549e-07	1.27508e-05	6.36042	18	[BMP6, BMP7, CDKN1C, DACT2, DLL1, FGFR1, GDF11, GPC3, LHX1, LRP4, NOG, ODC1, RGN, SMO, SOX4, STRA6, TCF21, WNT6]
GO:0072006	nephron development	0.00307448	0.00396134	5.36913	8	[BMP7, DLL1, GPC3, LHX1, NOG, SMO, TCF21, WNT6]
GO:0060993	kidney morphogenesis	0.00021195	0.000579619	8.08081	8	[BMP7, GPC3, LHX1, NOG, SMO, SOX4, TCF21, WNT6]
GO:0001823	mesonephros development	9.5974e-05	0.000401891	7.9646	9	[BMP7, FGFR1, GDF11, GPC3, LHX1, NOG, SMO, TCF21, WNT6]
GO:0072073	kidney epithelium development	0.000206247	0.000588024	6.53595	10	[BMP7, DLL1, FGFR1, GDF11, GPC3, LHX1, NOG, SMO, TCF21, WNT6]
GO:0072164	mesonephric tubule development	6.748e-05	0.000301411	8.33333	9	[BMP7, FGFR1, GDF11, GPC3, LHX1, NOG, SMO, TCF21, WNT6]
GO:0072163	mesonephric epithelium development	6.748e-05	0.000301411	8.33333	9	[BMP7, FGFR1, GDF11, GPC3, LHX1, NOG, SMO, TCF21, WNT6]
GO:0001657	ureteric bud development	6.27368e-05	0.000289887	8.41121	9	[BMP7, FGFR1, GDF11, GPC3, LHX1, NOG, SMO, TCF21, WNT6]
GO:0009798	axis specification	0.00013711	0.000483494	8.60215	8	[DLL1, GPC3, LHX1, LRP4, SMO, WLS, WNT5A, WNT6]
GO:0061326	renal tubule development	0.00138876	0.00213901	6.86275	7	[DLL1, GPC3, LHX1, NOG, SMO, TCF21, WNT6]
GO:0072006	nephron development	0.00307448	0.00396134	5.36913	8	[BMP7, DLL1, GPC3, LHX1, NOG, SMO, TCF21, WNT6]
GO:0098773	skin epidermis development	0.00390112	0.00470946	6.52174	6	[CDH3, DLL1, LRP4, SMO, SPINK5, WNT5A]
GO:0061333	renal tubule morphogenesis	0.00247627	0.00335172	7.14286	6	[GPC3, LHX1, NOG, SMO, TCF21, WNT6]
GO:0072009	nephron epithelium development	0.00349673	0.00437908	5.83333	7	[DLL1, GPC3, LHX1, NOG, SMO, TCF21, WNT6]
GO:0072088	nephron epithelium morphogenesis	0.00219139	0.00302728	7.31707	6	[GPC3, LHX1, NOG, SMO, TCF21, WNT6]
GO:0072080	nephron tubule development	0.0012373	0.00199757	7	7	[DLL1, GPC3, LHX1, NOG, SMO, TCF21, WNT6]
GO:0072078	nephron tubule morphogenesis	0.00193196	0.00275406	7.5	6	[GPC3, LHX1, NOG, SMO, TCF21, WNT6]
GO:0072171	mesonephric tubule morphogenesis	0.00111897	0.00187427	8.33333	6	[GPC3, LHX1, NOG, SMO, TCF21, WNT6]
GO:0001658	branching involved in ureteric bud morphogenesis	0.000598316	0.00105493	9.375	6	[GPC3, LHX1, NOG, SMO, TCF21, WNT6]
GO:0060675	ureteric bud morphogenesis	0.000964763	0.00163643	8.57143	6	[GPC3, LHX1, NOG, SMO, TCF21, WNT6]
GO:0060688	regulation of morphogenesis of a branching structure	0.000421773	0.000819095	10	6	[BMP7, FGFR1, LHX1, NOG, SMO, WNT5A]
GO:0048332	mesoderm morphogenesis	0.000216429	0.000580031	9.33333	7	[BMP7, FGFR1, HMGA2, LEF1, NOG, WLS, WNT5A]
GO:0061138	morphogenesis of a branching epithelium	0.000361602	0.000723204	5.64103	11	[BMP7, FGFR1, GPC3, LEF1, LHX1, MYCN, NOG, SMO, TCF21, WNT5A, WNT6]
GO:0001704	formation of primary germ layer	0.000233851	0.000602615	7.08661	9	[BMP7, FGFR1, FZD7, HMGA2, LEF1, LHX1, NOG, WLS, WNT5A]
GO:0035113	embryonic appendage morphogenesis	9.83034e-06	8.23291e-05	8.39695	11	[BMP7, FBN2, FGF9, FGFR1, GPC3, LEF1, LRP4, MYCN, NOG, TBX2, WNT5A]
GO:0051216	cartilage development	0.000289571	0.000669009	5.78947	11	[BMP6, BMP7, CYTL1, FGF9, FGFR1, FGFR3, HMGA2, MYCN, NOG, PKDCC, WNT5A]
GO:0060485	mesenchyme development	4.15183e-06	4.27958e-05	6.32411	16	[BAMBI, BMP7, FGF9, FGFR1, GATA4, HMGA2, HPN, LEF1, LOXL3, NOG, SMO, TBX2, TCF21, TEAD2, WNT5A, ZNF703]
GO:0048762	mesenchymal cell differentiation	8.68429e-05	0.000375385	6.15385	12	[BAMBI, BMP7, FGFR1, HMGA2, HPN, LEF1, LOXL3, NOG, SMO, TCF21, WNT5A, ZNF703]
GO:0072132	mesenchyme morphogenesis	0.000121681	0.000452925	12.5	6	[BMP7, FGFR1, LEF1, NOG, TBX2, WNT5A]
GO:0001707	mesoderm formation	0.000182641	0.000569161	9.58904	7	[BMP7, FGFR1, HMGA2, LEF1, NOG, WLS, WNT5A]
GO:0030326	embryonic limb morphogenesis	9.83034e-06	8.23291e-05	8.39695	11	[BMP7, FBN2, FGF9, FGFR1, GPC3, LEF1, LRP4, MYCN, NOG, TBX2, WNT5A]
GO:0001837	epithelial to mesenchymal transition	0.000329972	0.000690879	6.76692	9	[BAMBI, BMP7, HMGA2, HPN, LEF1, LOXL3, NOG, WNT5A, ZNF703]
GO:0010717	regulation of epithelial to mesenchymal transition	0.00205859	0.00287345	7.40741	6	[BAMBI, BMP7, HPN, LEF1, NOG, ZNF703]
GO:0010464	regulation of mesenchymal cell proliferation	0.000356071	0.000722933	13.1579	5	[FGF9, FGFR1, MYCN, SMO, WNT5A]
GO:0045682	regulation of epidermis development	0.00247627	0.00335172	7.14286	6	[CDH3, DLL1, H2AFY2, MYCN, SMO, WNT5A]
GO:0060688	regulation of morphogenesis of a branching structure	0.000421773	0.000819095	10	6	[BMP7, FGFR1, LHX1, NOG, SMO, WNT5A]
GO:0002053	positive regulation of mesenchymal cell proliferation	0.000112421	0.000430411	16.6667	5	[FGF9, FGFR1, MYCN, SMO, WNT5A]
GO:0035270	endocrine system development	0.000410611	0.000809146	6.56934	9	[BMP6, CDKN1C, DLL1, NOG, NR5A1, SMO, SOX4, STRA6, WNT5A]
GO:0031016	pancreas development	0.000468894	0.000884954	8.23529	7	[BMP6, DLL1, GDF11, SMO, SOX4, WLS, WNT5A]
GO:0031018	endocrine pancreas development	0.00153213	0.0023068	9.61539	5	[BMP6, DLL1, SMO, SOX4, WNT5A]
GO:0002065	columnar/cuboidal epithelial cell differentiation	1.0562e-05	8.32534e-05	9.25926	10	[BMP6, CDH2, DLL1, FGFR1, GATA4, LEF1, MYCN, SMO, SOX4, WNT5A]
GO:0035050	embryonic heart tube development	0.000255086	0.000632991	9.09091	7	[DLL1, GATA4, NDRG4, SMO, TBX2, TEAD2, WNT5A]
GO:0002066	columnar/cuboidal epithelial cell development	0.00181585	0.00267389	9.25926	5	[BMP6, DLL1, FGFR1, SMO, WNT5A]
GO:0003143	embryonic heart tube morphogenesis	9.61653e-05	0.00039049	10.6061	7	[DLL1, GATA4, NDRG4, SMO, TBX2, TEAD2, WNT5A]
GO:0048738	cardiac muscle tissue development	0.000507931	0.000945316	5.41872	11	[BMP7, DLL1, FGF9, FGFR1, FZD7, GATA4, NDRG4, NOG, TBX2, TNNI1, WNT5A]
GO:0060411	cardiac septum morphogenesis	1.57566e-05	0.000111126	11.5942	8	[BMP7, FZD2, GATA4, NOG, SMO, SOX4, TBX2, WNT5A]
GO:0098773	skin epidermis development	0.00390112	0.00470946	6.52174	6	[CDH3, DLL1, LRP4, SMO, SPINK5, WNT5A]
GO:0003230	cardiac atrium development	0.000274622	0.000657131	13.8889	5	[GATA4, NOG, SMO, SOX4, WNT5A]
GO:0003209	cardiac atrium morphogenesis	0.000154695	0.000518228	15.625	5	[GATA4, NOG, SMO, SOX4, WNT5A]
GO:0061371	determination of heart left/right asymmetry	0.000705711	0.00121237	9.09091	6	[DLL1, GATA4, NDRG4, SMO, TBX2, WNT5A]
GO:0001947	heart looping	0.000421773	0.000819095	10	6	[DLL1, GATA4, NDRG4, SMO, TBX2, WNT5A]
GO:0035239	tube morphogenesis	9.73908e-06	8.70024e-05	5.17711	19	[BMP7, DLL1, FZD2, GATA4, GPC3, LEF1, LHX1, MYCN, NDRG4, NOG, RBPMS2, SMO, SOX4, STRA6, TBX2, TCF21, TEAD2, WNT5A, WNT6]
GO:0048598	embryonic morphogenesis	5.40366e-09	7.2409e-07	5.25452	32	[BMP7, CDKN1C, DLL1, FBN2, FGF9, FGFR1, FLRT3, FOXL2, FZD2, FZD7, GATA4, GPC3, HMGA2, HPN, IGF2, LEF1, LHX1, LRP4, MYCN, NDRG4, NOG, RBPMS2, SMO, SOBP, SOX4, STRA6, TBX2, TCF21, TEAD2, WLS, WNT5A, WNT6]
GO:0061138	morphogenesis of a branching epithelium	0.000361602	0.000723204	5.64103	11	[BMP7, FGFR1, GPC3, LEF1, LHX1, MYCN, NOG, SMO, TCF21, WNT5A, WNT6]
GO:0048568	embryonic organ development	7.88617e-08	2.64187e-06	5.61798	25	[BMP7, CDKN1C, DLL1, FBN2, FGF9, FGFR1, FOXL2, FZD2, GATA4, HPN, IGF2, LEF1, LHX1, MYCN, NDRG4, NOG, PKDCC, RBPMS2, SMO, SOBP, STRA6, TBX2, TCF21, TEAD2, WNT5A]
GO:0060562	epithelial tube morphogenesis	3.06391e-05	0.00018662	5.15152	17	[BMP7, DLL1, FZD2, GATA4, GPC3, LEF1, LHX1, MYCN, NDRG4, NOG, SMO, SOX4, TBX2, TCF21, TEAD2, WNT5A, WNT6]
GO:0003205	cardiac chamber development	0.000343487	0.000708112	6.13497	10	[BMP7, FZD2, GATA4, NOG, SMO, SOX4, STRA6, TBX2, TNNI1, WNT5A]
GO:0003279	cardiac septum development	3.9775e-05	0.000231733	8.91089	9	[BMP7, FZD2, GATA4, NOG, SMO, SOX4, STRA6, TBX2, WNT5A]
GO:0003206	cardiac chamber morphogenesis	0.000233851	0.000602615	7.08661	9	[BMP7, FZD2, GATA4, NOG, SMO, SOX4, TBX2, TNNI1, WNT5A]
GO:0035050	embryonic heart tube development	0.000255086	0.000632991	9.09091	7	[DLL1, GATA4, NDRG4, SMO, TBX2, TEAD2, WNT5A]
GO:0048562	embryonic organ morphogenesis	1.58151e-08	1.05961e-06	7.14286	21	[BMP7, DLL1, FBN2, FGF9, FGFR1, FOXL2, FZD2, GATA4, HPN, LHX1, MYCN, NDRG4, NOG, RBPMS2, SMO, SOBP, STRA6, TBX2, TCF21, TEAD2, WNT5A]
GO:0048754	branching morphogenesis of an epithelial tube	0.000296052	0.000672389	6.25	10	[BMP7, GPC3, LEF1, LHX1, MYCN, NOG, SMO, TCF21, WNT5A, WNT6]
GO:0061326	renal tubule development	0.00138876	0.00213901	6.86275	7	[DLL1, GPC3, LHX1, NOG, SMO, TCF21, WNT6]
GO:0072175	epithelial tube formation	0.00774188	0.00836623	5.03597	7	[BMP7, FZD2, NOG, SOX4, TEAD2, WNT5A, WNT6]
GO:0072006	nephron development	0.00307448	0.00396134	5.36913	8	[BMP7, DLL1, GPC3, LHX1, NOG, SMO, TCF21, WNT6]
GO:0003143	embryonic heart tube morphogenesis	9.61653e-05	0.00039049	10.6061	7	[DLL1, GATA4, NDRG4, SMO, TBX2, TEAD2, WNT5A]
GO:0060411	cardiac septum morphogenesis	1.57566e-05	0.000111126	11.5942	8	[BMP7, FZD2, GATA4, NOG, SMO, SOX4, TBX2, WNT5A]
GO:0060993	kidney morphogenesis	0.00021195	0.000579619	8.08081	8	[BMP7, GPC3, LHX1, NOG, SMO, SOX4, TCF21, WNT6]
GO:0072028	nephron morphogenesis	0.000436246	0.0008351	8.33333	7	[BMP7, GPC3, LHX1, NOG, SMO, TCF21, WNT6]
GO:0001838	embryonic epithelial tube formation	0.00564624	0.00630497	5.34351	7	[BMP7, FZD2, NOG, SOX4, TEAD2, WNT5A, WNT6]
GO:0072073	kidney epithelium development	0.000206247	0.000588024	6.53595	10	[BMP7, DLL1, FGFR1, GDF11, GPC3, LHX1, NOG, SMO, TCF21, WNT6]
GO:0072009	nephron epithelium development	0.00349673	0.00437908	5.83333	7	[DLL1, GPC3, LHX1, NOG, SMO, TCF21, WNT6]
GO:0072080	nephron tubule development	0.0012373	0.00199757	7	7	[DLL1, GPC3, LHX1, NOG, SMO, TCF21, WNT6]
GO:0010464	regulation of mesenchymal cell proliferation	0.000356071	0.000722933	13.1579	5	[FGF9, FGFR1, MYCN, SMO, WNT5A]
GO:0046620	regulation of organ growth	0.00433652	0.00514243	6.38298	6	[CACNA2D2, FGF9, FGFR1, NOG, SMO, TBX2]
GO:1901861	regulation of muscle tissue development	0.00541782	0.00615243	5.38462	7	[DLL1, FGF9, FGFR1, FZD7, LEF1, NOG, TBX2]
GO:0002053	positive regulation of mesenchymal cell proliferation	0.000112421	0.000430411	16.6667	5	[FGF9, FGFR1, MYCN, SMO, WNT5A]
GO:0045995	regulation of embryonic development	5.31125e-05	0.000273734	7.69231	10	[BMP7, DLL1, FGFR1, FZD2, FZD7, LAMA1, LAMA2, LHX1, TBX2, WNT5A]
GO:0046622	positive regulation of organ growth	0.00140319	0.00213668	9.80392	5	[CACNA2D2, FGF9, FGFR1, SMO, TBX2]
GO:0035113	embryonic appendage morphogenesis	9.83034e-06	8.23291e-05	8.39695	11	[BMP7, FBN2, FGF9, FGFR1, GPC3, LEF1, LRP4, MYCN, NOG, TBX2, WNT5A]
GO:0060419	heart growth	0.00278813	0.00366284	6.97674	6	[FGF9, FGFR1, GATA4, NDRG4, NOG, TBX2]
GO:0003205	cardiac chamber development	0.000343487	0.000708112	6.13497	10	[BMP7, FZD2, GATA4, NOG, SMO, SOX4, STRA6, TBX2, TNNI1, WNT5A]
GO:0003206	cardiac chamber morphogenesis	0.000233851	0.000602615	7.08661	9	[BMP7, FZD2, GATA4, NOG, SMO, SOX4, TBX2, TNNI1, WNT5A]
GO:0035050	embryonic heart tube development	0.000255086	0.000632991	9.09091	7	[DLL1, GATA4, NDRG4, SMO, TBX2, TEAD2, WNT5A]
GO:0048634	regulation of muscle organ development	0.00612464	0.00672706	5.26316	7	[DLL1, FGF9, FGFR1, FZD7, LEF1, NOG, TBX2]
GO:0055017	cardiac muscle tissue growth	0.00193196	0.00275406	7.5	6	[FGF9, FGFR1, GATA4, NDRG4, NOG, TBX2]
GO:0072132	mesenchyme morphogenesis	0.000121681	0.000452925	12.5	6	[BMP7, FGFR1, LEF1, NOG, TBX2, WNT5A]
GO:0003143	embryonic heart tube morphogenesis	9.61653e-05	0.00039049	10.6061	7	[DLL1, GATA4, NDRG4, SMO, TBX2, TEAD2, WNT5A]
GO:0016202	regulation of striated muscle tissue development	0.00498184	0.00575488	5.46875	7	[DLL1, FGF9, FGFR1, FZD7, LEF1, NOG, TBX2]
GO:0030326	embryonic limb morphogenesis	9.83034e-06	8.23291e-05	8.39695	11	[BMP7, FBN2, FGF9, FGFR1, GPC3, LEF1, LRP4, MYCN, NOG, TBX2, WNT5A]
GO:0048738	cardiac muscle tissue development	0.000507931	0.000945316	5.41872	11	[BMP7, DLL1, FGF9, FGFR1, FZD7, GATA4, NDRG4, NOG, TBX2, TNNI1, WNT5A]
GO:0008543	fibroblast growth factor receptor signaling pathway	0.00882382	0.00931017	5.50459	6	[FGF9, FGFR1, FGFR3, FLRT3, NOG, WNT5A]
GO:0060038	cardiac muscle cell proliferation	0.00153213	0.0023068	9.61539	5	[FGF9, FGFR1, NDRG4, NOG, TBX2]
GO:0061371	determination of heart left/right asymmetry	0.000705711	0.00121237	9.09091	6	[DLL1, GATA4, NDRG4, SMO, TBX2, WNT5A]
GO:0001947	heart looping	0.000421773	0.000819095	10	6	[DLL1, GATA4, NDRG4, SMO, TBX2, WNT5A]
GO:0055024	regulation of cardiac muscle tissue development	0.00138487	0.00215782	8	6	[DLL1, FGF9, FGFR1, FZD7, NOG, TBX2]
GO:0035239	tube morphogenesis	9.73908e-06	8.70024e-05	5.17711	19	[BMP7, DLL1, FZD2, GATA4, GPC3, LEF1, LHX1, MYCN, NDRG4, NOG, RBPMS2, SMO, SOX4, STRA6, TBX2, TCF21, TEAD2, WNT5A, WNT6]
GO:0060688	regulation of morphogenesis of a branching structure	0.000421773	0.000819095	10	6	[BMP7, FGFR1, LHX1, NOG, SMO, WNT5A]
GO:0035270	endocrine system development	0.000410611	0.000809146	6.56934	9	[BMP6, CDKN1C, DLL1, NOG, NR5A1, SMO, SOX4, STRA6, WNT5A]
GO:0060562	epithelial tube morphogenesis	3.06391e-05	0.00018662	5.15152	17	[BMP7, DLL1, FZD2, GATA4, GPC3, LEF1, LHX1, MYCN, NDRG4, NOG, SMO, SOX4, TBX2, TCF21, TEAD2, WNT5A, WNT6]
GO:1905330	regulation of morphogenesis of an epithelium	0.000316776	0.000673777	5.72917	11	[BMP7, FGFR1, FZD2, FZD7, GPC3, GPC4, LHX1, NOG, SMO, TBX2, WNT5A]
GO:0003205	cardiac chamber development	0.000343487	0.000708112	6.13497	10	[BMP7, FZD2, GATA4, NOG, SMO, SOX4, STRA6, TBX2, TNNI1, WNT5A]
GO:0031018	endocrine pancreas development	0.00153213	0.0023068	9.61539	5	[BMP6, DLL1, SMO, SOX4, WNT5A]
GO:0003279	cardiac septum development	3.9775e-05	0.000231733	8.91089	9	[BMP7, FZD2, GATA4, NOG, SMO, SOX4, STRA6, TBX2, WNT5A]
GO:0003151	outflow tract morphogenesis	0.00794928	0.00852162	6.57895	5	[BMP7, FZD2, NOG, TBX2, WNT5A]
GO:0003206	cardiac chamber morphogenesis	0.000233851	0.000602615	7.08661	9	[BMP7, FZD2, GATA4, NOG, SMO, SOX4, TBX2, TNNI1, WNT5A]
GO:0022612	gland morphogenesis	0.00130567	0.00205836	6.15385	8	[BMP7, FGFR1, HPN, LIMS2, NOG, PLAG1, TBX2, WNT5A]
GO:0048546	digestive tract morphogenesis	0.00128243	0.00204579	10	5	[GATA4, RBPMS2, STRA6, TCF21, WNT5A]
GO:0072132	mesenchyme morphogenesis	0.000121681	0.000452925	12.5	6	[BMP7, FGFR1, LEF1, NOG, TBX2, WNT5A]
GO:0072175	epithelial tube formation	0.00774188	0.00836623	5.03597	7	[BMP7, FZD2, NOG, SOX4, TEAD2, WNT5A, WNT6]
GO:0042733	embryonic digit morphogenesis	0.00410419	0.00491037	7.69231	5	[LRP4, MYCN, NOG, TBX2, WNT5A]
GO:0048738	cardiac muscle tissue development	0.000507931	0.000945316	5.41872	11	[BMP7, DLL1, FGF9, FGFR1, FZD7, GATA4, NDRG4, NOG, TBX2, TNNI1, WNT5A]
GO:0060411	cardiac septum morphogenesis	1.57566e-05	0.000111126	11.5942	8	[BMP7, FZD2, GATA4, NOG, SMO, SOX4, TBX2, WNT5A]
GO:0003230	cardiac atrium development	0.000274622	0.000657131	13.8889	5	[GATA4, NOG, SMO, SOX4, WNT5A]
GO:0003231	cardiac ventricle development	0.0038313	0.00471004	5.7377	7	[FZD2, GATA4, NOG, SOX4, STRA6, TNNI1, WNT5A]
GO:0003281	ventricular septum development	0.000650297	0.00113169	9.23077	6	[FZD2, GATA4, NOG, SOX4, STRA6, WNT5A]
GO:0001838	embryonic epithelial tube formation	0.00564624	0.00630497	5.34351	7	[BMP7, FZD2, NOG, SOX4, TEAD2, WNT5A, WNT6]
GO:0003209	cardiac atrium morphogenesis	0.000154695	0.000518228	15.625	5	[GATA4, NOG, SMO, SOX4, WNT5A]
GO:0061371	determination of heart left/right asymmetry	0.000705711	0.00121237	9.09091	6	[DLL1, GATA4, NDRG4, SMO, TBX2, WNT5A]
GO:0001841	neural tube formation	0.00920916	0.00964084	5.45455	6	[BMP7, FZD2, NOG, SOX4, TEAD2, WNT5A]
GO:0001947	heart looping	0.000421773	0.000819095	10	6	[DLL1, GATA4, NDRG4, SMO, TBX2, WNT5A]
GO:0048048	embryonic eye morphogenesis	1.92142e-05	0.000122605	17.1429	6	[BMP7, FBN2, FOXL2, STRA6, TBX2, WNT5A]
GO:0030510	regulation of BMP signaling pathway	0.00312851	0.00399257	6.81818	6	[GATA4, GPC3, NOG, RBPMS2, WNT5A, ZNF423]
GO:0035107	appendage morphogenesis	1.24112e-06	1.38592e-05	8.55263	13	[BMP7, FBN2, FGF9, FGFR1, GPC3, LEF1, LRP4, MYCN, NOG, PKDCC, SOX4, TBX2, WNT5A]
GO:0060688	regulation of morphogenesis of a branching structure	0.000421773	0.000819095	10	6	[BMP7, FGFR1, LHX1, NOG, SMO, WNT5A]
GO:1901861	regulation of muscle tissue development	0.00541782	0.00615243	5.38462	7	[DLL1, FGF9, FGFR1, FZD7, LEF1, NOG, TBX2]
GO:0048332	mesoderm morphogenesis	0.000216429	0.000580031	9.33333	7	[BMP7, FGFR1, HMGA2, LEF1, NOG, WLS, WNT5A]
GO:0060173	limb development	2.62469e-07	5.02441e-06	8.33333	15	[BMP7, FBN2, FGF9, FGFR1, GPC3, LEF1, LRP4, MYCN, NOG, PAM, PKDCC, RSPO4, SOX4, TBX2, WNT5A]
GO:0060541	respiratory system development	0.000152771	0.000524905	5.7971	12	[FGF9, FGFR1, GPC3, HSD11B1, LEF1, LOXL3, MYCN, NOG, PKDCC, STRA6, TCF21, WNT5A]
GO:0061138	morphogenesis of a branching epithelium	0.000361602	0.000723204	5.64103	11	[BMP7, FGFR1, GPC3, LEF1, LHX1, MYCN, NOG, SMO, TCF21, WNT5A, WNT6]
GO:0001704	formation of primary germ layer	0.000233851	0.000602615	7.08661	9	[BMP7, FGFR1, FZD7, HMGA2, LEF1, LHX1, NOG, WLS, WNT5A]
GO:0030323	respiratory tube development	0.000209316	0.00058434	6.01093	11	[FGF9, FGFR1, GPC3, HSD11B1, LOXL3, MYCN, NOG, PKDCC, STRA6, TCF21, WNT5A]
GO:0035108	limb morphogenesis	1.24112e-06	1.38592e-05	8.55263	13	[BMP7, FBN2, FGF9, FGFR1, GPC3, LEF1, LRP4, MYCN, NOG, PKDCC, SOX4, TBX2, WNT5A]
GO:0035113	embryonic appendage morphogenesis	9.83034e-06	8.23291e-05	8.39695	11	[BMP7, FBN2, FGF9, FGFR1, GPC3, LEF1, LRP4, MYCN, NOG, TBX2, WNT5A]
GO:0051216	cartilage development	0.000289571	0.000669009	5.78947	11	[BMP6, BMP7, CYTL1, FGF9, FGFR1, FGFR3, HMGA2, MYCN, NOG, PKDCC, WNT5A]
GO:1905330	regulation of morphogenesis of an epithelium	0.000316776	0.000673777	5.72917	11	[BMP7, FGFR1, FZD2, FZD7, GPC3, GPC4, LHX1, NOG, SMO, TBX2, WNT5A]
GO:0003151	outflow tract morphogenesis	0.00794928	0.00852162	6.57895	5	[BMP7, FZD2, NOG, TBX2, WNT5A]
GO:0022612	gland morphogenesis	0.00130567	0.00205836	6.15385	8	[BMP7, FGFR1, HPN, LIMS2, NOG, PLAG1, TBX2, WNT5A]
GO:0030324	lung development	0.000172578	0.000564036	6.14525	11	[FGF9, FGFR1, GPC3, HSD11B1, LOXL3, MYCN, NOG, PKDCC, STRA6, TCF21, WNT5A]
GO:0048634	regulation of muscle organ development	0.00612464	0.00672706	5.26316	7	[DLL1, FGF9, FGFR1, FZD7, LEF1, NOG, TBX2]
GO:0048754	branching morphogenesis of an epithelial tube	0.000296052	0.000672389	6.25	10	[BMP7, GPC3, LEF1, LHX1, MYCN, NOG, SMO, TCF21, WNT5A, WNT6]
GO:0048762	mesenchymal cell differentiation	8.68429e-05	0.000375385	6.15385	12	[BAMBI, BMP7, FGFR1, HMGA2, HPN, LEF1, LOXL3, NOG, SMO, TCF21, WNT5A, ZNF703]
GO:0072132	mesenchyme morphogenesis	0.000121681	0.000452925	12.5	6	[BMP7, FGFR1, LEF1, NOG, TBX2, WNT5A]
GO:0001707	mesoderm formation	0.000182641	0.000569161	9.58904	7	[BMP7, FGFR1, HMGA2, LEF1, NOG, WLS, WNT5A]
GO:0016202	regulation of striated muscle tissue development	0.00498184	0.00575488	5.46875	7	[DLL1, FGF9, FGFR1, FZD7, LEF1, NOG, TBX2]
GO:0030326	embryonic limb morphogenesis	9.83034e-06	8.23291e-05	8.39695	11	[BMP7, FBN2, FGF9, FGFR1, GPC3, LEF1, LRP4, MYCN, NOG, TBX2, WNT5A]
GO:0042733	embryonic digit morphogenesis	0.00410419	0.00491037	7.69231	5	[LRP4, MYCN, NOG, TBX2, WNT5A]
GO:0048738	cardiac muscle tissue development	0.000507931	0.000945316	5.41872	11	[BMP7, DLL1, FGF9, FGFR1, FZD7, GATA4, NDRG4, NOG, TBX2, TNNI1, WNT5A]
GO:0060411	cardiac septum morphogenesis	1.57566e-05	0.000111126	11.5942	8	[BMP7, FZD2, GATA4, NOG, SMO, SOX4, TBX2, WNT5A]
GO:0060038	cardiac muscle cell proliferation	0.00153213	0.0023068	9.61539	5	[FGF9, FGFR1, NDRG4, NOG, TBX2]
GO:0009798	axis specification	0.00013711	0.000483494	8.60215	8	[DLL1, GPC3, LHX1, LRP4, SMO, WLS, WNT5A, WNT6]
GO:0010464	regulation of mesenchymal cell proliferation	0.000356071	0.000722933	13.1579	5	[FGF9, FGFR1, MYCN, SMO, WNT5A]
GO:0035107	appendage morphogenesis	1.24112e-06	1.38592e-05	8.55263	13	[BMP7, FBN2, FGF9, FGFR1, GPC3, LEF1, LRP4, MYCN, NOG, PKDCC, SOX4, TBX2, WNT5A]
GO:0035239	tube morphogenesis	9.73908e-06	8.70024e-05	5.17711	19	[BMP7, DLL1, FZD2, GATA4, GPC3, LEF1, LHX1, MYCN, NDRG4, NOG, RBPMS2, SMO, SOX4, STRA6, TBX2, TCF21, TEAD2, WNT5A, WNT6]
GO:0060688	regulation of morphogenesis of a branching structure	0.000421773	0.000819095	10	6	[BMP7, FGFR1, LHX1, NOG, SMO, WNT5A]
GO:0071774	response to fibroblast growth factor	0.00361406	0.00448411	5.22876	8	[FGF9, FGFR1, FGFR3, FLRT3, LHX1, NOG, STAR, WNT5A]
GO:0001655	urogenital system development	9.67868e-07	1.17904e-05	5.81395	20	[BMP6, BMP7, CDKN1C, DACT2, DLL1, FGFR1, GDF11, GPC3, LHX1, LRP4, NOG, ODC1, PLAG1, RGN, SMO, SOX4, STRA6, TCF21, WNT5A, WNT6]
GO:0002053	positive regulation of mesenchymal cell proliferation	0.000112421	0.000430411	16.6667	5	[FGF9, FGFR1, MYCN, SMO, WNT5A]
GO:0045995	regulation of embryonic development	5.31125e-05	0.000273734	7.69231	10	[BMP7, DLL1, FGFR1, FZD2, FZD7, LAMA1, LAMA2, LHX1, TBX2, WNT5A]
GO:0048332	mesoderm morphogenesis	0.000216429	0.000580031	9.33333	7	[BMP7, FGFR1, HMGA2, LEF1, NOG, WLS, WNT5A]
GO:0060541	respiratory system development	0.000152771	0.000524905	5.7971	12	[FGF9, FGFR1, GPC3, HSD11B1, LEF1, LOXL3, MYCN, NOG, PKDCC, STRA6, TCF21, WNT5A]
GO:0061053	somite development	0.000540026	0.000991281	8.04598	7	[DLL1, LEF1, LHX1, LOXL3, NOG, SMO, WNT5A]
GO:0061138	morphogenesis of a branching epithelium	0.000361602	0.000723204	5.64103	11	[BMP7, FGFR1, GPC3, LEF1, LHX1, MYCN, NOG, SMO, TCF21, WNT5A, WNT6]
GO:0001704	formation of primary germ layer	0.000233851	0.000602615	7.08661	9	[BMP7, FGFR1, FZD7, HMGA2, LEF1, LHX1, NOG, WLS, WNT5A]
GO:0035108	limb morphogenesis	1.24112e-06	1.38592e-05	8.55263	13	[BMP7, FBN2, FGF9, FGFR1, GPC3, LEF1, LRP4, MYCN, NOG, PKDCC, SOX4, TBX2, WNT5A]
GO:0035113	embryonic appendage morphogenesis	9.83034e-06	8.23291e-05	8.39695	11	[BMP7, FBN2, FGF9, FGFR1, GPC3, LEF1, LRP4, MYCN, NOG, TBX2, WNT5A]
GO:0044344	cellular response to fibroblast growth factor stimulus	0.00228302	0.00312169	5.6338	8	[FGF9, FGFR1, FGFR3, FLRT3, LHX1, NOG, STAR, WNT5A]
GO:0060562	epithelial tube morphogenesis	3.06391e-05	0.00018662	5.15152	17	[BMP7, DLL1, FZD2, GATA4, GPC3, LEF1, LHX1, MYCN, NDRG4, NOG, SMO, SOX4, TBX2, TCF21, TEAD2, WNT5A, WNT6]
GO:0072001	renal system development	5.03775e-07	7.50065e-06	6.33333	19	[BMP6, BMP7, CDKN1C, DACT2, DLL1, FGFR1, GDF11, GPC3, LHX1, LRP4, NOG, ODC1, RGN, SMO, SOX4, STRA6, TCF21, WNT5A, WNT6]
GO:1905330	regulation of morphogenesis of an epithelium	0.000316776	0.000673777	5.72917	11	[BMP7, FGFR1, FZD2, FZD7, GPC3, GPC4, LHX1, NOG, SMO, TBX2, WNT5A]
GO:0003205	cardiac chamber development	0.000343487	0.000708112	6.13497	10	[BMP7, FZD2, GATA4, NOG, SMO, SOX4, STRA6, TBX2, TNNI1, WNT5A]
GO:0003279	cardiac septum development	3.9775e-05	0.000231733	8.91089	9	[BMP7, FZD2, GATA4, NOG, SMO, SOX4, STRA6, TBX2, WNT5A]
GO:0001822	kidney development	9.51549e-07	1.27508e-05	6.36042	18	[BMP6, BMP7, CDKN1C, DACT2, DLL1, FGFR1, GDF11, GPC3, LHX1, LRP4, NOG, ODC1, RGN, SMO, SOX4, STRA6, TCF21, WNT6]
GO:0003151	outflow tract morphogenesis	0.00794928	0.00852162	6.57895	5	[BMP7, FZD2, NOG, TBX2, WNT5A]
GO:0003206	cardiac chamber morphogenesis	0.000233851	0.000602615	7.08661	9	[BMP7, FZD2, GATA4, NOG, SMO, SOX4, TBX2, TNNI1, WNT5A]
GO:0022612	gland morphogenesis	0.00130567	0.00205836	6.15385	8	[BMP7, FGFR1, HPN, LIMS2, NOG, PLAG1, TBX2, WNT5A]
GO:0048754	branching morphogenesis of an epithelial tube	0.000296052	0.000672389	6.25	10	[BMP7, GPC3, LEF1, LHX1, MYCN, NOG, SMO, TCF21, WNT5A, WNT6]
GO:0048762	mesenchymal cell differentiation	8.68429e-05	0.000375385	6.15385	12	[BAMBI, BMP7, FGFR1, HMGA2, HPN, LEF1, LOXL3, NOG, SMO, TCF21, WNT5A, ZNF703]
GO:0061326	renal tubule development	0.00138876	0.00213901	6.86275	7	[DLL1, GPC3, LHX1, NOG, SMO, TCF21, WNT6]
GO:0072132	mesenchyme morphogenesis	0.000121681	0.000452925	12.5	6	[BMP7, FGFR1, LEF1, NOG, TBX2, WNT5A]
GO:2000027	regulation of organ morphogenesis	0.000180405	0.000575578	5.07246	14	[BMP7, FGFR1, FZD2, FZD7, GPC3, GPC4, HPN, LHX1, LIMS2, NOG, SMO, TBX2, WNT5A, WNT6]
GO:0072006	nephron development	0.00307448	0.00396134	5.36913	8	[BMP7, DLL1, GPC3, LHX1, NOG, SMO, TCF21, WNT6]
GO:0001707	mesoderm formation	0.000182641	0.000569161	9.58904	7	[BMP7, FGFR1, HMGA2, LEF1, NOG, WLS, WNT5A]
GO:0002066	columnar/cuboidal epithelial cell development	0.00181585	0.00267389	9.25926	5	[BMP6, DLL1, FGFR1, SMO, WNT5A]
GO:0030326	embryonic limb morphogenesis	9.83034e-06	8.23291e-05	8.39695	11	[BMP7, FBN2, FGF9, FGFR1, GPC3, LEF1, LRP4, MYCN, NOG, TBX2, WNT5A]
GO:0060411	cardiac septum morphogenesis	1.57566e-05	0.000111126	11.5942	8	[BMP7, FZD2, GATA4, NOG, SMO, SOX4, TBX2, WNT5A]
GO:0060993	kidney morphogenesis	0.00021195	0.000579619	8.08081	8	[BMP7, GPC3, LHX1, NOG, SMO, SOX4, TCF21, WNT6]
GO:0072028	nephron morphogenesis	0.000436246	0.0008351	8.33333	7	[BMP7, GPC3, LHX1, NOG, SMO, TCF21, WNT6]
GO:0003230	cardiac atrium development	0.000274622	0.000657131	13.8889	5	[GATA4, NOG, SMO, SOX4, WNT5A]
GO:0001656	metanephros development	0.0045672	0.00536847	6.31579	6	[BMP7, GDF11, GPC3, LHX1, SMO, TCF21]
GO:0001823	mesonephros development	9.5974e-05	0.000401891	7.9646	9	[BMP7, FGFR1, GDF11, GPC3, LHX1, NOG, SMO, TCF21, WNT6]
GO:0003209	cardiac atrium morphogenesis	0.000154695	0.000518228	15.625	5	[GATA4, NOG, SMO, SOX4, WNT5A]
GO:0061333	renal tubule morphogenesis	0.00247627	0.00335172	7.14286	6	[GPC3, LHX1, NOG, SMO, TCF21, WNT6]
GO:0072073	kidney epithelium development	0.000206247	0.000588024	6.53595	10	[BMP7, DLL1, FGFR1, GDF11, GPC3, LHX1, NOG, SMO, TCF21, WNT6]
GO:0072009	nephron epithelium development	0.00349673	0.00437908	5.83333	7	[DLL1, GPC3, LHX1, NOG, SMO, TCF21, WNT6]
GO:0072088	nephron epithelium morphogenesis	0.00219139	0.00302728	7.31707	6	[GPC3, LHX1, NOG, SMO, TCF21, WNT6]
GO:0072164	mesonephric tubule development	6.748e-05	0.000301411	8.33333	9	[BMP7, FGFR1, GDF11, GPC3, LHX1, NOG, SMO, TCF21, WNT6]
GO:0072080	nephron tubule development	0.0012373	0.00199757	7	7	[DLL1, GPC3, LHX1, NOG, SMO, TCF21, WNT6]
GO:0072163	mesonephric epithelium development	6.748e-05	0.000301411	8.33333	9	[BMP7, FGFR1, GDF11, GPC3, LHX1, NOG, SMO, TCF21, WNT6]
GO:0072078	nephron tubule morphogenesis	0.00193196	0.00275406	7.5	6	[GPC3, LHX1, NOG, SMO, TCF21, WNT6]
GO:0001657	ureteric bud development	6.27368e-05	0.000289887	8.41121	9	[BMP7, FGFR1, GDF11, GPC3, LHX1, NOG, SMO, TCF21, WNT6]
GO:0072171	mesonephric tubule morphogenesis	0.00111897	0.00187427	8.33333	6	[GPC3, LHX1, NOG, SMO, TCF21, WNT6]
GO:0001658	branching involved in ureteric bud morphogenesis	0.000598316	0.00105493	9.375	6	[GPC3, LHX1, NOG, SMO, TCF21, WNT6]
GO:0060675	ureteric bud morphogenesis	0.000964763	0.00163643	8.57143	6	[GPC3, LHX1, NOG, SMO, TCF21, WNT6]
GO:0001523	retinoid metabolic process	0.0219575	0.0219575	5.10204	5	[ALDH1A1, GPC2, GPC3, GPC4, STRA6]
GO:0001942	hair follicle development	0.0157609	0.0159997	5.55556	5	[CDH3, LRP4, SMO, SPINK5, WNT5A]
GO:0002062	chondrocyte differentiation	0.00116659	0.00192991	7.07071	7	[BMP6, CYTL1, FGF9, FGFR1, FGFR3, HMGA2, PKDCC]
GO:0006721	terpenoid metabolic process	0.0127353	0.0131272	5.08475	6	[ALDH1A1, GPC2, GPC3, GPC4, STAR, STRA6]
GO:0007178	transmembrane receptor protein serine/threonine kinase signaling pathway	1.27155e-07	3.40775e-06	6.3253	21	[BAMBI, BMP6, BMP7, CDKN1C, DACT2, DUSP15, FBN2, FGF9, GATA4, GDF11, GPC3, INHA, LEF1, LRP4, LTBP4, NOG, RASL11B, RBPMS2, WNT5A, ZNF423, ZNF703]
GO:0007411	axon guidance	0.0002221	0.000583556	5.24194	13	[BMP7, CRMP1, DOK5, EFNB3, FLRT3, FYN, GFRA3, LAMA2, LHX1, NOG, SEMA6A, TUBB2B, WNT5A]
GO:0007416	synapse assembly	0.00119602	0.00195446	5.66038	9	[ADGRB2, CDH2, FLRT3, LRP4, LRRN1, NRXN2, PCDHB3, SDK2, WNT5A]
GO:0008584	male gonad development	0.00271268	0.003599	5.47945	8	[COL9A3, FGF9, GATA4, INHA, NR5A1, STAR, TCF21, WNT5A]
GO:0010001	glial cell differentiation	0.00159922	0.00238107	5.02513	10	[CDH2, DLL1, DUSP15, LAMA2, LEF1, MAG, MYCN, NOG, SMO, SOX4]
GO:0014013	regulation of gliogenesis	0.00193133	0.00278277	6.48148	7	[CDH2, DUSP15, GJC2, MAG, MYCN, NOG, PLAG1]
GO:0016101	diterpenoid metabolic process	0.00808801	0.00860153	5.60748	6	[ALDH1A1, GPC2, GPC3, GPC4, STAR, STRA6]
GO:0017015	regulation of transforming growth factor beta receptor signaling pathway	0.00808801	0.00860153	5.60748	6	[BAMBI, CDKN1C, FBN2, LTBP4, RASL11B, ZNF703]
GO:0021510	spinal cord development	0.000278364	0.000654401	7.76699	8	[DLL1, GDF11, LHX1, LOXL3, NOG, SMO, SOX4, ZC4H2]
GO:0021762	substantia nigra development	0.00140319	0.00213668	9.80392	5	[FGF9, MAG, MAOB, NDRG2, S100A1]
GO:0030282	bone mineralization	0.00614552	0.00669512	5.94059	6	[BMP6, BMP7, FBN2, FGFR3, GPC3, PKDCC]
GO:0030509	BMP signaling pathway	5.65789e-05	0.00027077	6.96203	11	[BMP6, BMP7, GATA4, GPC3, INHA, LEF1, LRP4, NOG, RBPMS2, WNT5A, ZNF423]
GO:0030856	regulation of epithelial cell differentiation	0.00774188	0.00836623	5.03597	7	[BMP6, CDKN1C, DLL1, H2AFY2, LHX1, MYCN, SMO]
GO:0030879	mammary gland development	0.00282937	0.00368093	5.44218	8	[CDO1, LEF1, NEURL1, PAM, SMO, TBX2, WNT5A, ZNF703]
GO:0030901	midbrain development	0.000297382	0.000664153	7.69231	8	[FGF9, FGFR1, MAG, MAOB, NDRG2, S100A1, WLS, WNT5A]
GO:0031214	biomineral tissue development	0.00182317	0.00265549	5.83942	8	[ALPL, BMP6, BMP7, FBN2, FGFR3, GPC3, PKDCC, WNT6]
GO:0032526	response to retinoic acid	0.00882382	0.00931017	5.50459	6	[BMP6, FZD7, GDAP1, TEAD2, WNT5A, WNT6]
GO:0042471	ear morphogenesis	0.00333803	0.00421978	5.88235	7	[FGF9, FGFR1, FZD2, HPN, NOG, SOBP, WNT5A]
GO:0042472	inner ear morphogenesis	0.00558108	0.00628457	6.06061	6	[FGF9, FGFR1, FZD2, HPN, SOBP, WNT5A]
GO:0042475	odontogenesis of dentin-containing tooth	0.0157609	0.0159997	5.55556	5	[BMP7, LEF1, LRP4, SMO, WNT6]
GO:0042476	odontogenesis	0.00519639	0.00595142	5.42636	7	[ALPL, BMP7, LEF1, LRP4, PAM, SMO, WNT6]
GO:0043113	receptor clustering	0.000191185	0.000569308	11.5385	6	[CDH2, DLG4, GRIK5, LRP4, MPP2, NRXN2]
GO:0043266	regulation of potassium ion transport	0.0194749	0.0196214	5.26316	5	[ATP1B2, GCK, KCNG1, KCNIP1, NANOS1]
GO:0043524	negative regulation of neuron apoptotic process	0.00282937	0.00368093	5.44218	8	[CNTFR, FYN, GRIK5, MAG, NGF, NTF3, STAR, TYRO3]
GO:0043583	ear development	5.56799e-05	0.000276338	6.01852	13	[CYTL1, DLL1, FGF9, FGFR1, FZD2, HPN, KCNK3, LRP4, MYCN, NOG, SOBP, STRA6, WNT5A]
GO:0045778	positive regulation of ossification	0.013155	0.0134562	5.81395	5	[BMP6, BMP7, FBN2, PKDCC, WNT5A]
GO:0046546	development of primary male sexual characteristics	0.00282937	0.00368093	5.44218	8	[COL9A3, FGF9, GATA4, INHA, NR5A1, STAR, TCF21, WNT5A]
GO:0046660	female sex differentiation	0.000183714	0.000559492	7.31707	9	[COL9A3, DACH1, FOXL2, INHA, LHX1, NR5A1, STRA6, TYRO3, WNT5A]
GO:0046661	male sex differentiation	0.00197818	0.00279028	5.26316	9	[BMP6, COL9A3, FGF9, GATA4, INHA, NR5A1, STAR, TCF21, WNT5A]
GO:0046887	positive regulation of hormone secretion	0.0058818	0.00651373	5.30303	7	[BMP6, FGFR1, FOXL2, GCK, INHA, RASL10B, SOX4]
GO:0048565	digestive tract development	0.000410611	0.000809146	6.56934	9	[FGF9, GATA4, PKDCC, RBPMS2, SMO, STRA6, TBX2, TCF21, WNT5A]
GO:0048566	embryonic digestive tract development	0.000313347	0.000677235	13.5135	5	[FGF9, PKDCC, RBPMS2, STRA6, TCF21]
GO:0048592	eye morphogenesis	0.000195523	0.000569566	6.57895	10	[BMP7, DLL1, FBN2, FOXL2, GDF11, LHX1, SDK2, STRA6, TBX2, WNT5A]
GO:0048593	camera-type eye morphogenesis	0.000585801	0.00104663	6.95652	8	[BMP7, DLL1, GDF11, LHX1, SDK2, STRA6, TBX2, WNT5A]
GO:0048708	astrocyte differentiation	0.00794928	0.00852162	6.57895	5	[DLL1, MAG, MYCN, NOG, SMO]
GO:0048806	genitalia development	0.00153213	0.0023068	9.61539	5	[BMP6, LHX1, STRA6, TYRO3, WNT5A]
GO:0048839	inner ear development	0.000289571	0.000669009	5.78947	11	[CYTL1, DLL1, FGF9, FGFR1, FZD2, HPN, KCNK3, LRP4, MYCN, SOBP, WNT5A]
GO:0050679	positive regulation of epithelial cell proliferation	0.000264364	0.000644086	5.85106	11	[BMP6, CDH3, CYBA, FGF9, FZD7, HPN, NOG, SMO, THBS4, WNT5A, ZNF703]
GO:0050807	regulation of synapse organization	0.0058818	0.00651373	5.30303	7	[ADGRB2, CDH2, FLRT3, LRP4, LRRN1, NEURL1, WNT5A]
GO:0051962	positive regulation of nervous system development	2.6685e-07	4.46974e-06	5.11811	26	[ADGRB2, ADRA2B, ALKAL2, BMP6, BMP7, CPNE1, FGFR1, FLRT3, FOXO6, FYN, GJC2, LHX1, LRRN1, MAG, MAP1B, NDRG4, NEURL1, NGF, PLAG1, SEMA6A, SMO, STAR, TCF7L1, TUBB2B, WNT5A, ZC4H2]
GO:0055123	digestive system development	4.21625e-05	0.000235407	7.18954	11	[CDKN1C, FGF9, GATA4, PKDCC, RBPMS2, SMO, STRA6, TBX2, TCF21, WLS, WNT5A]
GO:0060065	uterus development	1.80974e-05	0.000121253	23.8095	5	[CDKN1C, FOXL2, LHX1, STRA6, WNT5A]
GO:0060070	canonical Wnt signaling pathway	1.43589e-05	0.000106894	5.46624	17	[BAMBI, CDH2, CDH3, FGF9, FZD2, FZD7, GPC3, LEF1, LRP4, NOG, NOTUM, SOX4, TCF7L1, TMEM88, WLS, WNT5A, ZNF703]
GO:0060389	pathway-restricted SMAD protein phosphorylation	0.00467453	0.00544684	7.46269	5	[BMP6, BMP7, GDF11, INHA, NOG]
GO:0060393	regulation of pathway-restricted SMAD protein phosphorylation	0.0038385	0.00467599	7.8125	5	[BMP6, BMP7, GDF11, INHA, NOG]
GO:0060563	neuroepithelial cell differentiation	0.000136787	0.00049539	12.2449	6	[CDH2, DLL1, FGFR1, LEF1, MYCN, SOX4]
GO:0060828	regulation of canonical Wnt signaling pathway	0.000302166	0.000663775	5.07812	13	[BAMBI, CDH2, FGF9, GPC3, LEF1, LRP4, NOG, NOTUM, SOX4, TMEM88, WLS, WNT5A, ZNF703]
GO:0070167	regulation of biomineral tissue development	0.00932518	0.00968662	6.32911	5	[BMP6, BMP7, FBN2, PKDCC, WNT6]
GO:0070169	positive regulation of biomineral tissue development	0.00057231	0.00103634	11.9048	5	[BMP6, BMP7, FBN2, PKDCC, WNT6]
GO:0071772	response to BMP	0.000109397	0.000431154	6.47059	11	[BMP6, BMP7, GATA4, GPC3, INHA, LEF1, LRP4, NOG, RBPMS2, WNT5A, ZNF423]
GO:0071773	cellular response to BMP stimulus	0.000109397	0.000431154	6.47059	11	[BMP6, BMP7, GATA4, GPC3, INHA, LEF1, LRP4, NOG, RBPMS2, WNT5A, ZNF423]
GO:0090092	regulation of transmembrane receptor protein serine/threonine kinase signaling pathway	2.50547e-08	1.11911e-06	8.10811	18	[BAMBI, BMP6, BMP7, CDKN1C, DACT2, FBN2, FGF9, GATA4, GDF11, GPC3, INHA, LTBP4, NOG, RASL11B, RBPMS2, WNT5A, ZNF423, ZNF703]
GO:0090100	positive regulation of transmembrane receptor protein serine/threonine kinase signaling pathway	5.01563e-05	0.000268838	8.65385	9	[BMP6, BMP7, CDKN1C, FGF9, GATA4, GDF11, GPC3, INHA, ZNF423]
GO:0090101	negative regulation of transmembrane receptor protein serine/threonine kinase signaling pathway	0.00262533	0.00351794	6.14035	7	[BAMBI, DACT2, FBN2, NOG, RASL11B, RBPMS2, WNT5A]
GO:0090102	cochlea development	0.00128243	0.00204579	10	5	[FZD2, HPN, KCNK3, SOBP, WNT5A]
GO:0090287	regulation of cellular response to growth factor stimulus	2.5988e-07	5.80399e-06	6.94981	18	[BAMBI, CDKN1C, DLL1, DOK5, FBN2, FBN3, FGF9, FGFR1, GATA4, GPC3, LTBP4, NOG, RASL11B, RBPMS2, TMEM108, WNT5A, ZNF423, ZNF703]
GO:0090596	sensory organ morphogenesis	6.48188e-06	6.20409e-05	6.10687	16	[BMP7, DLL1, FBN2, FGF9, FGFR1, FOXL2, FZD2, GDF11, HPN, LHX1, NOG, SDK2, SOBP, STRA6, TBX2, WNT5A]
GO:0097485	neuron projection guidance	0.000240178	0.000607242	5.2	13	[BMP7, CRMP1, DOK5, EFNB3, FLRT3, FYN, GFRA3, LAMA2, LHX1, NOG, SEMA6A, TUBB2B, WNT5A]
GO:1903844	regulation of cellular response to transforming growth factor beta stimulus	0.00882382	0.00931017	5.50459	6	[BAMBI, CDKN1C, FBN2, LTBP4, RASL11B, ZNF703]
GO:2000177	regulation of neural precursor cell proliferation	0.00193196	0.00275406	7.5	6	[CDH2, GJC2, LHX1, LIMS2, SMO, WNT5A]
