# Supplementary material for: Identification of clinical trait–related lncRNA and mRNA biomarkers with weighted gene co-expression network analysis as useful tool for personalized medicine in ovarian cancer
Source: EPMA J. 2019 Jul 19;10(3):273–90. doi: 10.1007/s13167-019-00175-0 (PMC6695468; doi:10.1007/s13167-019-00175-0)
Supplement: Supplementary file 10 — (XLSX 42 kb) [file 13167_2019_175_MOESM10_ESM.xlsx]

## Sheet: Supplementary table 6
Supplementary table 10: Correlation coefficients (r) between 21 hub-mRNA molecules in the mRNA-based co-expression yellow module and 16 overall survival-related lncRNAs in the lncRNA-based co-expression brown module. Note: blue means r > 0.4.
		LncRNA																mRNA
		ACTA2-AS1	CARD8-AS1	HCP5	HHIP-AS1	HOTAIRM1	ITGB2-AS1	LINC00324	LINC00605	LINC01503	LINC01547	MIR31HG	MIR155HG	OTUD6B-AS1	PSMG3-AS1	SH3PXD2A-AS1	ZBED5-AS1	FBN3	EFS	MSI1	TCF7L1	FXYD6	ZNF423	SULT1C4	SBK1	TRO	SMO	SALL2	TUBB2B	PLCG1	LRP4	KIAA1549	PHC1	RHOBTB1	DNMT3A	TMEFF1	LAMA1	C10orf82
LncRNA	ACTA2-AS1	1
	CARD8-AS1	0.336705	1
	HCP5	0.144282	0.516072	1
	HHIP-AS1	0.612783	0.325235	0.165962	1
	HOTAIRM1	0.298693	0.227276	0.153314	0.156935	1
	ITGB2-AS1	0.348175	0.267109	0.289221	0.0903358	0.232889	1
	LINC00324	0.208108	0.401254	0.211251	0.220072	0.0568712	0.175982	1
	LINC00605	-0.026445	0.154665	0.267132	-0.0501709	0.0418826	0.20748	0.0595826	1
	LINC01503	0.218885	0.261736	0.157643	0.155254	0.124769	0.312078	0.145857	0.159416	1
	LINC01547	0.245079	0.237792	0.216169	0.154401	0.0270608	0.496538	0.195946	0.169817	0.23699	1
	MIR31HG	0.253983	0.23989	0.163729	0.306737	0.177948	0.206597	0.130119	0.0902862	0.188723	0.123581	1
	MIR155HG	0.261166	0.376899	0.365138	0.156957	0.10459	0.241066	0.194812	0.0104409	0.0845197	0.0540514	0.158203	1
	OTUD6B-AS1	0.214509	0.270263	0.0981005	0.133187	0.017741	0.0985287	0.143782	0.0942476	0.18239	0.287722	0.135699	0.0246114	1
	PSMG3-AS1	0.217047	0.227335	0.137624	0.144142	0.15541	0.409829	0.293047	0.0744891	0.225523	0.383252	0.241461	0.0656729	0.18646	1
	SH3PXD2A-AS1	0.186277	0.241843	0.124909	0.0905816	0.0228637	0.380798	0.155074	0.195944	0.214367	0.267479	0.20916	0.0693841	0.266213	0.229493	1
	ZBED5-AS1	0.0857854	0.0986627	0.0898912	0.0722343	0.150243	0.239679	0.0101353	0.187785	0.142518	0.316462	0.146356	-0.0985233	0.218038	0.344909	0.148901	1
mRNA	FBN3	-0.0560459	-0.335433	-0.361059	0.127478	-0.202752	-0.336976	-0.142608	-0.200541	-0.353699	-0.263094	-0.135869	-0.149402	-0.25312	-0.136451	-0.219317	-0.292231	1
	EFS	0.248401	-0.0231254	-0.151169	0.357399	-0.0458215	-0.190361	0.033898	-0.132674	-0.278214	0.02233	-0.0645894	-0.0666617	0.0379763	-0.132612	-0.0389361	-0.0588495	0.453913	1
	MSI1	-0.0498581	-0.207771	-0.238398	0.111823	-0.0666974	-0.319005	-0.199638	-0.103461	-0.327635	-0.108482	-0.168962	-0.195348	-0.116272	-0.21696	-0.156531	-0.0302453	0.520266	0.628801	1
	TCF7L1	0.128784	-0.17635	-0.305794	0.304423	-0.0233105	-0.363892	-0.00985344	-0.229849	-0.248133	-0.170423	-0.0713255	-0.128397	-0.111219	-0.21297	-0.200358	-0.201063	0.561477	0.605853	0.545332	1
	FXYD6	0.0301437	-0.0839279	-0.205724	0.215587	-0.103806	-0.292325	-0.0608296	-0.1401	-0.243816	-0.0524019	-0.0755158	-0.124874	-0.0939291	-0.115936	-0.195777	-0.0702513	0.510508	0.585089	0.562733	0.579193	1
	ZNF423	0.0571888	-0.0718818	-0.218583	0.204728	-0.0643323	-0.248551	0.0335049	-0.150801	-0.2324	-0.0999213	-0.0579531	-0.050013	-0.180137	-0.0707252	-0.176004	-0.153524	0.498881	0.47774	0.535866	0.600162	0.551712	1
	SULT1C4	-0.0986447	-0.231813	-0.158753	0.0736416	-0.17745	-0.358176	-0.138535	-0.176039	-0.357892	-0.289291	-0.188948	-0.155658	-0.231874	-0.194663	-0.292525	-0.269087	0.566246	0.467647	0.47974	0.562729	0.594816	0.501498	1
	SBK1	-0.0162739	-0.189916	-0.217836	0.143269	-0.144238	-0.297553	-0.132629	-0.23202	-0.223501	-0.157459	-0.11211	-0.17447	-0.0756963	-0.13019	-0.220722	-0.103574	0.568159	0.544214	0.647066	0.595857	0.504349	0.540175	0.552973	1
	TRO	0.0262075	-0.116482	-0.141898	0.254692	-0.094771	-0.287159	-0.0431728	-0.180851	-0.297886	-0.147037	-0.0405327	-0.0328391	-0.20004	-0.161411	-0.236112	-0.214776	0.59202	0.512856	0.507083	0.514964	0.545102	0.471438	0.568688	0.534667	1
	SMO	0.063897	-0.212678	-0.203982	0.159351	-0.0507348	-0.238191	-0.0905284	-0.114485	-0.248019	-0.0849078	-0.136892	-0.10757	-0.23836	-0.144178	-0.251312	-0.138974	0.534402	0.571716	0.626818	0.569539	0.546584	0.60744	0.532994	0.623637	0.52575	1
	SALL2	0.0108497	-0.0646925	-0.198339	0.154965	-0.123371	-0.298704	0.0605264	-0.288898	-0.333405	-0.0340327	-0.102199	-0.0769698	-0.119622	-0.121032	-0.200938	-0.109057	0.546723	0.549871	0.548272	0.553756	0.583884	0.547502	0.465499	0.620181	0.665052	0.566226	1
	TUBB2B	0.0183823	-0.102407	-0.163939	0.235821	-0.0243834	-0.340732	-0.112354	-0.233324	-0.366511	-0.176606	-0.0631269	-0.096616	-0.214	-0.195946	-0.225519	-0.13704	0.496136	0.495431	0.557955	0.537822	0.53484	0.541414	0.420575	0.561574	0.482183	0.478468	0.509636	1
	PLCG1	0.228677	-0.0546345	-0.101617	0.269955	-0.0607539	-0.142202	-0.0329517	-0.224368	-0.227381	-0.0585306	-0.0198692	-0.0797424	-0.186867	-0.0402883	-0.20705	-0.11957	0.61213	0.509415	0.470579	0.546131	0.49163	0.540489	0.49417	0.602322	0.598184	0.586353	0.613042	0.492247	1
	LRP4	0.0546401	-0.0388714	-0.173195	0.218614	-0.101895	-0.324625	-0.0600896	-0.144967	-0.337584	-0.113342	-0.0224015	0.020737	-0.14908	-0.116151	-0.132426	-0.18333	0.504292	0.514119	0.52972	0.652093	0.579205	0.563612	0.526319	0.542329	0.523162	0.520563	0.519267	0.596624	0.534907	1
	KIAA1549	-0.00525942	-0.140135	-0.141623	0.154545	-0.079677	-0.28409	-0.0494465	-0.142748	-0.31522	-0.164736	-0.0795083	-0.197268	-0.250103	-0.0806643	-0.143386	-0.159511	0.527848	0.506776	0.522122	0.528058	0.448687	0.576048	0.524581	0.582026	0.495525	0.690563	0.560179	0.541391	0.643512	0.558323	1
	PHC1	0.0299183	-0.139853	-0.153967	0.103805	-0.080984	-0.190532	0.03913	-0.272697	-0.423055	-0.0992446	-0.0734375	-0.0211756	-0.225488	-0.064371	-0.152691	-0.193503	0.577097	0.495442	0.441711	0.487834	0.490629	0.480542	0.546748	0.520044	0.597583	0.546229	0.678725	0.47432	0.617222	0.538093	0.624232	1
	RHOBTB1	0.245395	-0.0431723	-0.0719075	0.356631	0.0340953	-0.167474	-0.0190408	-0.134269	-0.255811	-0.0284252	-0.00167329	-0.0598588	-0.110592	-0.0296795	-0.109007	-0.0769006	0.486355	0.590191	0.531524	0.588413	0.503086	0.525402	0.51972	0.556342	0.525725	0.579005	0.548625	0.528358	0.638362	0.57524	0.66967	0.558436	1
	DNMT3A	0.0267065	-0.113357	-0.157851	0.159769	-0.101653	-0.334739	-0.0384094	-0.225142	-0.375322	-0.19892	-0.0515004	-0.143493	-0.165394	-0.115202	-0.19594	-0.23198	0.609956	0.489813	0.487265	0.603971	0.425933	0.478944	0.536697	0.643327	0.565799	0.485988	0.592851	0.531016	0.69672	0.603841	0.632394	0.606383	0.607523	1
	TMEFF1	-0.053243	-0.0729672	-0.17224	0.240768	-0.256623	-0.369413	-0.0428829	-0.160671	-0.328144	-0.15086	-0.016378	-0.110324	-0.239861	-0.182276	-0.247056	-0.168969	0.625276	0.477244	0.548392	0.532043	0.532997	0.531287	0.576569	0.559626	0.642471	0.576597	0.630756	0.558128	0.64675	0.654846	0.640432	0.608709	0.596084	0.653153	1
	LAMA1	0.12996	-0.0733448	-0.0981845	0.265672	-0.102549	-0.270867	-0.0259193	-0.113999	-0.27741	-0.0768069	-0.0127327	-0.0670014	-0.141633	-0.149909	-0.0894988	-0.192261	0.499195	0.553659	0.50944	0.639065	0.484821	0.560504	0.554033	0.542362	0.498895	0.521078	0.54735	0.513385	0.571461	0.530623	0.629271	0.538196	0.652486	0.58566	0.57496	1
	C10orf82	-0.000447419	-0.104378	-0.208106	0.195481	-0.160304	-0.383163	-0.13915	-0.169118	-0.312855	-0.192431	-0.145911	-0.173514	-0.145959	-0.246701	-0.171918	-0.197175	0.558399	0.518415	0.548609	0.617981	0.553996	0.468126	0.558265	0.569977	0.572521	0.520824	0.574215	0.584193	0.493257	0.598796	0.5357	0.479894	0.541338	0.613042	0.637004	0.544523	1
