# Supplementary material for: Identification of clinical trait–related lncRNA and mRNA biomarkers with weighted gene co-expression network analysis as useful tool for personalized medicine in ovarian cancer
Source: EPMA J. 2019 Jul 19;10(3):273–90. doi: 10.1007/s13167-019-00175-0 (PMC6695468; doi:10.1007/s13167-019-00175-0)
Supplement: Supplementary file 11 — (XLSX 43 kb) [file 13167_2019_175_MOESM11_ESM.xlsx]

## Sheet: Supplementary table 7
Supplementary table 11: P values between 21 hub-mRNA molecules in the mRNA-based co-expression yellow module and 16 overall survival-related lncRNAs in the lncRNA-based co-expression brown module. Note: different color means p < 0.05 among r > 0.4.
		LncRNA																mRNA
		ACTA2-AS1	CARD8-AS1	HCP5	HHIP-AS1	HOTAIRM1	ITGB2-AS1	LINC00324	LINC00605	LINC01503	LINC01547	MIR31HG	MIR155HG	OTUD6B-AS1	PSMG3-AS1	SH3PXD2A-AS1	ZBED5-AS1	FBN3	EFS	MSI1	TCF7L1	FXYD6	ZNF423	SULT1C4	SBK1	TRO	SMO	SALL2	TUBB2B	PLCG1	LRP4	KIAA1549	PHC1	RHOBTB1	DNMT3A	TMEFF1	LAMA1	C10orf82
LncRNA	ACTA2-AS1	0
	CARD8-AS1	1.98e-10	0
	HCP5	0.00779945	1.81e-24	0
	HHIP-AS1	2.48e-36	8.59e-10	0.00217168	0
	HOTAIRM1	2.05e-08	2.39e-05	0.00466757	0.00377009	0
	ITGB2-AS1	4.27e-11	6.01e-07	5.9e-08	0.0968114	1.48e-05	0
	LINC00324	0.000113453	1.52e-14	8.87e-05	4.37e-05	0.296445	0.00113937	0
	LINC00605	0.627541	0.00431241	6e-07	0.357096	0.442113	0.000119105	0.273976	0
	LINC01503	4.81e-05	1.03e-06	0.00361415	0.00416534	0.0215767	4.3e-09	0.00714537	0.00324885	0
	LINC01547	4.98e-06	9.61e-06	6e-05	0.00437974	0.619547	1.67e-22	0.000283791	0.00170144	1.03e-05	0
	MIR31HG	2.17e-06	7.97e-06	0.00249567	8.1e-09	0.000999833	0.000127508	0.0165257	0.0969958	0.000476985	0.0228647	0
	MIR155HG	1.08e-06	6.95e-13	3.95e-12	0.00376519	0.0543707	7.17e-06	0.000308258	0.848109	0.120374	0.32108	0.00349487	0
	OTUD6B-AS1	6.85e-05	4.37e-07	0.0712465	0.0141231	0.744829	0.0700145	0.00801779	0.0831435	0.000740601	6.95e-08	0.0123902	0.651601	0
	PSMG3-AS1	5.59e-05	2.38e-05	0.0111918	0.00785991	0.00412702	3.66e-15	3.87e-08	0.17121	2.78e-05	2.64e-13	6.92e-06	0.227817	0.00055908	0
	SH3PXD2A-AS1	0.000566276	6.69e-06	0.0214286	0.0959029	0.674876	3.85e-13	0.00420964	0.000283818	6.93e-05	5.79e-07	0.000104536	0.202552	6.58e-07	1.98e-05	0
	ZBED5-AS1	0.114899	0.0696328	0.0984721	0.184576	0.00557483	8.13e-06	0.852502	0.000509546	0.00859469	2.54e-09	0.00694853	0.0700301	5.15e-05	6.65e-11	0.00601869	0
mRNA	FBN3	0.303521	2.33e-10	7.09e-12	0.018873	0.000171019	1.91e-10	0.00855239	0.000201969	2e-11	8.97e-07	0.0122798	0.00584955	2.35e-06	0.0119094	4.64e-05	4.23e-08	0
	EFS	3.67e-06	0.671371	0.00528592	1.19e-11	0.400354	0.000424681	0.533941	0.0145018	1.92e-07	0.682046	0.235597	0.220876	0.485873	0.0145486	0.47491	0.279933	1.24e-18	0
	MSI1	0.360106	0.000116454	9.11e-06	0.0396157	0.220629	1.86e-09	0.000216067	0.0570418	6.35e-10	0.0459474	0.00179682	0.000296463	0.0323432	5.63e-05	0.00386183	0.578933	6.61e-25	1.04e-38	0
	TCF7L1	0.017678	0.001112	9.05e-09	1.06e-08	0.668896	4.72e-12	0.85656	1.92e-05	3.76e-06	0.00163663	0.190175	0.0180252	0.0407021	7.75e-05	0.000204762	0.000194218	1.49e-29	2.42e-35	1.17e-27	0
	FXYD6	0.580209	0.123003	0.000136367	6.28e-05	0.0562147	4.19e-08	0.264041	0.00980195	5.59e-06	0.33609	0.165369	0.0214662	0.0841948	0.0328492	0.000287311	0.196953	6.77e-24	1.59e-32	1.05e-29	9.26e-32	0
	ZNF423	0.293751	0.186734	4.93e-05	0.000147169	0.23747	3.62e-06	0.538697	0.00539891	1.54e-05	0.0661284	0.287336	0.358614	0.000863115	0.193942	0.00113777	0.00461053	9.84e-23	9.9e-21	1.37e-26	1.5e-34	2.15e-28	0
	SULT1C4	0.0696841	1.62e-05	0.0033812	0.176147	0.00103359	1.07e-11	0.0106617	0.00113511	1.11e-11	5.86e-08	0.000469451	0.00406695	1.61e-05	0.000311631	4.1e-08	4.93e-07	3.9e-30	8.01e-20	6.49e-21	1.05e-29	8.08e-34	5.43e-23	0
	SBK1	0.765286	0.000438347	5.24e-05	0.00824785	0.00781831	2.33e-08	0.0145359	1.59e-05	3.29e-05	0.0036541	0.0391084	0.00125869	0.164357	0.0164659	4.14e-05	0.0567704	2.27e-30	1.58e-27	1.34e-41	5.84e-34	2.83e-23	4.51e-27	1.53e-28	0
	TRO	0.630636	0.0320299	0.00889074	2.03e-06	0.0814388	7.39e-08	0.428169	0.000822398	2.25e-08	0.00668782	0.456976	0.546801	0.000209678	0.00287793	1.12e-05	6.71e-05	1.92e-33	3.89e-24	1.51e-23	2.36e-24	1.25e-27	3.68e-20	1.95e-30	1.85e-26	0
	SMO	0.240667	7.93e-05	0.000155782	0.00326151	0.351711	9.28e-06	0.0960991	0.0351142	3.8e-06	0.118674	0.011635	0.0478151	9.14e-06	0.00784452	2.79e-06	0.0104142	1.98e-26	8.2e-31	2.08e-38	1.53e-30	8.44e-28	1.44e-35	2.83e-26	6.28e-38	1.73e-25	0
	SALL2	0.842238	0.234849	0.000237948	0.00423682	0.0230992	2.05e-08	0.266434	6.11e-08	3.03e-10	0.532316	0.0601545	0.157353	0.027647	0.0258531	0.000196049	0.0448	8.14e-28	3.52e-28	5.39e-28	1.24e-28	2.29e-32	6.62e-28	1.24e-19	2.06e-37	1.21e-44	3.93e-30	0
	TUBB2B	0.735942	0.0596318	0.00246342	1.14e-05	0.65462	1.16e-10	0.0386806	1.42e-05	3.23e-12	0.00109325	0.246394	0.0756545	7.14e-05	0.000283777	2.78e-05	0.0115442	1.82e-22	2.13e-22	3.94e-29	8.28e-27	1.77e-26	3.27e-27	5.8e-16	1.45e-29	3.86e-21	8.49e-21	8.31e-24	0
	PLCG1	2.13e-05	0.315879	0.0616374	4.51e-07	0.264638	0.00874476	0.545425	3.06e-05	2.37e-05	0.282552	0.715473	0.142887	0.000543431	0.459697	0.00012313	0.0277151	3.09e-36	8.75e-24	4.4e-20	9.51e-28	4.96e-22	4.16e-27	2.83e-22	7.54e-35	2.81e-34	1.09e-32	2.28e-36	4.33e-22	0
	LRP4	0.315829	0.475645	0.00136802	4.92e-05	0.0609244	9.27e-10	0.269907	0.00750873	1.76e-10	0.0369912	0.681084	0.703619	0.0059577	0.0325248	0.0146887	0.000694398	2.87e-23	2.89e-24	6.45e-26	1.98e-42	9.23e-32	8.19e-30	1.5e-25	2.58e-27	3.27e-25	6.15e-25	8.42e-25	4.59e-34	1.74e-26	0
	KIAA1549	0.92314	0.00978373	0.00902537	0.00434299	0.143216	1.03e-07	0.36409	0.00848722	2.95e-09	0.00234446	0.144068	0.000257531	3.13e-06	0.138309	0.00819465	0.0032301	1.03e-25	1.62e-23	4.21e-25	9.76e-26	3.39e-18	2.33e-31	2.31e-25	4e-32	2.09e-22	2.41e-49	2.13e-29	3.29e-27	5.07e-41	3.56e-29	0
	PHC1	0.583045	0.0099333	0.00449254	0.0562158	0.136748	0.000419551	0.472711	3.41e-07	3.76e-16	0.0679942	0.177351	0.697655	2.78e-05	0.237188	0.00483987	0.000338982	1.72e-31	2.13e-22	1.27e-17	1.14e-21	6.18e-22	5.47e-21	8.08e-28	6.98e-25	3.39e-34	9.27e-28	4.19e-47	2.03e-20	5.62e-37	7.73e-27	5.11e-38	0
	RHOBTB1	4.84e-06	0.428174	0.186575	1.33e-11	0.531561	0.0019747	0.726852	0.0133523	1.82e-06	0.601993	0.975513	0.271754	0.0418564	0.586057	0.0448984	0.157728	1.57e-21	3.38e-33	4.1e-26	5.82e-33	3.78e-23	1.88e-25	7.54e-25	6.12e-29	1.74e-25	9.79e-32	4.91e-28	9.06e-26	3.37e-40	2.95e-31	1.85e-45	3.45e-29	0
	DNMT3A	0.624141	0.0369654	0.00356953	0.00318023	0.061544	2.55e-10	0.48091	2.87e-05	8.81e-13	0.000227919	0.344481	0.00814649	0.00225028	0.0339792	0.000283912	1.6e-05	6.33e-36	7.39e-22	1.29e-21	4.44e-35	2.26e-16	7.68e-21	1.11e-26	5.43e-41	4.43e-30	1.7e-21	1.49e-33	4.66e-26	1.49e-50	4.63e-35	2.9e-39	2.03e-35	1.4e-35	0
	TMEFF1	0.328381	0.18015	0.00145562	7.37e-06	1.69e-06	2.12e-12	0.43128	0.00301074	5.95e-10	0.00538057	0.763829	0.0423583	7.99e-06	0.000746356	4.15e-06	0.00179606	3.56e-38	1.1e-20	5.22e-28	3.6e-26	2.83e-26	4.36e-26	2e-31	2.48e-29	7.45e-41	1.99e-31	5.2e-39	3.75e-29	1.51e-41	6.85e-43	1.58e-40	9.53e-36	5.43e-34	1.32e-42	0
	LAMA1	0.0166595	0.1779	0.0710034	6.94e-07	0.0592779	4.11e-07	0.6344	0.0359022	2.09e-07	0.158237	0.815313	0.218528	0.00902015	0.00568248	0.0999568	0.000370719	9.16e-23	1.27e-28	8.69e-24	2.61e-40	2.19e-21	1.95e-29	1.15e-28	2.56e-27	9.81e-23	5.43e-25	6.89e-28	3.44e-24	8.82e-31	5.15e-26	8.79e-39	7.52e-27	1.7e-42	1.34e-32	3.21e-31	0
	C10orf82	0.993451	0.0548637	0.000113467	0.000293586	0.00307868	2.68e-13	0.0103163	0.00177903	3.92e-09	0.000366206	0.00712391	0.00133993	0.0071049	4.29e-06	0.00148627	0.000259309	3.48e-29	1.03e-24	4.93e-28	4.35e-37	1.16e-28	7.27e-20	3.61e-29	1.35e-30	6.5e-31	5.77e-25	3.98e-31	2.09e-32	3.46e-22	2.31e-34	1.43e-26	6.28e-21	3.34e-27	2.28e-36	5.53e-40	1.45e-27	0
